# Supplementary material for: Low-Complexity Repetitive Epitopes of Plasmodium falciparum Are Decoys for Humoural Immune Responses
Source: Front Immunol. 2020 Apr 15;11:610. doi: 10.3389/fimmu.2020.00610 (PMC7174639; doi:10.3389/fimmu.2020.00610)
Supplement: Supplementary file 3 [file Data_Sheet_3.xlsx]

## Sheet: Sheet1
Supplementary File 1. Sequences of proteins and peptides in the microarray
The sequences that cann't be synthesized were labeled with grey.
No.	Protein Name	Protein Sequence	Peptide ID	Peptide Sequence
S01	Histidine rich protein II, HRPII	>gi|296004782|ref|XP_002808743.1| histidine rich protein II [Plasmodium falciparum 3D7] MVSFSKNKVLSAAVFASVLLLDNNNSAFNNNLCSKNAKGLNLNKRLLHETQAHVDDAHHAHHVADAHHAH HVADAHHAHHVADAHHAHHAADAHHAHHAADAHHAHHAADAHHAHHAHHAADAHHAHHAADAHHAHHAAD AHHAHHAADAHHAHHAADAHHAHHASDAHHAHHAAYAHHAHHASDAHHAADAHHAAYAHHAHHAADAHHA ADAHHATDAHHAADAHHAADAHHAADAHHATDAHHAHHAADAHHATDAHHAHHAADAHHAAAHHATDAHH AAAHHATDAHHAAAHHEAATHCLRH	S01-001	FNNNLCSKNAKGLNLNKRLLHETQAHVDDA
			S01-002	NKRLLHETQAHVDDAHHAHHVADAHHAHHV
			S01-003	HHAHHVADAHHAHHVADAHHAHHVADAHHA
			S01-004	ADAHHAHHVADAHHAHHAADAHHAHHAADA
			S01-005	HHAADAHHAHHAADAHHAHHAADAHHAHHA
			S01-006	HHAHHAADAHHAHHAHHAADAHHAHHAADA
			S01-007	HHAADAHHAHHAADAHHAHHAADAHHAHHA
			S01-008	HHAHHAADAHHAHHAADAHHAHHAADAHHA
			S01-009	ADAHHAHHAADAHHAHHASDAHHAHHAAYA
			S01-010	HHASDAHHAHHAAYAHHAHHASDAHHAADA
			S01-011	HHAHHASDAHHAADAHHAAYAHHAHHAADA
			S01-012	HHAAYAHHAHHAADAHHAADAHHATDAHHA
			S01-013	HHAADAHHATDAHHAADAHHAADAHHAADA
			S01-014	ADAHHAADAHHAADAHHATDAHHAHHAADA
			S01-015	HHATDAHHAHHAADAHHATDAHHAHHAADA
			S01-016	HHATDAHHAHHAADAHHAAAHHATDAHHAA
			S01-017	HHAAAHHATDAHHAAAHHATDAHHAAAHHE
			S01-018	AHHATDAHHAAAHHEAATHCLRH
S02	Merozoite surface protein 1, MSP1	>gi|124507147|ref|XP_001352170.1| merozoite surface protein 1 precursor [Plasmodium falciparum 3D7] MKIIFFLCSFLFFIINTQCVTHESYQELVKKLEALEDAVLTGYSLFQKEKMVLNEEEITTKGASAQSGAS AQSGASAQSGASAQSGASAQSGASAQSGTSGPSGPSGTSPSSRSNTLPRSNTSSGASPPADASDSDAKSY ADLKHRVRNYLFTIKELKYPELFDLTNHMLTLCDNIHGFKYLIDGYEEINELLYKLNFYFDLLRAKLNDV CANDYCQIPFNLKIRANELDVLKKLVFGYRKPLDNIKDNVGKMEDYIKKNKTTIANINELIEGSKKTIDQ NKNADNEEGKKKLYQ…	S02-001	MKIIFFLCSFLFFIINTQCVTHESYQELVK
			S02-002	NTQCVTHESYQELVKKLEALEDAVLTGYSL
			S02-003	KLEALEDAVLTGYSLFQKEKMVLNEEEITT
			S02-004	FQKEKMVLNEEEITTKGASAQSGASAQSGA
			S02-005	KGASAQSGASAQSGASAQSGASAQSGASAQ
			S02-006	SAQSGASAQSGASAQSGASAQSGTSGPSGP
			S02-007	SGASAQSGTSGPSGPSGTSPSSRSNTLPRS
			S02-008	SGTSPSSRSNTLPRSNTSSGASPPADASDS
			S02-009	NTSSGASPPADASDSDAKSYADLKHRVRNY
			S02-010	DAKSYADLKHRVRNYLFTIKELKYPELFDL
			S02-011	LFTIKELKYPELFDLTNHMLTLCDNIHGFK
			S02-012	TNHMLTLCDNIHGFKYLIDGYEEINELLYK
			S02-013	YLIDGYEEINELLYKLNFYFDLLRAKLNDV
			S02-014	LNFYFDLLRAKLNDVCANDYCQIPFNLKIR
			S02-015	CANDYCQIPFNLKIRANELDVLKKLVFGYR
			S02-016	ANELDVLKKLVFGYRKPLDNIKDNVGKMED
			S02-017	KPLDNIKDNVGKMEDYIKKNKTTIANINEL
			S02-018	YIKKNKTTIANINELIEGSKKTIDQNKNAD
			S02-019	IEGSKKTIDQNKNADNEEGKKKLYQAQYDL
			S02-020	NEEGKKKLYQAQYDLSIYNKQLEEAHNLIS
			S02-021	SIYNKQLEEAHNLISVLEKRIDTLKKNENI
			S02-022	VLEKRIDTLKKNENIKKLLDKINEIKNPPP
			S02-023	KKLLDKINEIKNPPPANSGNTPNTLLDKNK
			S02-024	ANSGNTPNTLLDKNKKIEEHEEKIKEIAKT
			S02-025	KIEEHEEKIKEIAKTIKFNIDSLFTDPLEL
			S02-026	IKFNIDSLFTDPLELEYYLREKNKKVDVTP
			S02-027	EYYLREKNKKVDVTPKSQDPTKSVQIPKVP
			S02-028	KSQDPTKSVQIPKVPYPNGIVYPLPLTDIH
			S02-029	YPNGIVYPLPLTDIHNSLAADNDKNSYGDL
			S02-030	NSLAADNDKNSYGDLMNPHTKEKINEKIIT
			S02-031	MNPHTKEKINEKIITDNKERKIFINNIKKK
			S02-032	DNKERKIFINNIKKKIDLEEKNINHTKEQN
			S02-033	IDLEEKNINHTKEQNKKLLEDYEKSKKDYE
			S02-034	KKLLEDYEKSKKDYEELLEKFYEMKFNNNF
			S02-035	ELLEKFYEMKFNNNFNKDVVDKIFSARYTY
			S02-036	NKDVVDKIFSARYTYNVEKQRYNNKFSSSN
			S02-037	NVEKQRYNNKFSSSNNSVYNVQKLKKALSY
			S02-038	NSVYNVQKLKKALSYLEDYSLRKGISEKDF
			S02-039	LEDYSLRKGISEKDFNHYYTLKTGLEADIK
			S02-040	NHYYTLKTGLEADIKKLTEEIKSSENKILE
			S02-041	KLTEEIKSSENKILEKNFKGLTHSANGSLE
			S02-042	KNFKGLTHSANGSLEVSDIVKLQVQKVLLI
			S02-043	VSDIVKLQVQKVLLIIDLEEKNINHTKEQN
			S02-044	IDLEEKNINHTKEQNAQLKDSIHVPNIYKP
			S02-045	AQLKDSIHVPNIYKPQNKPEPYYLIVLKKE
			S02-046	QNKPEPYYLIVLKKEVDKLKEFIPKVKDML
			S02-047	VDKLKEFIPKVKDMLKKEQAVLSSITQPLV
			S02-048	KKEQAVLSSITQPLVAASETTEDGGHSTHT
			S02-049	AASETTEDGGHSTHTLSQSGETEVTEETEE
			S02-050	LSQSGETEVTEETEETEETVGHTTTVTITL
			S02-051	TEETVGHTTTVTITLPPTQPSPPKEVKVVE
			S02-052	PPTQPSPPKEVKVVENSIEHKSNDNSQALT
			S02-053	NSIEHKSNDNSQALTKTVYLKKLDEFLTKS
			S02-054	KTVYLKKLDEFLTKSYICHKYILVSNSSMD
			S02-055	YICHKYILVSNSSMDQKLLEVYNLTPEEEN
			S02-056	QKLLEVYNLTPEEENELKSCDPLDLLFNIQ
			S02-057	ELKSCDPLDLLFNIQNNIPAMYSLYDSMNN
			S02-058	NNIPAMYSLYDSMNNDLQHLFFELYQKEMI
			S02-059	DLQHLFFELYQKEMIYYLHKLKEENHIKKL
			S02-060	YYLHKLKEENHIKKLLEEQKQITGTSSTSS
			S02-061	LEEQKQITGTSSTSSPGNTTVNTAQSATHS
			S02-062	PGNTTVNTAQSATHSNSQNQQSNASSTNTQ
			S02-063	NSQNQQSNASSTNTQNGVAVSSGPAVVEES
			S02-064	NGVAVSSGPAVVEESHDPLTVLSISNDLKG
			S02-065	HDPLTVLSISNDLKGIVSLLNLGNKTKVPN
			S02-066	IVSLLNLGNKTKVPNPLTISTTEMEKFYEN
			S02-067	PLTISTTEMEKFYENILKNNDTYFNDDIKQ
			S02-068	ILKNNDTYFNDDIKQFVKSNSKVITGLTET
			S02-069	FVKSNSKVITGLTETQKNALNDEIKKLKDT
			S02-070	QKNALNDEIKKLKDTLQLSFDLYNKYKLKL
			S02-071	LQLSFDLYNKYKLKLDRLFNKKKELGQDKM
			S02-072	DRLFNKKKELGQDKMQIKKLTLLKEQLESK
			S02-073	QIKKLTLLKEQLESKLNSLNNPHNVLQNFS
			S02-074	LNSLNNPHNVLQNFSVFFNKKKEAEIAETE
			S02-075	VFFNKKKEAEIAETENTLENTKILLKHYKG
			S02-076	NTLENTKILLKHYKGLVKYYNGESSPLKTL
			S02-077	LVKYYNGESSPLKTLSEVSIQTEDNYANLE
			S02-078	SEVSIQTEDNYANLEKFRVLSKIDGKLNDN
			S02-079	KFRVLSKIDGKLNDNLHLGKKKLSFLSSGL
			S02-080	LHLGKKKLSFLSSGLHHLITELKEVIKNKN
			S02-081	HHLITELKEVIKNKNYTGNSPSENNKKVNE
			S02-082	YTGNSPSENNKKVNEALKSYENFLPEAKVT
			S02-083	ALKSYENFLPEAKVTTVVTPPQPDVTPSPL
			S02-084	TVVTPPQPDVTPSPLSVRVSGSSGSTKEET
			S02-085	SVRVSGSSGSTKEETQIPTSGSLLTELQQV
			S02-086	QIPTSGSLLTELQQVVQLQNYDEEDDSLVV
			S02-087	VQLQNYDEEDDSLVVLPIFGESEDNDEYLD
			S02-088	LPIFGESEDNDEYLDQVVTGEAISVTMDNI
			S02-089	QVVTGEAISVTMDNILSGFENEYDVIYLKP
			S02-090	LSGFENEYDVIYLKPLAGVYRSLKKQIEKN
			S02-091	LAGVYRSLKKQIEKNIFTFNLNLNDILNSR
			S02-092	IFTFNLNLNDILNSRLKKRKYFLDVLESDL
			S02-093	LKKRKYFLDVLESDLMQFKHISSNEYIIED
			S02-094	MQFKHISSNEYIIEDSFKLLNSEQKNTLLK
			S02-095	SFKLLNSEQKNTLLKSYKYIKESVENDIKF
			S02-096	SYKYIKESVENDIKFAQEGISYYEKVLAKY
			S02-097	AQEGISYYEKVLAKYKDDLESIKKVIKEEK
			S02-098	KDDLESIKKVIKEEKEKFPSSPPTTPPSPA
			S02-099	EKFPSSPPTTPPSPAKTDEQKKESKFLPFL
			S02-100	KTDEQKKESKFLPFLTNIETLYNNLVNKID
			S02-101	TNIETLYNNLVNKIDDYLINLKAKINDCNV
			S02-102	DYLINLKAKINDCNVEKDEAHVKITKLSDL
			S02-103	EKDEAHVKITKLSDLKAIDDKIDLFKNPYD
			S02-104	KAIDDKIDLFKNPYDFEAIKKLINDDTKKD
			S02-105	FEAIKKLINDDTKKDMLGKLLSTGLVQNFP
			S02-106	MLGKLLSTGLVQNFPNTIISKLIEGKFQDM
			S02-107	NTIISKLIEGKFQDMLNISQHQCVKKQCPE
			S02-108	LNISQHQCVKKQCPENSGCFRHLDEREECK
			S02-109	NSGCFRHLDEREECKCLLNYKQEGDKCVEN
			S02-110	CLLNYKQEGDKCVENPNPTCNENNGGCDAD
			S02-111	PNPTCNENNGGCDADATCTEEDSGSSRKKI
			S02-112	ATCTEEDSGSSRKKITCECTKPDSYPLFDG
			S02-113	TCECTKPDSYPLFDGIFCSSSNFLGISFLL
			S02-114	IFCSSSNFLGISFLLILMLILYSFI
S03	Merozoite surface protein 2, MSP2	>gi|124800995|ref|XP_001349578.1| merozoite surface protein 2 precursor [Plasmodium falciparum 3D7] MKVIKTLSIINFFIFVTFNIKNESKYSNTFINNAYNMSIRRSMAESKPSTGAGGSAGGSAGGSAGGSAGG SAGGSAGSGDGNGADAEGSSSTPATTTTTKTTTTTTTTNDAEASTSTSSENPNHKNAETNPKGKGEVQEP NQANKETQNNSNVQQDSQTKSNVPPTQDADTKSPTAQPEQAENSAPTAEQTESPELQSAPENKGTGQHGH MHGSRNNHPQNTSDSQKECTDGNKENCGAATSLLNNSSNIASINKFVVLISATLVLSFAIFI	S03-001	MKVIKTLSIINFFIFVTFNIKNESKYSNTF
			S03-002	VTFNIKNESKYSNTFINNAYNMSIRRSMAE
			S03-003	INNAYNMSIRRSMAESKPSTGAGGSAGGSA
			S03-004	SKPSTGAGGSAGGSAGGSAGGSAGGSAGGS
			S03-005	GGSAGGSAGGSAGGSAGSGDGNGADAEGSS
			S03-006	AGSGDGNGADAEGSSSTPATTTTTKTTTTT
			S03-007	STPATTTTTKTTTTTTTTNDAEASTSTSSE
			S03-008	TTTNDAEASTSTSSENPNHKNAETNPKGKG
			S03-009	NPNHKNAETNPKGKGEVQEPNQANKETQNN
			S03-010	EVQEPNQANKETQNNSNVQQDSQTKSNVPP
			S03-011	SNVQQDSQTKSNVPPTQDADTKSPTAQPEQ
			S03-012	TQDADTKSPTAQPEQAENSAPTAEQTESPE
			S03-013	AENSAPTAEQTESPELQSAPENKGTGQHGH
			S03-014	LQSAPENKGTGQHGHMHGSRNNHPQNTSDS
			S03-015	MHGSRNNHPQNTSDSQKECTDGNKENCGAA
			S03-016	QKECTDGNKENCGAATSLLNNSSNIASINK
			S03-017	TSLLNNSSNIASINKFVVLISATLVLSFAI
			S03-018	FVVLISATLVLSFAIFI
S04	Merozoite capping protein 1, MCP1	>gi|124802661|ref|XP_001347552.1| merozoite capping protein 1 [Plasmodium falciparum 3D7] MAQLAENTVLDESIQKVEVLNHNGETTSFYNEVEKHKENNEGIVVFTYPKANTPGCTKQAELFKEKHEEF VNNKYVVYGLSADTAEDQLKWKEKLELPYELLCDVDKNLLKLLGLTNEEDKTIRSHLVLKNDFTVSYVKK SVSPGKSATQVLNFLVNGDDGGDGNEEEENEENNNNEDKDNNENDEEGDVQGEGEGEGEGDEEKTADTDK EKPKKSSTSTQKKKGSVSSTISKKSVKKSNKVVKKNVKVKKEIKKKTNKKADNKKGKNVNNKLMKSNAKG ANKKGGKKNSVVKKEDNKKKGKNNK…	S04-001	MAQLAENTVLDESIQKVEVLNHNGETTSFY
			S04-002	KVEVLNHNGETTSFYNEVEKHKENNEGIVV
			S04-003	NEVEKHKENNEGIVVFTYPKANTPGCTKQA
			S04-004	FTYPKANTPGCTKQAELFKEKHEEFVNNKY
			S04-005	ELFKEKHEEFVNNKYVVYGLSADTAEDQLK
			S04-006	VVYGLSADTAEDQLKWKEKLELPYELLCDV
			S04-007	WKEKLELPYELLCDVDKNLLKLLGLTNEED
			S04-008	DKNLLKLLGLTNEEDKTIRSHLVLKNDFTV
			S04-009	KTIRSHLVLKNDFTVSYVKKSVSPGKSATQ
			S04-010	SYVKKSVSPGKSATQVLNFLVNGDDGGDGN
			S04-011	VLNFLVNGDDGGDGNEEEENEENNNNEDKD
			S04-012	EEEENEENNNNEDKDNNENDEEGDVQGEGE
			S04-013	NNENDEEGDVQGEGEGEGEGDEEKTADTDK
			S04-014	GEGEGDEEKTADTDKEKPKKSSTSTQKKKG
			S04-015	EKPKKSSTSTQKKKGSVSSTISKKSVKKSN
			S04-016	SVSSTISKKSVKKSNKVVKKNVKVKKEIKK
			S04-017	KVVKKNVKVKKEIKKKTNKKADNKKGKNVN
			S04-018	KTNKKADNKKGKNVNNKLMKSNAKGANKKG
			S04-019	NKLMKSNAKGANKKGGKKNSVVKKEDNKKK
			S04-020	GKKNSVVKKEDNKKKGKNNKKKNKNQNLKD
			S04-021	GKNNKKKNKNQNLKDLKKKNVKSGKGSVSS
			S04-022	LKKKNVKSGKGSVSSSNKKLPKGLKNAAKK
			S04-023	SNKKLPKGLKNAAKKAGKKIDKKKEQANKK
			S04-024	AGKKIDKKKEQANKKNNNNKNKNKNKNLSK
			S04-025	NNNNKNKNKNKNLSKGNNMKHNKKPAKKVV
			S04-026	GNNMKHNKKPAKKVV
S05	Duffy binding-like merozoite surface protein, MSPDBL	>gi|124802912|ref|XP_001347632.1| erythrocyte membrane protein, putative [Plasmodium falciparum 3D7] MKKIYSIFFSLFILNLHIYIKNIKCNDLINYNDSNLRNGLLNNSLDLTNGLNNKDNSFIDSKIEEHENKS YQNKDNNISIVGQDVPITSVYSSKIINANDLEGNSIDDTKGLSVTNSGFDDGSAFGGGLPFSGYSPLQGN HNKCPDENFCKGIKNVLSCPPKNSTGRNGDWISVAVKESSTTNKGVLVPPRRTKLCLRNINKVWHRIKDE KNFKEEFVKVALGESNALMKHYKEKNLNALTAIKYGFSDMGDIIKGTDLIDYQITKNINRALDKILRNET SNDKIKKRVDWWEA…	S05-001	MKKIYSIFFSLFILNLHIYIKNIKCNDLIN
			S05-002	LHIYIKNIKCNDLINYNDSNLRNGLLNNSL
			S05-003	YNDSNLRNGLLNNSLDLTNGLNNKDNSFID
			S05-004	DLTNGLNNKDNSFIDSKIEEHENKSYQNKD
			S05-005	SKIEEHENKSYQNKDNNISIVGQDVPITSV
			S05-006	NNISIVGQDVPITSVYSSKIINANDLEGNS
			S05-007	YSSKIINANDLEGNSIDDTKGLSVTNSGFD
			S05-008	IDDTKGLSVTNSGFDDGSAFGGGLPFSGYS
			S05-009	DGSAFGGGLPFSGYSPLQGNHNKCPDENFC
			S05-010	PLQGNHNKCPDENFCKGIKNVLSCPPKNST
			S05-011	KGIKNVLSCPPKNSTGRNGDWISVAVKESS
			S05-012	GRNGDWISVAVKESSTTNKGVLVPPRRTKL
			S05-013	TTNKGVLVPPRRTKLCLRNINKVWHRIKDE
			S05-014	CLRNINKVWHRIKDEKNFKEEFVKVALGES
			S05-015	KNFKEEFVKVALGESNALMKHYKEKNLNAL
			S05-016	NALMKHYKEKNLNALTAIKYGFSDMGDIIK
			S05-017	TAIKYGFSDMGDIIKGTDLIDYQITKNINR
			S05-018	GTDLIDYQITKNINRALDKILRNETSNDKI
			S05-019	ALDKILRNETSNDKIKKRVDWWEANKSAFW
			S05-020	KKRVDWWEANKSAFWDAFMCGYKVHIGNKP
			S05-021	DAFMCGYKVHIGNKPCPEHDNMDRIPQYLR
			S05-022	CPEHDNMDRIPQYLRWFREWGTYVCSEYKN
			S05-023	WFREWGTYVCSEYKNKFEDVIKLCNIQQFT
			S05-024	KFEDVIKLCNIQQFTNQDDSQLLEISKKDK
			S05-025	NQDDSQLLEISKKDKCKEALKHYEEWVNRR
			S05-026	CKEALKHYEEWVNRRRPEWKGQCDKFEKEK
			S05-027	RPEWKGQCDKFEKEKSKYEDTKSITAEKYL
			S05-028	SKYEDTKSITAEKYLKEICSECDCKYKDLD
			S05-029	KEICSECDCKYKDLDNTFKEFKDNVTLLKA
			S05-030	NTFKEFKDNVTLLKAVIDNKKNQDSLTTTS
			S05-031	VIDNKKNQDSLTTTSLSTSINSVRDSSNLD
			S05-032	LSTSINSVRDSSNLDQRGNITTSQGNSHRA
			S05-033	QRGNITTSQGNSHRATVVQQVDQTNRLDNV
			S05-034	TVVQQVDQTNRLDNVNSVTQRGNNNYNNNL
			S05-035	NSVTQRGNNNYNNNLERGLGSGALPGTNII
			S05-036	ERGLGSGALPGTNIITEEKYSLELIKLTSK
			S05-037	TEEKYSLELIKLTSKDEEDIIKHNEDVREE
			S05-038	DEEDIIKHNEDVREEIEEQQEDIEEDEEEL
			S05-039	IEEQQEDIEEDEEELENEGEETKEEDDEEK
			S05-040	ENEGEETKEEDDEEKNETNDTEDTDDTEDT
			S05-041	NETNDTEDTDDTEDTEDIEEENKEKELSNQ
			S05-042	EDIEEENKEKELSNQQQSEKKSISKVDEDS
			S05-043	QQSEKKSISKVDEDSYRILSVSYKDNNEVK
			S05-044	YRILSVSYKDNNEVKNVAESIVKKLFSLFN
			S05-045	NVAESIVKKLFSLFNDNNNLETIFKGLTED
			S05-046	DNNNLETIFKGLTED
S06	Glutamate-rich protein , GLURP	>gi|124802897|ref|XP_001347628.1| glutamate-rich protein [Plasmodium falciparum 3D7] MRNLFHITICLVTLNLFILEINAKTNTSENRNKRIGGPKLRGNVTSNIKFPSDNKGKIIRGSNDKLNKNS EDVLEQSEKSLVSENVPSGLDIDDIPKESIFIQEDQEGQTHSELNPETSEHSKDLNNNDSKNESSDIISV NNKSNKVQNHFESLSDLELLENSSQDNLDKDTISTEPFPNQKHKDLQQDLNDEPLEPFPTQIHKDYKEKN LINEEDSEPFPRQKHKKVDNHNEEKNVFHENGSANGNQGSLKLKSFDEHLKDEKIENEPLVHENLSIPND PIEQILNQPEQETNIQEQLYNEKQNVEEKQ…	S06-001	MRNLFHITICLVTLNLFILEINAKTNTSEN
			S06-002	LFILEINAKTNTSENRNKRIGGPKLRGNVT
			S06-003	RNKRIGGPKLRGNVTSNIKFPSDNKGKIIR
			S06-004	SNIKFPSDNKGKIIRGSNDKLNKNSEDVLE
			S06-005	GSNDKLNKNSEDVLEQSEKSLVSENVPSGL
			S06-006	QSEKSLVSENVPSGLDIDDIPKESIFIQED
			S06-007	DIDDIPKESIFIQEDQEGQTHSELNPETSE
			S06-008	QEGQTHSELNPETSEHSKDLNNNDSKNESS
			S06-009	HSKDLNNNDSKNESSDIISVNNKSNKVQNH
			S06-010	DIISVNNKSNKVQNHFESLSDLELLENSSQ
			S06-011	FESLSDLELLENSSQDNLDKDTISTEPFPN
			S06-012	DNLDKDTISTEPFPNQKHKDLQQDLNDEPL
			S06-013	QKHKDLQQDLNDEPLEPFPTQIHKDYKEKN
			S06-014	EPFPTQIHKDYKEKNLINEEDSEPFPRQKH
			S06-015	LINEEDSEPFPRQKHKKVDNHNEEKNVFHE
			S06-016	KKVDNHNEEKNVFHENGSANGNQGSLKLKS
			S06-017	NGSANGNQGSLKLKSFDEHLKDEKIENEPL
			S06-018	FDEHLKDEKIENEPLVHENLSIPNDPIEQI
			S06-019	VHENLSIPNDPIEQILNQPEQETNIQEQLY
			S06-020	LNQPEQETNIQEQLYNEKQNVEEKQNSQIP
			S06-021	NEKQNVEEKQNSQIPSLDLKEPTNEDILPN
			S06-022	SLDLKEPTNEDILPNHNPLENIKQSESEIN
			S06-023	HNPLENIKQSESEINHVQDHALPKENIIDK
			S06-024	HVQDHALPKENIIDKLDNQKEHIDQSQHNI
			S06-025	LDNQKEHIDQSQHNINVLQENNINNHQLEP
			S06-026	NVLQENNINNHQLEPQEKPNIESFEPKNID
			S06-027	QEKPNIESFEPKNIDSEIILPENVETEEII
			S06-028	SEIILPENVETEEIIDDVPSPKHSNHETFE
			S06-029	DDVPSPKHSNHETFEEETSESEHEEAVSEK
			S06-030	EETSESEHEEAVSEKNAHETVEHEETVSQE
			S06-031	NAHETVEHEETVSQESNPEKADNDGNVSQN
			S06-032	SNPEKADNDGNVSQNSNNELNENEFVESEK
			S06-033	SNNELNENEFVESEKSEHEPAENEESSLEE
			S06-034	SEHEPAENEESSLEEGHHEEIVPEQNNEES
			S06-035	GHHEEIVPEQNNEESGESKLVDNDEGGFEE
			S06-036	GESKLVDNDEGGFEEAHHENFSSEVSNSEL
			S06-037	AHHENFSSEVSNSELNENEFVESDKSVTEP
			S06-038	NENEFVESDKSVTEPAEHEEVVSEESNPEP
			S06-039	AEHEEVVSEESNPEPAENEESSIEEAHQEE
			S06-040	AENEESSIEEAHQEEIVPEQNDEESGESGL
			S06-041	IVPEQNDEESGESGLVDNEEGDFEEPNHEE
			S06-042	VDNEEGDFEEPNHEEFEPDQNDSELSENEL
			S06-043	FEPDQNDSELSENELVESEKSVSEPAEHVE
			S06-044	VESEKSVSEPAEHVEIVSEKSVSEPAEHVE
			S06-045	IVSEKSVSEPAEHVEIVSEKSTSEPAEHVE
			S06-046	IVSEKSTSEPAEHVESVSEQSNNEPSEKKD
			S06-047	SVSEQSNNEPSEKKDGPVPSKPFEEIEKVD
			S06-048	GPVPSKPFEEIEKVDVQPKIVDLQIIEPNF
			S06-049	VQPKIVDLQIIEPNFVDSQPNPQEPVEPSF
			S06-050	VDSQPNPQEPVEPSFVKIEKVPSEENKHAS
			S06-051	VKIEKVPSEENKHASVDPEVKEKENVSEVV
			S06-052	VDPEVKEKENVSEVVEEKQNSQESVEEIPV
			S06-053	EEKQNSQESVEEIPVNEDEFEDVHTEQLDL
			S06-054	NEDEFEDVHTEQLDLDHKTVDPEIVEVEEI
			S06-055	DHKTVDPEIVEVEEIPSELHENEVAHPEIV
			S06-056	PSELHENEVAHPEIVEIEEVFPEPNQNNEF
			S06-057	EIEEVFPEPNQNNEFQEINEDDKSAHIQHE
			S06-058	QEINEDDKSAHIQHEIVEVEEILPEDDKNE
			S06-059	IVEVEEILPEDDKNEKVEHEIVEVEEILPE
			S06-060	KVEHEIVEVEEILPEDKNEKVQHEIVEVEE
			S06-061	DKNEKVQHEIVEVEEILPEDKNEKVEHEIV
			S06-062	ILPEDKNEKVEHEIVEVEEILPEDKNEKGQ
			S06-063	EVEEILPEDKNEKGQHEIVEVEEILPEDKN
			S06-064	HEIVEVEEILPEDKNEKVQHEIVEVEEILP
			S06-065	EKVQHEIVEVEEILPEDKNEKGQHEIVEVE
			S06-066	EDKNEKGQHEIVEVEEILPEDKNEKVEHEI
			S06-067	EILPEDKNEKVEHEIVEVEEILPEDKNEKG
			S06-068	VEVEEILPEDKNEKGQHEIVEVEEILPEDD
			S06-069	QHEIVEVEEILPEDDKNEKGQHEIVEVEEI
			S06-070	KNEKGQHEIVEVEEILPEIVEIEEVPSQTN
			S06-071	LPEIVEIEEVPSQTNNNENIETIKPEEKKN
			S06-072	NNENIETIKPEEKKNEFSVVEEKAIPQEPV
			S06-073	EFSVVEEKAIPQEPVVPTLNENENVTPKPS
			S06-074	VPTLNENENVTPKPSEGESTKPDIVQIKIV
			S06-075	EGESTKPDIVQIKIVQENKPNKKETPVVDG
			S06-076	QENKPNKKETPVVDGPKHVEQNIQEDDNDE
			S06-077	PKHVEQNIQEDDNDEEDDDDIDFEGLSRKD
			S06-078	EDDDDIDFEGLSRKDDEKDSSNKNKKKSSF
			S06-079	DEKDSSNKNKKKSSFITYISTKKFKKVSQT
			S06-080	ITYISTKKFKKVSQTIVSVMINAYDGVIQV
			S06-081	IVSVMINAYDGVIQVVSTIKGIAKDIVIFF
			S06-082	VSTIKGIAKDIVIFF
S07	Merozoite surface protein 3, MSP3	>gi|124802901|ref|XP_001347629.1| merozoite surface protein 3 [Plasmodium falciparum 3D7] MKSFINITLSLFLLHLYIYINNVASKEIVKKYNLNLRNAILNNNSQIENEENVNTTITGNDFSGGEFLWP GYTEELKAKKASEDAEKAANDAENASKEAEEAAKEAVNLKESDKSYTKAKEACTAASKAKKAVETALKAK DDAEKSSKADSISTKTKEYAEKAKNAYEKAKNAYQKANQAVLKAKEASSYDYILGWEFGGGVPEHKKEEN MLSHLYVSSKDKENISKENDDVLDEKEEEAEETEEEELEEKNEEETESEISEDEEEEEEEEEKEEENDKK KEQEKEQSNENNDQKKDMEAQNLIS…	S07-001	MKSFINITLSLFLLHVSTIKGIAKDIVIFF
			S07-002	VSTIKGIAKDIVIFFKYNLNLRNAILNNNS
			S07-003	KYNLNLRNAILNNNSQIENEENVNTTITGN
			S07-004	QIENEENVNTTITGNDFSGGEFLWPGYTEE
			S07-005	DFSGGEFLWPGYTEELKAKKASEDAEKAAN
			S07-006	LKAKKASEDAEKAANDAENASKEAEEAAKE
			S07-007	DAENASKEAEEAAKEAVNLKESDKSYTKAK
			S07-008	AVNLKESDKSYTKAKEACTAASKAKKAVET
			S07-009	EACTAASKAKKAVETALKAKDDAEKSSKAD
			S07-010	ALKAKDDAEKSSKADSISTKTKEYAEKAKN
			S07-011	SISTKTKEYAEKAKNAYEKAKNAYQKANQA
			S07-012	AYEKAKNAYQKANQAVLKAKEASSYDYILG
			S07-013	VLKAKEASSYDYILGWEFGGGVPEHKKEEN
			S07-014	WEFGGGVPEHKKEENMLSHLYVSSKDKENI
			S07-015	MLSHLYVSSKDKENISKENDDVLDEKEEEA
			S07-016	SKENDDVLDEKEEEAEETEEEELEEKNEEE
			S07-017	EETEEEELEEKNEEETESEISEDEEEEEEE
			S07-018	TESEISEDEEEEEEEEEKEEENDKKKEQEK
			S07-019	EEKEEENDKKKEQEKEQSNENNDQKKDMEA
			S07-020	EQSNENNDQKKDMEAQNLISKNQNNNEKNV
			S07-021	QNLISKNQNNNEKNVKEAAESIMKTLAGLI
			S07-022	KEAAESIMKTLAGLIKGNNQIDSTLKDLVE
			S07-023	KGNNQIDSTLKDLVE
S08	Merozoite surface protein 4, MSP4	>gi|124801002|ref|XP_001349580.1| merozoite surface protein 4 [Plasmodium falciparum 3D7] MWIVKFLIVVHFFIICTINFDKLYISYSYNIVPENGRMLNMRILGEEKPNVDGVSTSNTPGGNESSSASP NLSDAAEKKDEKEASEQGEESHKKENSQESANGKDDVKEEKKTNEKKDDGKTDKVQEKVLEKSPKESQMV DDKKKTEAIPKKVVQPSSSNSGGHVGEEEDHNEGEGEHEEEEEHEEDDDDEDDDTYNKDDLEDEDLCKHN NGGCGDDKLCEYVGNRRVKCKCKEGYKLEGIECVELLSLASSSLNLIFNSFITIFVVILLIN	S08-001	MWIVKFLIVVHFFIICTINFDKLYISYSYN
			S08-002	CTINFDKLYISYSYNIVPENGRMLNMRILG
			S08-003	IVPENGRMLNMRILGEEKPNVDGVSTSNTP
			S08-004	EEKPNVDGVSTSNTPGGNESSSASPNLSDA
			S08-005	GGNESSSASPNLSDAAEKKDEKEASEQGEE
			S08-006	AEKKDEKEASEQGEESHKKENSQESANGKD
			S08-007	SHKKENSQESANGKDDVKEEKKTNEKKDDG
			S08-008	DVKEEKKTNEKKDDGKTDKVQEKVLEKSPK
			S08-009	KTDKVQEKVLEKSPKESQMVDDKKKTEAIP
			S08-010	ESQMVDDKKKTEAIPKKVVQPSSSNSGGHV
			S08-011	KKVVQPSSSNSGGHVGEEEDHNEGEGEHEE
			S08-012	GEEEDHNEGEGEHEEEEEHEEDDDDEDDDT
			S08-013	EEEHEEDDDDEDDDTYNKDDLEDEDLCKHN
			S08-014	YNKDDLEDEDLCKHNNGGCGDDKLCEYVGN
			S08-015	NGGCGDDKLCEYVGNRRVKCKCKEGYKLEG
			S08-016	RRVKCKCKEGYKLEGIECVELLSLASSSLN
			S08-017	IECVELLSLASSSLNLIFNSFITIFVVILL
S09	Merozoite surface protein 5, MSP5	>gi|124800999|ref|XP_001349579.1| merozoite surface protein 5 [Plasmodium falciparum 3D7] MNILCILSYIYFFVIFYSLNLNNKNENFLVVRRLMNDEKGEGGFTSKNKENGNNNRNNENELKEEGSLPT KMNEKNSNSSDKQPNDISHDESKSNSNNSQNIQKEPEEKENSNPNLDSSENSSESATRSVDISEHNSNNP ETKEENGEEPLDLEINENAEIGQEPPNRLHFDNVDDEVPHYSALRYNKVEKNVTDEMLLYNMMSDQNRKS CAINNGGCSDDQICININNIGVKCICKDGYLLGTKCIILNSYSCHPFFSILIYITLFLLLFV	S09-001	MNILCILSYIYFFVIFYSLNLNNKNENFLV
			S09-002	FYSLNLNNKNENFLVVRRLMNDEKGEGGFT
			S09-003	VRRLMNDEKGEGGFTSKNKENGNNNRNNEN
			S09-004	SKNKENGNNNRNNENELKEEGSLPTKMNEK
			S09-005	ELKEEGSLPTKMNEKNSNSSDKQPNDISHD
			S09-006	NSNSSDKQPNDISHDESKSNSNNSQNIQKE
			S09-007	ESKSNSNNSQNIQKEPEEKENSNPNLDSSE
			S09-008	PEEKENSNPNLDSSENSSESATRSVDISEH
			S09-009	NSSESATRSVDISEHNSNNPETKEENGEEP
			S09-010	NSNNPETKEENGEEPLDLEINENAEIGQEP
			S09-011	LDLEINENAEIGQEPPNRLHFDNVDDEVPH
			S09-012	PNRLHFDNVDDEVPHYSALRYNKVEKNVTD
			S09-013	YSALRYNKVEKNVTDEMLLYNMMSDQNRKS
			S09-014	EMLLYNMMSDQNRKSCAINNGGCSDDQICI
			S09-015	CAINNGGCSDDQICININNIGVKCICKDGY
			S09-016	NINNIGVKCICKDGYLLGTKCIILNSYSCH
			S09-017	LLGTKCIILNSYSCHPFFSILIYITLFLLL
S10	Merozoite surface protein 6, MSP6	>gi|124802905|ref|XP_001347630.1| merozoite surface protein 6 [Plasmodium falciparum 3D7] MNKIYNITFLFILLNLYINENNFIRNELINEKNHNLRNGSMYNNDKILSKNEVDTNIESNENSIHESGHK IDGEEVLKANVDDITYKKKNVDDSEIPFSGYDIQATYQFPSTSGGNNVIPLPIKQSGENQYTVTSISGIQ KGANGLTGATENITQVVQANSETNKNPTSHSNSTTTSLNNNILGWEFGGGAPQNGAAEDKKTEYLLEQIK IPSWDRNNIPDENEQVIEDPQEDNKDEDEDEETETENLETEDDNNEEIEENEEDDIDEESVEEKEEEEEK KEEEEKKEEKKEEKKPDNEITNEVK…	S10-001	MNKIYNITFLFILLNLYINENNFIRNELIN
			S10-002	LYINENNFIRNELINEKNHNLRNGSMYNND
			S10-003	EKNHNLRNGSMYNNDKILSKNEVDTNIESN
			S10-004	KILSKNEVDTNIESNENSIHESGHKIDGEE
			S10-005	ENSIHESGHKIDGEEVLKANVDDITYKKKN
			S10-006	VLKANVDDITYKKKNVDDSEIPFSGYDIQA
			S10-007	VDDSEIPFSGYDIQATYQFPSTSGGNNVIP
			S10-008	TYQFPSTSGGNNVIPLPIKQSGENQYTVTS
			S10-009	LPIKQSGENQYTVTSISGIQKGANGLTGAT
			S10-010	ISGIQKGANGLTGATENITQVVQANSETNK
			S10-011	ENITQVVQANSETNKNPTSHSNSTTTSLNN
			S10-012	NPTSHSNSTTTSLNNNILGWEFGGGAPQNG
			S10-013	NILGWEFGGGAPQNGAAEDKKTEYLLEQIK
			S10-014	AAEDKKTEYLLEQIKIPSWDRNNIPDENEQ
			S10-015	IPSWDRNNIPDENEQVIEDPQEDNKDEDED
			S10-016	VIEDPQEDNKDEDEDEETETENLETEDDNN
			S10-017	EETETENLETEDDNNEEIEENEEDDIDEES
			S10-018	EEIEENEEDDIDEESVEEKEEEEEKKEEEE
			S10-019	VEEKEEEEEKKEEEEKKEEKKEEKKPDNEI
			S10-020	KKEEKKEEKKPDNEITNEVKEEQKYSSPSD
			S10-021	TNEVKEEQKYSSPSDINAQNLISNKNKKND
			S10-022	INAQNLISNKNKKNDETKKTAENIVKTLVG
			S10-023	ETKKTAENIVKTLVGLFNEKNEIDSTINNL
			S10-024	LFNEKNEIDSTINNL
S11	Merozoite surface protein 7.1, MSP7.1	>gi|124513436|ref|XP_001350074.1| conserved Plasmodium protein, unknown function [Plasmodium falciparum 3D7] MQSEFFICVTFFFVLLHYISCNKPTRNISVKSNKDKDELNNIKEKLDLINNSIKDKVIENFKEDIELLKK KVDDLEKRKSDNTLGKRQKKEDDDDEEETDEDDDEDSDEDDEEQEELNVEPKEREDEQEETDDEQKETED EQKETEDEQKETEDEQKETEDEQKETEDEQKESDDEQKETEDEQKETEDEASEEYSDNEEDDEEDEEDDE EENEENNDNETNEENEDNDENEDNDENEEEIEVTDVEFVGQSTNKNVRNNMIRNSNKDIKSSSQNSSIKA QNSSTK…	S11-001	MQSEFFICVTFFFVLLHYISCNKPTRNISV
			S11-002	LHYISCNKPTRNISVKSNKDKDELNNIKEK
			S11-003	KSNKDKDELNNIKEKLDLINNSIKDKVIEN
			S11-004	LDLINNSIKDKVIENFKEDIELLKKKVDDL
			S11-005	FKEDIELLKKKVDDLEKRKSDNTLGKRQKK
			S11-006	EKRKSDNTLGKRQKKEDDDDEEETDEDDDE
			S11-007	EDDDDEEETDEDDDEDSDEDDEEQEELNVE
			S11-008	DSDEDDEEQEELNVEPKEREDEQEETDDEQ
			S11-009	PKEREDEQEETDDEQKETEDEQKETEDEQK
			S11-010	KETEDEQKETEDEQKETEDEQKETEDEQKE
			S11-011	ETEDEQKETEDEQKETEDEQKESDDEQKET
			S11-012	TEDEQKESDDEQKETEDEQKETEDEASEEY
			S11-013	EDEQKETEDEASEEYSDNEEDDEEDEEDDE
			S11-014	SDNEEDDEEDEEDDEEENEENNDNETNEEN
			S11-015	EENEENNDNETNEENEDNDENEDNDENEEE
			S11-016	EDNDENEDNDENEEEIEVTDVEFVGQSTNK
			S11-017	IEVTDVEFVGQSTNKNVRNNMIRNSNKDIK
			S11-018	NVRNNMIRNSNKDIKSSSQNSSIKAQNSST
			S11-019	SSSQNSSIKAQNSSTKIGNTPTKLSTQNTK
			S11-020	KIGNTPTKLSTQNTKSNSTSNQLITQLQSE
			S11-021	SNSTSNQLITQLQSEKSSSKVDNNKNNTNE
			S11-022	KSSSKVDNNKNNTNEIKYMDKLCDDVLTEL
			S11-023	IKYMDKLCDDVLTELKEKDNVDNNMNHSKY
			S11-024	KEKDNVDNNMNHSKYNNLKKEFSTFTMNQN
			S11-025	NNLKKEFSTFTMNQNECDLIKKLIITFSQE
			S11-026	ECDLIKKLIITFSQENVEMKRDSIKEIFLK
			S11-027	NVEMKRDSIKEIFLKALDDKKYREVFKNFM
			S11-028	ALDDKKYREVFKNFMYGVYSYAKRHNYLDI
			S11-029	YGVYSYAKRHNYLDIEKMEKNERAYKKLFE
			S11-030	EKMEKNERAYKKLFENTLNLLDTI
S12	Merozoite surface protein 7.2, MSP7.2	>gi|124513438|ref|XP_001350075.1| MSP7-like protein [Plasmodium falciparum 3D7] MKGRIISFSFFLFCMVHFVFCDKNTFPKEIIEYEKDLELAKIKEKLQNLNDIIVDKLIESFKDNVDVLKV IIQELEKEKEKENKLAKKKREISNNDFLNNKNSNKIKGQGFFTSTWKQIKGNSEENSENQQKSSKSQSLQ SNEPNKLNQENISPVQTTITNTNVDNTISVIKYLDNAYDEVLKEMNLSKNSDNEKYRSRFDNFKQGFENL ILNQNEYELIKRLILAFSNQEESGTNKKNHIVNMLKKALEEEKFSDEFKNFIYGIYAYAKKHNYLRLIDS NRDIYKNVFENATNLLDTLQMKLKRVPSQ	S12-001	MKGRIISFSFFLFCMVHFVFCDKNTFPKEI
			S12-002	VHFVFCDKNTFPKEIIEYEKDLELAKIKEK
			S12-003	IEYEKDLELAKIKEKLQNLNDIIVDKLIES
			S12-004	LQNLNDIIVDKLIESFKDNVDVLKVIIQEL
			S12-005	FKDNVDVLKVIIQELEKEKEKENKLAKKKR
			S12-006	EKEKEKENKLAKKKREISNNDFLNNKNSNK
			S12-007	EISNNDFLNNKNSNKIKGQGFFTSTWKQIK
			S12-008	IKGQGFFTSTWKQIKGNSEENSENQQKSSK
			S12-009	GNSEENSENQQKSSKSQSLQSNEPNKLNQE
			S12-010	SQSLQSNEPNKLNQENISPVQTTITNTNVD
			S12-011	NISPVQTTITNTNVDNTISVIKYLDNAYDE
			S12-012	NTISVIKYLDNAYDEVLKEMNLSKNSDNEK
			S12-013	VLKEMNLSKNSDNEKYRSRFDNFKQGFENL
			S12-014	YRSRFDNFKQGFENLILNQNEYELIKRLIL
			S12-015	ILNQNEYELIKRLILAFSNQEESGTNKKNH
			S12-016	AFSNQEESGTNKKNHIVNMLKKALEEEKFS
			S12-017	IVNMLKKALEEEKFSDEFKNFIYGIYAYAK
			S12-018	DEFKNFIYGIYAYAKKHNYLRLIDSNRDIY
			S12-019	KHNYLRLIDSNRDIYKNVFENATNLLDTLQ
			S12-020	KNVFENATNLLDTLQ
S13	Merozoite surface protein 7.3, MSP7.3	>gi|296005456|ref|XP_002809050.1| MSP7-like protein [Plasmodium falciparum 3D7] MIKGLIFYLFICFFVFFVHAVSSQEQPNHTDIYTNEDYKLLEELEKYLDNLKNTFTHKFLENFKGDIELL KKNIQNFEKNNYNNVTGQNVDDYDKNGDNNNHNDLEQNQLLQSNIKSFFGQSRTTNTVDVSASKVTQKSD ETKADEKAEQNAEANASSSASSEEQSSSLQNTNDQSFGNTNNPKMDRKNADEQKRDAGLSNLKNIDKLCD ELLIYLYKKNEVNTNNYLRKYDEFKNKFDQFLLNVNKYELLKKLILNFFKDNLKDHRAQYKFYIALMKAL ENEKFSQEFKKVMYGLYS	S13-001	MIKGLIFYLFICFFVFFVHAVSSQEQPNHT
			S13-002	FFVHAVSSQEQPNHTDIYTNEDYKLLEELE
			S13-003	DIYTNEDYKLLEELEKYLDNLKNTFTHKFL
			S13-004	KYLDNLKNTFTHKFLENFKGDIELLKKNIQ
			S13-005	ENFKGDIELLKKNIQNFEKNNYNNVTGQNV
			S13-006	NFEKNNYNNVTGQNVDDYDKNGDNNNHNDL
			S13-007	DDYDKNGDNNNHNDLEQNQLLQSNIKSFFG
			S13-008	EQNQLLQSNIKSFFGQSRTTNTVDVSASKV
			S13-009	QSRTTNTVDVSASKVTQKSDETKADEKAEQ
			S13-010	TQKSDETKADEKAEQNAEANASSSASSEEQ
			S13-011	NAEANASSSASSEEQSSSLQNTNDQSFGNT
			S13-012	SSSLQNTNDQSFGNTNNPKMDRKNADEQKR
			S13-013	NNPKMDRKNADEQKRDAGLSNLKNIDKLCD
			S13-014	DAGLSNLKNIDKLCDELLIYLYKKNEVNTN
			S13-015	ELLIYLYKKNEVNTNNYLRKYDEFKNKFDQ
			S13-016	NYLRKYDEFKNKFDQFLLNVNKYELLKKLI
			S13-017	FLLNVNKYELLKKLILNFFKDNLKDHRAQY
			S13-018	LNFFKDNLKDHRAQYKFYIALMKALENEKF
			S13-019	KFYIALMKALENEKF
S14	Merozoite surface protein 7.4, MSP7.4	>gi|296005456|ref|XP_002809050.1| MSP7-like protein [Plasmodium falciparum 3D7] MIKGLIFYLFICFFVFFVHAVSSQEQPNHTDIYTNEDYKLLEELEKYLDNLKNTFTHKFLENFKGDIELL KKNIQNFEKNNYNNVTGQNVDDYDKNGDNNNHNDLEQNQLLQSNIKSFFGQSRTTNTVDVSASKVTQKSD ETKADEKAEQNAEANASSSASSEEQSSSLQNTNDQSFGNTNNPKMDRKNADEQKRDAGLSNLKNIDKLCD ELLIYLYKKNEVNTNNYLRKYDEFKNKFDQFLLNVNKYELLKKLILNFFKDNLKDHRAQYKFYIALMKAL ENEKFSQEFKKVMYGLYS	S14-001	MKGQAIYFVFVFLYFLNCVGCNSKNNNKRT
			S14-002	LNCVGCNSKNNNKRTSYNKKKENLKNFDNI
			S14-003	SYNKKKENLKNFDNIVLDDFYSAFDSQDNY
			S14-004	VLDDFYSAFDSQDNYESKLKKNEDDIIGQG
			S14-005	ESKLKKNEDDIIGQGIFSLISKKNQEKEKS
			S14-006	IFSLISKKNQEKEKSLKGESEDNTKLQVTK
			S14-007	LKGESEDNTKLQVTKVQGAQVDQAVEPLEK
			S14-008	VQGAQVDQAVEPLEKSPEDENKEIPTLDSP
			S14-009	SPEDENKEIPTLDSPQNGNPTSYTSNLSTP
			S14-010	QNGNPTSYTSNLSTPPLKRMDEVFDDVLKH
			S14-011	PLKRMDEVFDDVLKHLNKEDKVVTDENKNK
			S14-012	LNKEDKVVTDENKNKYNEFKKEFDIFTMNV
			S14-013	YNEFKKEFDIFTMNVSEYEIMKNLLITFSK
			S14-014	SEYEIMKNLLITFSKKIDENNQIQTKIENI
			S14-015	KIDENNQIQTKIENIFNKALKDNKYKEQFK
			S14-016	FNKALKDNKYKEQFKNFIYGLYSFAKRHNY
			S14-017	NFIYGLYSFAKRHNYLIVNKTNDTTLHKDL
			S14-018	LIVNKTNDTTLHKDL
S15	Merozoite surface protein 7.5, MSP7.5	>gi|124513448|ref|XP_001350080.1| MSP7-like protein [Plasmodium falciparum 3D7] MKRQIILFTSLFIFSLNLTLSYEKSNNRLGYYNEENADNKEKNKITFMFNDIKVGMQNDVEENLDNGKNV LEDEHLVIGQEGQTDNEGPHTETKPERSVESGGTGDSVSNHESELPRDTETREVVTTVQPGTQLGESGAK ETLESQTSPAPQGTSGLQGEKVPGALSSVSQTSSPDVSSRSEQPQTMPESPRPEGTSTESQPRGSTESDA SNKNGSQTNVRTISNSSNSITSPQTTQPSNNQNNTVSTTSEVKYLDLLYDELLTNSEGKHQVHFGENHKK YNIFRKHYDNFVINQKEYDIIKKLLNSIFRDNNEN…	S15-001	MKRQIILFTSLFIFSLNLTLSYEKSNNRLG
			S15-002	LNLTLSYEKSNNRLGYYNEENADNKEKNKI
			S15-003	YYNEENADNKEKNKITFMFNDIKVGMQNDV
			S15-004	TFMFNDIKVGMQNDVEENLDNGKNVLEDEH
			S15-005	EENLDNGKNVLEDEHLVIGQEGQTDNEGPH
			S15-006	LVIGQEGQTDNEGPHTETKPERSVESGGTG
			S15-007	TETKPERSVESGGTGDSVSNHESELPRDTE
			S15-008	DSVSNHESELPRDTETREVVTTVQPGTQLG
			S15-009	TREVVTTVQPGTQLGESGAKETLESQTSPA
			S15-010	ESGAKETLESQTSPAPQGTSGLQGEKVPGA
			S15-011	PQGTSGLQGEKVPGALSSVSQTSSPDVSSR
			S15-012	LSSVSQTSSPDVSSRSEQPQTMPESPRPEG
			S15-013	SEQPQTMPESPRPEGTSTESQPRGSTESDA
			S15-014	TSTESQPRGSTESDASNKNGSQTNVRTISN
			S15-015	SNKNGSQTNVRTISNSSNSITSPQTTQPSN
			S15-016	SSNSITSPQTTQPSNNQNNTVSTTSEVKYL
			S15-017	NQNNTVSTTSEVKYLDLLYDELLTNSEGKH
			S15-018	DLLYDELLTNSEGKHQVHFGENHKKYNIFR
			S15-019	QVHFGENHKKYNIFRKHYDNFVINQKEYDI
			S15-020	KHYDNFVINQKEYDIIKKLLNSIFRDNNEN
			S15-021	IKKLLNSIFRDNNENEKMKNLVSIFQKALN
			S15-022	EKMKNLVSIFQKALNDKKFHDQFKNFIYGI
			S15-023	DKKFHDQFKNFIYGIYGFAKRHSYLRNEKI
			S15-024	YGFAKRHSYLRNEKIQNDSEYKEFFENAVD
			S15-025	QNDSEYKEFFENAVD
S16	Merozoite surface protein 8, MSP8	>gi|124505971|ref|XP_001351583.1| Merozoite Surface Protein 8, MSP8 [Plasmodium falciparum 3D7] MVFKSSYIFFFLFLVILYFNNVVEGENGTTNIENNPGNNGNMGPSGPKDKDKNIEKDVNHNMSMNNNNNN NNNNNNNDNNNNINNNNNNNINNNNNNNNNNGNGFSNFFNKLFGKKKDNKKEGEEKNEEDLNSNKNIESN KGSAVTSNVGDTNNDAKARDNNNNDDNDDNDENDDNDDNDDIDEIDERDDNDDNGDDDDDNDDDDDNNDN NNKNNSNNLTDTKKEGEKIDLGVQNKKQNIFSTNNKGLNKYNIDNELKEVDALLKNDNYILNKYHVSFFN NFEEDTYNKKKFIRPYDLS…	S16-001	MVFKSSYIFFFLFLVILYFNNVVEGENGTT
			S16-002	ILYFNNVVEGENGTTNIENNPGNNGNMGPS
			S16-003	NIENNPGNNGNMGPSGPKDKDKNIEKDVNH
			S16-004	GPKDKDKNIEKDVNHNMSMNNNNNNNNNNN
			S16-005	NMSMNNNNNNNNNNNNNDNNNNINNNNNNN
			S16-006	NNDNNNNINNNNNNNINNNNNNNNNNGNGF
			S16-007	INNNNNNNNNNGNGFSNFFNKLFGKKKDNK
			S16-008	SNFFNKLFGKKKDNKKEGEEKNEEDLNSNK
			S16-009	KEGEEKNEEDLNSNKNIESNKGSAVTSNVG
			S16-010	NIESNKGSAVTSNVGDTNNDAKARDNNNND
			S16-011	DTNNDAKARDNNNNDDNDDNDENDDNDDND
			S16-012	DNDDNDENDDNDDNDDIDEIDERDDNDDNG
			S16-013	DIDEIDERDDNDDNGDDDDDNDDDDDNNDN
			S16-014	DDDDDNDDDDDNNDNNNKNNSNNLTDTKKE
			S16-015	NNKNNSNNLTDTKKEGEKIDLGVQNKKQNI
			S16-016	GEKIDLGVQNKKQNIFSTNNKGLNKYNIDN
			S16-017	FSTNNKGLNKYNIDNELKEVDALLKNDNYI
			S16-018	ELKEVDALLKNDNYILNKYHVSFFNNFEED
			S16-019	LNKYHVSFFNNFEEDTYNKKKFIRPYDLSL
			S16-020	TYNKKKFIRPYDLSLLKSILIYRQRVTRNC
			S16-021	LKSILIYRQRVTRNCVNVFQDFNAVFGKCY
			S16-022	VNVFQDFNAVFGKCYNKDDTKLSITRDKVK
			S16-023	NKDDTKLSITRDKVKKELSRKNRNFVEYLI
			S16-024	KELSRKNRNFVEYLIEMLENTLNSMNDDFI
			S16-025	EMLENTLNSMNDDFINKDNFDLNNYVKEFE
			S16-026	NKDNFDLNNYVKEFELINYLLIHEDSDIFL
			S16-027	LINYLLIHEDSDIFLETYNLISGLNSNIEE
			S16-028	ETYNLISGLNSNIEETSIEKLKYAILQGKQ
			S16-029	TSIEKLKYAILQGKQINYKIKDDIYYILKN
			S16-030	INYKIKDDIYYILKNAYAKYFKIDVYKKGK
			S16-031	AYAKYFKIDVYKKGKLLYPTLYYHRNAFIK
			S16-032	LLYPTLYYHRNAFIKSFVVEFFNNNKVCEN
			S16-033	SFVVEFFNNNKVCENTKCPLNSNCYVIDDE
			S16-034	TKCPLNSNCYVIDDEETCRCLPGFNNIKID
			S16-035	ETCRCLPGFNNIKIDDEMNCVRDDTLDCSR
			S16-036	DEMNCVRDDTLDCSRNNGGCDIHAKCSFIN
			S16-037	NNGGCDIHAKCSFINKQIVCECKDKFEGDG
			S16-038	KQIVCECKDKFEGDGIYCSYSFFSSIHNFI
			S16-039	IYCSYSFFSSIHNFI
S17	Merozoite surface protein 9, MSP9	>gi|124806294|ref|XP_001350683.1| Merozoite Surface Protein 9, MSP-9 [Plasmodium falciparum 3D7] MMNMKIVLFSLLLFVIRWNIISCNKNDKNQGVDMNVLNNYENLFKFVKCEYCNEHTYVKGKKAPSDPQCA DIKEECKELLKEKQYTDSVTYLMDGFKSANNSANNGKKNNAEEMKNLVNFLQSHKKLIKALKKNIESIQN KKHLIYKNKSYNPLLLSCVKKMNMLKENVDYIQKNQNLFKELMNQKATYSFVNTKKKIISLKSQGHKKET SQNQNENNDNQKYQEVNDEDDVNDEEDTNDDEDTNDEEDTNDDEDTNDDEDTNDEEDTNDEEDHENNNAT AYELGIVPVNDVLNVNMK…	S17-001	MMNMKIVLFSLLLFVIRWNIISCNKNDKNQ
			S17-002	IRWNIISCNKNDKNQGVDMNVLNNYENLFK
			S17-003	GVDMNVLNNYENLFKFVKCEYCNEHTYVKG
			S17-004	FVKCEYCNEHTYVKGKKAPSDPQCADIKEE
			S17-005	KKAPSDPQCADIKEECKELLKEKQYTDSVT
			S17-006	CKELLKEKQYTDSVTYLMDGFKSANNSANN
			S17-007	YLMDGFKSANNSANNGKKNNAEEMKNLVNF
			S17-008	GKKNNAEEMKNLVNFLQSHKKLIKALKKNI
			S17-009	LQSHKKLIKALKKNIESIQNKKHLIYKNKS
			S17-010	ESIQNKKHLIYKNKSYNPLLLSCVKKMNML
			S17-011	YNPLLLSCVKKMNMLKENVDYIQKNQNLFK
			S17-012	KENVDYIQKNQNLFKELMNQKATYSFVNTK
			S17-013	ELMNQKATYSFVNTKKKIISLKSQGHKKET
			S17-014	KKIISLKSQGHKKETSQNQNENNDNQKYQE
			S17-015	SQNQNENNDNQKYQEVNDEDDVNDEEDTND
			S17-016	VNDEDDVNDEEDTNDDEDTNDEEDTNDDED
			S17-017	DEDTNDEEDTNDDEDTNDDEDTNDEEDTND
			S17-018	TNDDEDTNDEEDTNDEEDHENNNATAYELG
			S17-019	EEDHENNNATAYELGIVPVNDVLNVNMKNM
			S17-020	IVPVNDVLNVNMKNMITGNNFMDVVKNTLA
			S17-021	ITGNNFMDVVKNTLAQSGGLGSNDLINFLN
			S17-022	QSGGLGSNDLINFLNQGKEIGENLLNITKM
			S17-023	QGKEIGENLLNITKMNLGDKNNLESFPLDE
			S17-024	NLGDKNNLESFPLDELNMLKDNLINYEFIL
			S17-025	LNMLKDNLINYEFILDNLKTSVLNKLKDLL
			S17-026	DNLKTSVLNKLKDLLLRLLYKAYVSYKKRK
			S17-027	LRLLYKAYVSYKKRKAQEKGLPEPTVTNEE
			S17-028	AQEKGLPEPTVTNEEYVEELKKGILDMGIK
			S17-029	YVEELKKGILDMGIKLLFSKVKSLLKKLKN
			S17-030	LLFSKVKSLLKKLKNKIFPKKKEDNQAVDT
			S17-031	KIFPKKKEDNQAVDTKSMEEPKVKAQPALR
			S17-032	KSMEEPKVKAQPALRGVEPTEDSNIMNSIN
			S17-033	GVEPTEDSNIMNSINNVMDEIDFFEKELIE
			S17-034	NVMDEIDFFEKELIENNNTPNVVPPTQSKK
			S17-035	NNNTPNVVPPTQSKKKNKNETVSGMDENFD
			S17-036	KNKNETVSGMDENFDNHPENYFKEEYYYDE
			S17-037	NHPENYFKEEYYYDENDDMEVKVKKIGVTL
			S17-038	NDDMEVKVKKIGVTLKKFEPLKNGNVSETI
			S17-039	KKFEPLKNGNVSETIKLIHLGNKDKKHIEA
			S17-040	KLIHLGNKDKKHIEAINNDIQIIKQELQAI
			S17-041	INNDIQIIKQELQAIYNELMNYTNGNKNIQ
			S17-042	YNELMNYTNGNKNIQQIFQQNILENDVLNQ
			S17-043	QIFQQNILENDVLNQETEEEMEKQVEAITK
			S17-044	ETEEEMEKQVEAITKQIEAEVDALAPKNKE
			S17-045	QIEAEVDALAPKNKEEEEKEKEKEEKEKEE
			S17-046	EEEKEKEKEEKEKEEKEKEKEEKEKEEKEK
			S17-047	KEKEKEEKEKEEKEKEEKEKEEKEEEKKEK
			S17-048	EEKEKEEKEEEKKEKEEEQEEEEEEEIVPE
			S17-049	EEEQEEEEEEEIVPE
S18	Merozoite surface protein 10, MSP10	>gi|86171334|ref|XP_966190.1| Merozoite surface protein 10, MSP10 [Plasmodium falciparum 3D7] MMFFKCNQVFTLVFLLLLYFNNIVYTHVDDIKNTSQKKITYDKYNKNKENMNNEKNDNKDNKDNIYNDNI NNDNINNDNINNEDEYKFLSMKHYKDSLSNKLNNENDHMNYLIRKRKDNTQGSQHFNENIENNENVENNE NIENNENNENIENIENNENNENNENIENNENNENNENSSIMNSESYNNIINSNEHNEEQIKKKEEDLIEA FFPFILKKLDNESLSLDNKYDDYYNLPNDHNDTHKENSSDHNLLGYKLGNNLKSYLIEENDVSQKKTDDI NESASSDSENIQEILSTDSNT…	S18-001	MMFFKCNQVFTLVFLLLLYFNNIVYTHVDD
			S18-002	LLLYFNNIVYTHVDDIKNTSQKKITYDKYN
			S18-003	IKNTSQKKITYDKYNKNKENMNNEKNDNKD
			S18-004	KNKENMNNEKNDNKDNKDNIYNDNINNDNI
			S18-005	NKDNIYNDNINNDNINNDNINNEDEYKFLS
			S18-006	NNDNINNEDEYKFLSMKHYKDSLSNKLNNE
			S18-007	MKHYKDSLSNKLNNENDHMNYLIRKRKDNT
			S18-008	NDHMNYLIRKRKDNTQGSQHFNENIENNEN
			S18-009	QGSQHFNENIENNENVENNENIENNENNEN
			S18-010	VENNENIENNENNENIENIENNENNENNEN
			S18-011	IENIENNENNENNENIENNENNENNENSSI
			S18-012	IENNENNENNENSSIMNSESYNNIINSNEH
			S18-013	MNSESYNNIINSNEHNEEQIKKKEEDLIEA
			S18-014	NEEQIKKKEEDLIEAFFPFILKKLDNESLS
			S18-015	FFPFILKKLDNESLSLDNKYDDYYNLPNDH
			S18-016	LDNKYDDYYNLPNDHNDTHKENSSDHNLLG
			S18-017	NDTHKENSSDHNLLGYKLGNNLKSYLIEEN
			S18-018	YKLGNNLKSYLIEENDVSQKKTDDINESAS
			S18-019	DVSQKKTDDINESASSDSENIQEILSTDSN
			S18-020	SDSENIQEILSTDSNTSHLKERKNQKAPPG
			S18-021	TSHLKERKNQKAPPGEHKPEVKNALLNSQV
			S18-022	EHKPEVKNALLNSQVASPKGEDEKKSQPQH
			S18-023	ASPKGEDEKKSQPQHPLVNSGDQLQHPKEI
			S18-024	PLVNSGDQLQHPKEIDENAEKIRRTLLKES
			S18-025	DENAEKIRRTLLKESRDIKNTTAIIDETVY
			S18-026	RDIKNTTAIIDETVYKFEQLIMKGRYYATA
			S18-027	KFEQLIMKGRYYATAVRNFVIFKVNYICEY
			S18-028	VRNFVIFKVNYICEYSKCGPNSRCYIVEKD
			S18-029	SKCGPNSRCYIVEKDKEQCRCRPNYIVDMS
			S18-030	KEQCRCRPNYIVDMSVNYFKCIPMKDMNCS
			S18-031	VNYFKCIPMKDMNCSKNNGGCDVNAECTIV
			S18-032	KNNGGCDVNAECTIVEGAVKCQCSHLYFGD
			S18-033	EGAVKCQCSHLYFGDGVFCVKNSQTKQTLY
			S18-034	GVFCVKNSQTKQTLYILFIVILLVFQNFFI
S19	Merozoite surface protein 11, MSP11	>gi|124802925|ref|XP_001347636.1| merozoite surface protein [Plasmodium falciparum 3D7] MNKFLNIIFYIFLILNFSFFQSNATSKEIQKDEQKNLRNGSSINNNKNIENKNDNIETQYEASEYIEKQN DILNMYNDEKEKNNNNSLDTNVTKNTVIDNSNKFQSIEDNNVYNKGIFVGTGIKLNDSQTTSDNYKNERY QIDDEKLKYGGSFDTIFSGFVNLLTPSSPTQNDGSTGRNVPPPSEPNVDTPDPPTAPAPVKVPEDAKLSS SPRPEGPRANNRNENNQNTDPYNHYFAWEIGGGAPTYKPENNKNDNILLEHVKITSWDKEDIIKENEDTK REVQETEDTDETEDTDETEETEDMEDE…	S19-001	MNKFLNIIFYIFLILNFSFFQSNATSKEIQ
			S19-002	NFSFFQSNATSKEIQKDEQKNLRNGSSINN
			S19-003	KDEQKNLRNGSSINNNKNIENKNDNIETQY
			S19-004	NKNIENKNDNIETQYEASEYIEKQNDILNM
			S19-005	EASEYIEKQNDILNMYNDEKEKNNNNSLDT
			S19-006	YNDEKEKNNNNSLDTNVTKNTVIDNSNKFQ
			S19-007	NVTKNTVIDNSNKFQSIEDNNVYNKGIFVG
			S19-008	SIEDNNVYNKGIFVGTGIKLNDSQTTSDNY
			S19-009	TGIKLNDSQTTSDNYKNERYQIDDEKLKYG
			S19-010	KNERYQIDDEKLKYGGSFDTIFSGFVNLLT
			S19-011	GSFDTIFSGFVNLLTPSSPTQNDGSTGRNV
			S19-012	PSSPTQNDGSTGRNVPPPSEPNVDTPDPPT
			S19-013	PPPSEPNVDTPDPPTAPAPVKVPEDAKLSS
			S19-014	APAPVKVPEDAKLSSSPRPEGPRANNRNEN
			S19-015	SPRPEGPRANNRNENNQNTDPYNHYFAWEI
			S19-016	NQNTDPYNHYFAWEIGGGAPTYKPENNKND
			S19-017	GGGAPTYKPENNKNDNILLEHVKITSWDKE
			S19-018	NILLEHVKITSWDKEDIIKENEDTKREVQE
			S19-019	DIIKENEDTKREVQETEDTDETEDTDETEE
			S19-020	TEDTDETEDTDETEETEDMEDENEIVEDQL
			S19-021	TEDMEDENEIVEDQLQENEDDEDNVNLEDI
			S19-022	QENEDDEDNVNLEDINKNTRNDIFEEQIKL
			S19-023	NKNTRNDIFEEQIKLDSTQDDKAQKLISNE
			S19-024	DSTQDDKAQKLISNEYKKTEEKKSLEDHVN
			S19-025	YKKTEEKKSLEDHVNLLFNFLQTNNQLDPS
			S19-026	LLFNFLQTNNQLDPSLKDLENELTFFLNNY
S20	Erythrocyte binding antigen 175, EBA-175	>gi|296004911|ref|XP_001349207.2| erythrocyte binding antigen 175 [Plasmodium falciparum 3D7] MKCNISIYFFASFFVLYFAKARNEYDIKENEKFLDVYKEKFNELDKKKYGNVQKTDKKIFTFIENKLDIL NNSKFNKRWKSYGTPDNIDKNMSLINKHNNEEMFNNNYQSFLSTSSLIKQNKYVPINAVRVSRILSFLDS RINNGRNTSSNNEVLSNCREKRKGMKWDCKKKNDRSNYVCIPDRRIQLCIVNLSIIKTYTKETMKDHFIE ASKKESQLLLKKNDNKYNSKFCNDLKNSFLDYGHLAMGNDMDFGGYSTKAENKIQEVFKGAHGEISEHKI KNFRKKWWNEFREKLWEAMLS…	S20-001	MKCNISIYFFASFFVLYFAKARNEYDIKEN
			S20-002	LYFAKARNEYDIKENEKFLDVYKEKFNELD
			S20-003	EKFLDVYKEKFNELDKKKYGNVQKTDKKIF
			S20-004	KKKYGNVQKTDKKIFTFIENKLDILNNSKF
			S20-005	TFIENKLDILNNSKFNKRWKSYGTPDNIDK
			S20-006	NKRWKSYGTPDNIDKNMSLINKHNNEEMFN
			S20-007	NMSLINKHNNEEMFNNNYQSFLSTSSLIKQ
			S20-008	NNYQSFLSTSSLIKQNKYVPINAVRVSRIL
			S20-009	NKYVPINAVRVSRILSFLDSRINNGRNTSS
			S20-010	SFLDSRINNGRNTSSNNEVLSNCREKRKGM
			S20-011	NNEVLSNCREKRKGMKWDCKKKNDRSNYVC
			S20-012	KWDCKKKNDRSNYVCIPDRRIQLCIVNLSI
			S20-013	IPDRRIQLCIVNLSIIKTYTKETMKDHFIE
			S20-014	IKTYTKETMKDHFIEASKKESQLLLKKNDN
			S20-015	ASKKESQLLLKKNDNKYNSKFCNDLKNSFL
			S20-016	KYNSKFCNDLKNSFLDYGHLAMGNDMDFGG
			S20-017	DYGHLAMGNDMDFGGYSTKAENKIQEVFKG
			S20-018	YSTKAENKIQEVFKGAHGEISEHKIKNFRK
			S20-019	AHGEISEHKIKNFRKKWWNEFREKLWEAML
			S20-020	KWWNEFREKLWEAMLSEHKNNINNCKNIPQ
			S20-021	SEHKNNINNCKNIPQEELQITQWIKEWHGE
			S20-022	EELQITQWIKEWHGEFLLERDNRSKLPKSK
			S20-023	FLLERDNRSKLPKSKCKNNTLYEACEKECI
			S20-024	CKNNTLYEACEKECIDPCMKYRDWIIRSKF
			S20-025	DPCMKYRDWIIRSKFEWHTLSKEYETQKVP
			S20-026	EWHTLSKEYETQKVPKENAENYLIKISENK
			S20-027	KENAENYLIKISENKNDAKVSLLLNNCDAE
			S20-028	NDAKVSLLLNNCDAEYSKYCDCKHTTTLVK
			S20-029	YSKYCDCKHTTTLVKSVLNGNDNTIKEKRE
			S20-030	SVLNGNDNTIKEKREHIDLDDFSKFGCDKN
			S20-031	HIDLDDFSKFGCDKNSVDTNTKVWECKKPY
			S20-032	SVDTNTKVWECKKPYKLSTKDVCVPPRRQE
			S20-033	KLSTKDVCVPPRRQELCLGNIDRIYDKNLL
			S20-034	LCLGNIDRIYDKNLLMIKEHILAIAIYESR
			S20-035	MIKEHILAIAIYESRILKRKYKNKDDKEVC
			S20-036	ILKRKYKNKDDKEVCKIINKTFADIRDIIG
			S20-037	KIINKTFADIRDIIGGTDYWNDLSNRKLVG
			S20-038	GTDYWNDLSNRKLVGKINTNSNYVHRNKQN
			S20-039	KINTNSNYVHRNKQNDKLFRDEWWKVIKKD
			S20-040	DKLFRDEWWKVIKKDVWNVISWVFKDKTVC
			S20-041	VWNVISWVFKDKTVCKEDDIENIPQFFRWF
			S20-042	KEDDIENIPQFFRWFSEWGDDYCQDKTKMI
			S20-043	SEWGDDYCQDKTKMIETLKVECKEKPCEDD
			S20-044	ETLKVECKEKPCEDDNCKRKCNSYKEWISK
			S20-045	NCKRKCNSYKEWISKKKEEYNKQAKQYQEY
			S20-046	KKEEYNKQAKQYQEYQKGNNYKMYSEFKSI
			S20-047	QKGNNYKMYSEFKSIKPEVYLKKYSEKCSN
			S20-048	KPEVYLKKYSEKCSNLNFEDEFKEELHSDY
			S20-049	LNFEDEFKEELHSDYKNKCTMCPEVKDVPI
			S20-050	KNKCTMCPEVKDVPISIIRNNEQTSQEAVP
			S20-051	SIIRNNEQTSQEAVPEESTEIAHRTETRTD
			S20-052	EESTEIAHRTETRTDERKNQEPANKDLKNP
			S20-053	ERKNQEPANKDLKNPQQSVGENGTKDLLQE
			S20-054	QQSVGENGTKDLLQEDLGGSRSEDEVTQEF
			S20-055	DLGGSRSEDEVTQEFGVNHGIPKGEDQTLG
			S20-056	GVNHGIPKGEDQTLGKSDAIPNIGEPETGI
			S20-057	KSDAIPNIGEPETGISTTEESRHEEGHNKQ
			S20-058	STTEESRHEEGHNKQALSTSVDEPELSDTL
			S20-059	ALSTSVDEPELSDTLQLHEDTKENDKLPLE
			S20-060	QLHEDTKENDKLPLESSTITSPTESGSSDT
			S20-061	SSTITSPTESGSSDTEETPSISEGPKGNEQ
			S20-062	EETPSISEGPKGNEQKKRDDDSLSKISVSP
			S20-063	KKRDDDSLSKISVSPENSRPETDAKDTSNL
			S20-064	ENSRPETDAKDTSNLLKLKGDVDISMPKAV
			S20-065	LKLKGDVDISMPKAVIGSSPNDNINVTEQG
			S20-066	IGSSPNDNINVTEQGDNISGVNSKPLSDDV
			S20-067	DNISGVNSKPLSDDVRPDKNHEEVKEHTSN
			S20-068	RPDKNHEEVKEHTSNSDNVQQSGGIVNMNV
			S20-069	SDNVQQSGGIVNMNVEKELKDTLENPSSSL
			S20-070	EKELKDTLENPSSSLDEGKAHEELSEPNLS
			S20-071	DEGKAHEELSEPNLSSDQDMSNTPGPLDNT
			S20-072	SDQDMSNTPGPLDNTSEETTERISNNEYKV
			S20-073	SEETTERISNNEYKVNEREGERTLTKEYED
			S20-074	NEREGERTLTKEYEDIVLKSHMNRESDDGE
			S20-075	IVLKSHMNRESDDGELYDENSDLSTVNDES
			S20-076	LYDENSDLSTVNDESEDAEAKMKGNDTSEM
			S20-077	EDAEAKMKGNDTSEMSHNSSQHIESDQQKN
			S20-078	SHNSSQHIESDQQKNDMKTVGDLGTTHVQN
			S20-079	DMKTVGDLGTTHVQNEISVPVTGEIDEKLR
			S20-080	EISVPVTGEIDEKLRESKESKIHKAEEERL
			S20-081	ESKESKIHKAEEERLSHTDIHKINPEDRNS
			S20-082	SHTDIHKINPEDRNSNTLHLKDIRNEENER
			S20-083	NTLHLKDIRNEENERHLTNQNINISQERDL
			S20-084	HLTNQNINISQERDLQKHGFHTMNNLHGDG
			S20-085	QKHGFHTMNNLHGDGVSERSQINHSHHGNR
			S20-086	VSERSQINHSHHGNRQDRGGNSGNVLNMRS
			S20-087	QDRGGNSGNVLNMRSNNNNFNNIPSRYNLY
			S20-088	NNNNFNNIPSRYNLYDKKLDLDLYENRNDS
			S20-089	DKKLDLDLYENRNDSTTKELIKKLAEINKC
			S20-090	TTKELIKKLAEINKCENEISVKYCDHMIHE
			S20-091	ENEISVKYCDHMIHEEIPLKTCTKEKTRNL
			S20-092	EIPLKTCTKEKTRNLCCAVSDYCMSYFTYD
			S20-093	CCAVSDYCMSYFTYDSEEYYNCTKREFDDP
			S20-094	SEEYYNCTKREFDDPSYTCFRKEAFSSMPY
			S20-095	SYTCFRKEAFSSMPYYAGAGVLFIILVILG
			S20-096	YAGAGVLFIILVILGASQAKYQSSEGVMNE
			S20-097	ASQAKYQSSEGVMNENNENNFLFEVTDNLD
			S20-098	NNENNFLFEVTDNLDKLSNMFNQQVQETNI
			S20-099	KLSNMFNQQVQETNINDFSEYHEDINDINF
			S20-100	NDFSEYHEDINDINFKK
S21	Erythrocyte binding antigen 181, EBA-181	>gi|124505687|ref|XP_001350957.1| erythrocyte binding antigen-181 [Plasmodium falciparum 3D7] MKGKMNMCLFFFYSILYVVLCTYVLGISEEYLKERPQGLNVETNNNNNNNNNNNSNSNDAMSFVNEVIRF IENEKDDKEDKKVKIISRPVENTLHRYPVSSFLNIKKYGRKGEYLNRNSFVQRSYIRGCKGKRSTHTWIC ENKGNNNICIPDRRVQLCITALQDLKNSGSETTDRKLLRDKVFDSAMYETDLLWNKYGFRGFDDFCDDVK NSYLDYKDVIFGTDLDKNNISKLVEESLKRFFKKDSSVLNPTAWWRRYGTRLWKTMIQPYAHLGCRKPDE NEPQINRWILEWGKYNCRLMK…	S21-001	MKGKMNMCLFFFYSILYVVLCTYVLGISEE
			S21-002	LYVVLCTYVLGISEEYLKERPQGLNVETNN
			S21-003	YLKERPQGLNVETNNNNNNNNNNNSNSNDA
			S21-004	NNNNNNNNNSNSNDAMSFVNEVIRFIENEK
			S21-005	MSFVNEVIRFIENEKDDKEDKKVKIISRPV
			S21-006	DDKEDKKVKIISRPVENTLHRYPVSSFLNI
			S21-007	ENTLHRYPVSSFLNIKKYGRKGEYLNRNSF
			S21-008	KKYGRKGEYLNRNSFVQRSYIRGCKGKRST
			S21-009	VQRSYIRGCKGKRSTHTWICENKGNNNICI
			S21-010	HTWICENKGNNNICIPDRRVQLCITALQDL
			S21-011	PDRRVQLCITALQDLKNSGSETTDRKLLRD
			S21-012	KNSGSETTDRKLLRDKVFDSAMYETDLLWN
			S21-013	KVFDSAMYETDLLWNKYGFRGFDDFCDDVK
			S21-014	KYGFRGFDDFCDDVKNSYLDYKDVIFGTDL
			S21-015	NSYLDYKDVIFGTDLDKNNISKLVEESLKR
			S21-016	DKNNISKLVEESLKRFFKKDSSVLNPTAWW
			S21-017	FFKKDSSVLNPTAWWRRYGTRLWKTMIQPY
			S21-018	RRYGTRLWKTMIQPYAHLGCRKPDENEPQI
			S21-019	AHLGCRKPDENEPQINRWILEWGKYNCRLM
			S21-020	NRWILEWGKYNCRLMKEKEKLLTGECSVNR
			S21-021	KEKEKLLTGECSVNRKKSDCSTGCNNECYT
			S21-022	KKSDCSTGCNNECYTYRSLINRQRYEVSIL
			S21-023	YRSLINRQRYEVSILGKKYIKVVRYTIFRR
			S21-024	GKKYIKVVRYTIFRRKIVQPDNALDFLKLN
			S21-025	KIVQPDNALDFLKLNCSECKDIDFKPFFEF
			S21-026	CSECKDIDFKPFFEFEYGKYEEKCMCQSYI
			S21-027	EYGKYEEKCMCQSYIDLKIQFKNNDICSFN
			S21-028	DLKIQFKNNDICSFNAQTDTVSSDKRFCLE
			S21-029	AQTDTVSSDKRFCLEKKEFKPWKCDKNSFE
			S21-030	KKEFKPWKCDKNSFETVHHKGVCVSPRRQG
			S21-031	TVHHKGVCVSPRRQGFCLGNLNYLLNDDIY
			S21-032	FCLGNLNYLLNDDIYNVHNSQLLIEIIMAS
			S21-033	NVHNSQLLIEIIMASKQEGKLLWKKHGTIL
			S21-034	KQEGKLLWKKHGTILDNQNACKYINDSYVD
			S21-035	DNQNACKYINDSYVDYKDIVIGNDLWNDNN
			S21-036	YKDIVIGNDLWNDNNSIKVQNNLNLIFERN
			S21-037	SIKVQNNLNLIFERNFGYKVGRNKLFKTIK
			S21-038	FGYKVGRNKLFKTIKELKNVWWILNRNKVW
			S21-039	ELKNVWWILNRNKVWESMRCGIDEVDQRRK
			S21-040	ESMRCGIDEVDQRRKTCERIDELENMPQFF
			S21-041	TCERIDELENMPQFFRWFSQWAHFFCKEKE
			S21-042	RWFSQWAHFFCKEKEYWELKLNDKCTGNNG
			S21-043	YWELKLNDKCTGNNGKSLCQDKTCQNVCTN
			S21-044	KSLCQDKTCQNVCTNMNYWTYTRKLAYEIQ
			S21-045	MNYWTYTRKLAYEIQSVKYDKDRKLFSLAK
			S21-046	SVKYDKDRKLFSLAKDKNVTTFLKENAKNC
			S21-047	DKNVTTFLKENAKNCSNIDFTKIFDQLDKL
			S21-048	SNIDFTKIFDQLDKLFKERCSCMDTQVLEV
			S21-049	FKERCSCMDTQVLEVKNKEMLSIDSNSEDA
			S21-050	KNKEMLSIDSNSEDATDISEKNGEEELYVN
			S21-051	TDISEKNGEEELYVNHNSVSVASGNKEIEK
			S21-052	HNSVSVASGNKEIEKSKDEKQPEKEAKQTN
			S21-053	SKDEKQPEKEAKQTNGTLTVRTDKDSDRNK
			S21-054	GTLTVRTDKDSDRNKGKDTATDTKNSPENL
			S21-055	GKDTATDTKNSPENLKVQEHGTNGETIKEE
			S21-056	KVQEHGTNGETIKEEPPKLPESSETLQSQE
			S21-057	PPKLPESSETLQSQEQLEAEAQKQKQEEEP
			S21-058	QLEAEAQKQKQEEEPKKKQEEEPKKKQEEE
			S21-059	KKKQEEEPKKKQEEEQKREQEQKQEQEEEE
			S21-060	QKREQEQKQEQEEEEQKQEEEQQIQDQSQS
			S21-061	QKQEEEQQIQDQSQSGLDQSSKVGVASEQN
			S21-062	GLDQSSKVGVASEQNEISSGQEQNVKSSSP
			S21-063	EISSGQEQNVKSSSPEVVPQETTSENGSSQ
			S21-064	EVVPQETTSENGSSQDTKISSTEPNENSVV
			S21-065	DTKISSTEPNENSVVDRATDSMNLDPEKVH
			S21-066	DRATDSMNLDPEKVHNENMSDPNTNTEPDA
			S21-067	NENMSDPNTNTEPDASLKDDKKEVDDAKKE
			S21-068	SLKDDKKEVDDAKKELQSTVSRIESNEQDV
			S21-069	LQSTVSRIESNEQDVQSTPPEDTPTVEGKV
			S21-070	QSTPPEDTPTVEGKVGDKAEMLTSPHATDN
			S21-071	GDKAEMLTSPHATDNSESESGLNPTDDIKT
			S21-072	SESESGLNPTDDIKTTDGVVKEQEILGGGE
			S21-073	TDGVVKEQEILGGGESATETSKSNLEKPKD
			S21-074	SATETSKSNLEKPKDVEPSHEISEPVLSGT
			S21-075	VEPSHEISEPVLSGTTGKEESELLKSKSIE
			S21-076	TGKEESELLKSKSIETKGETDPRSNDQEDA
			S21-077	TKGETDPRSNDQEDATDDVVENSRDDNNSL
			S21-078	TDDVVENSRDDNNSLSNSVDNQSNVLNRED
			S21-079	SNSVDNQSNVLNREDPIASETEVVSEPEDS
			S21-080	PIASETEVVSEPEDSSRIITTEVPSTTVKP
			S21-081	SRIITTEVPSTTVKPPDEKRSEEVGEKEAK
			S21-082	PDEKRSEEVGEKEAKEIKVEPVVPRAIGEP
			S21-083	EIKVEPVVPRAIGEPMENSVSVQSPPNVED
			S21-084	MENSVSVQSPPNVEDVEKETLISENNGLHN
			S21-085	VEKETLISENNGLHNDTHRGNISEKDLIDI
			S21-086	DTHRGNISEKDLIDIHLLRNEAGSTILDDS
			S21-087	HLLRNEAGSTILDDSRRNGEMTEGSESDVG
			S21-088	RRNGEMTEGSESDVGELQEHNFSTQQKDEK
			S21-089	ELQEHNFSTQQKDEKDFDQIASDREKEEIQ
			S21-090	DFDQIASDREKEEIQKLLNIGHEEDEDVLK
			S21-091	KLLNIGHEEDEDVLKMDRTEDSMSDGVNSH
			S21-092	MDRTEDSMSDGVNSHLYYNNLSSEEKMEQY
			S21-093	LYYNNLSSEEKMEQYNNRDASKDREEILNR
			S21-094	NNRDASKDREEILNRSNTNTCSNEHSLKYC
			S21-095	SNTNTCSNEHSLKYCQYMERNKDLLETCSE
			S21-096	QYMERNKDLLETCSEDKRLHLCCEISDYCL
			S21-097	DKRLHLCCEISDYCLKFFNPKSIEYFDCTQ
			S21-098	KFFNPKSIEYFDCTQKEFDDPTYNCFRKQR
			S21-099	KEFDDPTYNCFRKQRFTSMHYIAGGGIIAL
			S21-100	FTSMHYIAGGGIIALLLFILGSASYRKNLD
			S21-101	LLFILGSASYRKNLDDEKGFYDSNLNDSAF
			S21-102	DEKGFYDSNLNDSAFEYNNNKYNKLPYMFD
			S21-103	EYNNNKYNKLPYMFDQQINVVNSDLYSEGI
			S21-104	QQINVVNSDLYSEGIYDDTTTF
S22	Erythrocyte binding antigen-140, EBA-140	>gi|124513006|ref|XP_001349859.1| erythrocyte binding antigen-140 [Plasmodium falciparum 3D7] MKGYFNIYFLIPLIFLYNVIRINESIIGRTLYNRQDESSDISRVNSPELNNNHKTNIYDSDYEDVNNKLI NSFVENKSVKKKRSLSFINNKTKSYDIIPPSYSYRNDKFNSLSENEDNSGNTNSNNFANTSEISIGKDNK QYTFIQKRTHLFACGIKRKSIKWICRENSEKITVCVPDRKIQLCIANFLNSRLETMEKFKEIFLISVNTE AKLLYNKNEGKDPSIFCNELRNSFSDFRNSFIGDDMDFGGNTDRVKGYINKKFSDYYKEKNVEKLNNIKK EWWEKNKANLWNHMIVNHKGN…	S22-001	MKGYFNIYFLIPLIFLYNVIRINESIIGRT
			S22-002	LYNVIRINESIIGRTLYNRQDESSDISRVN
			S22-003	LYNRQDESSDISRVNSPELNNNHKTNIYDS
			S22-004	SPELNNNHKTNIYDSDYEDVNNKLINSFVE
			S22-005	DYEDVNNKLINSFVENKSVKKKRSLSFINN
			S22-006	NKSVKKKRSLSFINNKTKSYDIIPPSYSYR
			S22-007	KTKSYDIIPPSYSYRNDKFNSLSENEDNSG
			S22-008	NDKFNSLSENEDNSGNTNSNNFANTSEISI
			S22-009	NTNSNNFANTSEISIGKDNKQYTFIQKRTH
			S22-010	GKDNKQYTFIQKRTHLFACGIKRKSIKWIC
			S22-011	LFACGIKRKSIKWICRENSEKITVCVPDRK
			S22-012	RENSEKITVCVPDRKIQLCIANFLNSRLET
			S22-013	IQLCIANFLNSRLETMEKFKEIFLISVNTE
			S22-014	MEKFKEIFLISVNTEAKLLYNKNEGKDPSI
			S22-015	AKLLYNKNEGKDPSIFCNELRNSFSDFRNS
			S22-016	FCNELRNSFSDFRNSFIGDDMDFGGNTDRV
			S22-017	FIGDDMDFGGNTDRVKGYINKKFSDYYKEK
			S22-018	KGYINKKFSDYYKEKNVEKLNNIKKEWWEK
			S22-019	NVEKLNNIKKEWWEKNKANLWNHMIVNHKG
			S22-020	NKANLWNHMIVNHKGNISKECAIIPAEEPQ
			S22-021	NISKECAIIPAEEPQINLWIKEWNENFLME
			S22-022	INLWIKEWNENFLMEKKRLFLNIKDKCVEN
			S22-023	KKRLFLNIKDKCVENKKYEACFGGCRLPCS
			S22-024	KKYEACFGGCRLPCSSYTSFMKKSKTQMEV
			S22-025	SYTSFMKKSKTQMEVLTNLYKKKNSGVDKN
			S22-026	LTNLYKKKNSGVDKNNFLNDLFKKNNKNDL
			S22-027	NFLNDLFKKNNKNDLDDFFKNEKEYDDLCD
			S22-028	DDFFKNEKEYDDLCDCRYTATIIKSFLNGP
			S22-029	CRYTATIIKSFLNGPAKNDVDIASQINVND
			S22-030	AKNDVDIASQINVNDLRGFGCNYKSNNEKS
			S22-031	LRGFGCNYKSNNEKSWNCTGTFTNKFPGTC
			S22-032	WNCTGTFTNKFPGTCEPPRRQTLCLGRTYL
			S22-033	EPPRRQTLCLGRTYLLHRGHEEDYKEHLLG
			S22-034	LHRGHEEDYKEHLLGASIYEAQLLKYKYKE
			S22-035	ASIYEAQLLKYKYKEKDENALCSIIQNSYA
			S22-036	KDENALCSIIQNSYADLADIIKGSDIIKDY
			S22-037	DLADIIKGSDIIKDYYGKKMEENLNKVNKD
			S22-038	YGKKMEENLNKVNKDKKRNEESLKIFREKW
			S22-039	KKRNEESLKIFREKWWDENKENVWKVMSAV
			S22-040	WDENKENVWKVMSAVLKNKETCKDYDKFQK
			S22-041	LKNKETCKDYDKFQKIPQFLRWFKEWGDDF
			S22-042	IPQFLRWFKEWGDDFCEKRKEKIYSFESFK
			S22-043	CEKRKEKIYSFESFKVECKKKDCDENTCKN
			S22-044	VECKKKDCDENTCKNKCSEYKKWIDLKKSE
			S22-045	KCSEYKKWIDLKKSEYEKQVDKYTKDKNKK
			S22-046	YEKQVDKYTKDKNKKMYDNIDEVKNKEANV
			S22-047	MYDNIDEVKNKEANVYLKEKSKECKDVNFD
			S22-048	YLKEKSKECKDVNFDDKIFNESPNEYEDMC
			S22-049	DKIFNESPNEYEDMCKKCDEIKYLNEIKYP
			S22-050	KKCDEIKYLNEIKYPKTKHDIYDIDTFSDT
			S22-051	KTKHDIYDIDTFSDTFGDGTPISINANINE
			S22-052	FGDGTPISINANINEQQSGKDTSNTGNSET
			S22-053	QQSGKDTSNTGNSETSDSPVSHEPESDAAI
			S22-054	SDSPVSHEPESDAAINVEKLSGDESSSETR
			S22-055	NVEKLSGDESSSETRGILDINDPSVTNNVN
			S22-056	GILDINDPSVTNNVNEVHDASNTQGSVSNT
			S22-057	EVHDASNTQGSVSNTSDITNGHSESSLNRT
			S22-058	SDITNGHSESSLNRTTNAQDIKIGRSGNEQ
			S22-059	TNAQDIKIGRSGNEQSDNQENSSHSSDNSG
			S22-060	SDNQENSSHSSDNSGSLTIGQVPSEDNTQN
			S22-061	SLTIGQVPSEDNTQNTYDSQNPHRDTPNAL
			S22-062	TYDSQNPHRDTPNALASLPSDDKINEIEGF
			S22-063	ASLPSDDKINEIEGFDSSRDSENGRGDTTS
			S22-064	DSSRDSENGRGDTTSNTHDVRRTNIVSERR
			S22-065	NTHDVRRTNIVSERRVNSHDFIRNGMANNN
			S22-066	VNSHDFIRNGMANNNAHHQYITQIENNGII
			S22-067	AHHQYITQIENNGIIRGQEESAGNSVNYKD
			S22-068	RGQEESAGNSVNYKDNPKRSNFSSENDHKK
			S22-069	NPKRSNFSSENDHKKNIQEYNSRDTKRVRE
			S22-070	NIQEYNSRDTKRVREEIIKLSKQNKCNNEY
			S22-071	EIIKLSKQNKCNNEYSMEYCTYSDERNSSP
			S22-072	SMEYCTYSDERNSSPGPCSREERKKLCCQI
			S22-073	GPCSREERKKLCCQISDYCLKYFNFYSIEY
			S22-074	SDYCLKYFNFYSIEYYNCIKSEIKSPEYKC
			S22-075	YNCIKSEIKSPEYKCFKSEGQSSIPYFAAG
			S22-076	FKSEGQSSIPYFAAGGILVVIVLLLSSASR
			S22-077	GILVVIVLLLSSASRMGKSNEEYDIGESNI
			S22-078	MGKSNEEYDIGESNIEATFEENNYLNKLSR
			S22-079	EATFEENNYLNKLSRIFNQEVQETNISDYS
			S22-080	IFNQEVQETNISDYSEYNYNEKNMY
S23	Erythrocyte binding antigen-165, EBA-165	>gi|124505609|ref|XP_001351546.1| erythrocyte binding antigen-165 [Plasmodium falciparum 3D7] MRKTLKLFYISGFLFSSRALCKLENYIKNEYDRENSFYILNNKVEKEYEKGTNNNINIDNKKEALLEDKK NVDNKDIKEQLPENNKNFEEKILHEDICKLNKENIEKEGLYKPNTFKSIGNDLLYKKGKLNFLYEYGMEL LHINKVPMNRMNNSRGLGDSNMSFLDISNNNMNSLNSMNNLNNSNNFDSSNSLSFVDMKSIHRCIKKRAK GERDWACNDKNTKEPNICVSDRRVQLCTGNLIELPINDSTKEKFKEKLILAAQKEGSLLFEKFGKKYNEE FCLNLKWSYGDYGDIIKGTDM…	S23-001	MRKTLKLFYISGFLFSSRALCKLENYIKNE
			S23-002	SSRALCKLENYIKNEYDRENSFYILNNKVE
			S23-003	YDRENSFYILNNKVEKEYEKGTNNNINIDN
			S23-004	KEYEKGTNNNINIDNKKEALLEDKKNVDNK
			S23-005	KKEALLEDKKNVDNKDIKEQLPENNKNFEE
			S23-006	DIKEQLPENNKNFEEKILHEDICKLNKENI
			S23-007	KILHEDICKLNKENIEKEGLYKPNTFKSIG
			S23-008	EKEGLYKPNTFKSIGNDLLYKKGKLNFLYE
			S23-009	NDLLYKKGKLNFLYEYGMELLHINKVPMNR
			S23-010	YGMELLHINKVPMNRMNNSRGLGDSNMSFL
			S23-011	MNNSRGLGDSNMSFLDISNNNMNSLNSMNN
			S23-012	DISNNNMNSLNSMNNLNNSNNFDSSNSLSF
			S23-013	LNNSNNFDSSNSLSFVDMKSIHRCIKKRAK
			S23-014	VDMKSIHRCIKKRAKGERDWACNDKNTKEP
			S23-015	GERDWACNDKNTKEPNICVSDRRVQLCTGN
			S23-016	NICVSDRRVQLCTGNLIELPINDSTKEKFK
			S23-017	LIELPINDSTKEKFKEKLILAAQKEGSLLF
			S23-018	EKLILAAQKEGSLLFEKFGKKYNEEFCLNL
			S23-019	EKFGKKYNEEFCLNLKWSYGDYGDIIKGTD
			S23-020	KWSYGDYGDIIKGTDMEGLGRSIKVEFEID
			S23-021	MEGLGRSIKVEFEIDRIFKRDNKKSAENRK
			S23-022	RIFKRDNKKSAENRKKWWEEISTHIWNAMI
			S23-023	KWWEEISTHIWNAMIKEHKEKFPKDVKECS
			S23-024	KEHKEKFPKDVKECSADKPLDEPQINRWLM
			S23-025	ADKPLDEPQINRWLMEWAYDTDYNKNLWYN
			S23-026	EWAYDTDYNKNLWYNKLDDSKNKCNRICPK
			S23-027	KLDDSKNKCNRICPKKRNFSLYKTAFEYLK
			S23-028	KRNFSLYKTAFEYLKQKWDKYKELNFSSIF
			S23-029	QKWDKYKELNFSSIFDQLNAKYYNKCICQN
			S23-030	DQLNAKYYNKCICQNNKIENNALYVKIEDI
			S23-031	NKIENNALYVKIEDICNNTKVKSIYGELYC
			S23-032	CNNTKVKSIYGELYCKEKGNDKIWQCINEH
			S23-033	KEKGNDKIWQCINEHIKDFPDVCGPPRRQQ
			S23-034	IKDFPDVCGPPRRQQLCLGNLDKDEFKNVN
			S23-035	LCLGNLDKDEFKNVNDLKKFLNEIILGIRD
			S23-036	DLKKFLNEIILGIRDEGKFLIEKYRKNMHE
			S23-037	EGKFLIEKYRKNMHENMYLDERACKYLNYS
			S23-038	NMYLDERACKYLNYSFDDYKNIILGKDMWR
			S23-039	FDDYKNIILGKDMWRDPNSIKTENILKGNF
			S23-040	DPNSIKTENILKGNFEGIKANIVSMYPSYA
			S23-041	EGIKANIVSMYPSYADLSLDEFRKHWWDQN
			S23-042	DLSLDEFRKHWWDQNKKQLWEAISCEFYKG
			S23-043	KKQLWEAISCEFYKGNHTGVCLMEDDNDNQ
			S23-044	NHTGVCLMEDDNDNQYLHWFREWKNDFCID
			S23-045	YLHWFREWKNDFCIDKLKWNDVIKEPCIDK
			S23-046	KLKWNDVIKEPCIDKKVKSPKPSENPSDVA
			S23-047	KVKSPKPSENPSDVATVCNKSCTDYDKWII
			S23-048	TVCNKSCTDYDKWIINKRKEYKMQSSKYKR
			S23-049	NKRKEYKMQSSKYKRDRSLFNNVIQNLKPW
			S23-050	DRSLFNNVIQNLKPWEYLSMKCTECTCNLD
			S23-051	EYLSMKCTECTCNLDTQTFVYPYKGYEDIC
			S23-052	TQTFVYPYKGYEDICKSTVKPYDPEDIKDE
			S23-053	KSTVKPYDPEDIKDEEFNEPSLNVNPLSLT
			S23-054	EFNEPSLNVNPLSLTSQDVTERVSSVDDVL
			S23-055	SQDVTERVSSVDDVLSIKENVDLKPFKPKG
			S23-056	SIKENVDLKPFKPKGGTQSSHVDQVGNPRE
			S23-057	GTQSSHVDQVGNPRESESKPSGANGREDPS
			S23-058	SESKPSGANGREDPSTESSTYNDGVITSSS
			S23-059	TESSTYNDGVITSSSSLGSSSGRDVSSSPV
			S23-060	SLGSSSGRDVSSSPVGVGDEHEAKELLPPQ
			S23-061	GVGDEHEAKELLPPQKIIDGVTQSDESTLS
			S23-062	KIIDGVTQSDESTLSQHGKESSQEQHNLDG
			S23-063	QHGKESSQEQHNLDGSSLSRHSNQDEERSI
			S23-064	SSLSRHSNQDEERSIITSDVEHGTNSLFGS
			S23-065	ITSDVEHGTNSLFGSQIQDQETILGESEPL
			S23-066	QIQDQETILGESEPLTTSPPEHETSKMDTH
			S23-067	TTSPPEHETSKMDTHAGGKNMEQVRNASVD
			S23-068	AGGKNMEQVRNASVDSSSEMSNGGRGGLKT
			S23-069	SSSEMSNGGRGGLKTKEMKGEEVTGITSKN
			S23-070	KEMKGEEVTGITSKNDINLEDSTVHSRQNK
			S23-071	DINLEDSTVHSRQNKIENSGDNTQGKEHIN
			S23-072	IENSGDNTQGKEHINVLQGMDKHLENPPTS
			S23-073	VLQGMDKHLENPPTSERGDSVLESEFSKLN
			S23-074	ERGDSVLESEFSKLNRTSHTHDNNRIETTA
			S23-075	RTSHTHDNNRIETTAENNIGGLSNSNVHDG
			S23-076	ENNIGGLSNSNVHDGRDSQRNRMHINSRSR
			S23-077	RDSQRNRMHINSRSRHGSLESDIVVRGDDI
			S23-078	HGSLESDIVVRGDDISNIEGGEEEEEDANT
			S23-079	SNIEGGEEEEEDANTLKYPRNVLNNKNSRT
			S23-080	LKYPRNVLNNKNSRTYNIEEYIYRDVNKVA
			S23-081	YNIEEYIYRDVNKVADDIMRSYKSNRCTNN
			S23-082	DDIMRSYKSNRCTNNLSSNYCSKLKKESLS
			S23-083	LSSNYCSKLKKESLSNTCTNEDSKRLCCSI
			S23-084	NTCTNEDSKRLCCSISDYCMKFFNFNSSGY
			S23-085	SDYCMKFFNFNSSGYHSCMRKEFSNHAYKC
			S23-086	HSCMRKEFSNHAYKCFAGKGFSNMYYFAGG
			S23-087	FAGKGFSNMYYFAGGGLFFIILFLLGAKSS
			S23-088	GLFFIILFLLGAKSSILNWSEDNELNGTAF
			S23-089	ILNWSEDNELNGTAFEEANFEDAAFEVTTG
			S23-090	EEANFEDAAFEVTTGQDSAFEDYDENAYRI
			S23-091	QDSAFEDYDENAYRIGLLMNQKIQSAKSSD
			S23-092	GLLMNQKIQSAKSSDYLEYHVDN
S24	Apical membrane antigen 1, AMA-1	>gi|124804478|ref|XP_001348015.1| apical membrane antigen 1, AMA1 [Plasmodium falciparum 3D7] MRKLYCVLLLSAFEFTYMINFGRGQNYWEHPYQNSDVYRPINEHREHPKEYEYPLHQEHTYQQEDSGEDE NTLQHAYPIDHEGAEPAPQEQNLFSSIEIVERSNYMGNPWTEYMAKYDIEEVHGSGIRVDLGEDAEVAGT QYRLPSGKCPVFGKGIIIENSNTTFLTPVATGNQYLKDGGFAFPPTEPLMSPMTLDEMRHFYKDNKYVKN LDELTLCSRHAGNMIPDNDKNSNYKYPAVYDDKDKKCHILYIAAQENNGPRYCNKDESKRNSMFCFRPAK DISFQNYTYLSKNVVDNWEKV…	S24-001	MRKLYCVLLLSAFEFTYMINFGRGQNYWEH
			S24-002	TYMINFGRGQNYWEHPYQNSDVYRPINEHR
			S24-003	PYQNSDVYRPINEHREHPKEYEYPLHQEHT
			S24-004	EHPKEYEYPLHQEHTYQQEDSGEDENTLQH
			S24-005	YQQEDSGEDENTLQHAYPIDHEGAEPAPQE
			S24-006	AYPIDHEGAEPAPQEQNLFSSIEIVERSNY
			S24-007	QNLFSSIEIVERSNYMGNPWTEYMAKYDIE
			S24-008	MGNPWTEYMAKYDIEEVHGSGIRVDLGEDA
			S24-009	EVHGSGIRVDLGEDAEVAGTQYRLPSGKCP
			S24-010	EVAGTQYRLPSGKCPVFGKGIIIENSNTTF
			S24-011	VFGKGIIIENSNTTFLTPVATGNQYLKDGG
			S24-012	LTPVATGNQYLKDGGFAFPPTEPLMSPMTL
			S24-013	FAFPPTEPLMSPMTLDEMRHFYKDNKYVKN
			S24-014	DEMRHFYKDNKYVKNLDELTLCSRHAGNMI
			S24-015	LDELTLCSRHAGNMIPDNDKNSNYKYPAVY
			S24-016	PDNDKNSNYKYPAVYDDKDKKCHILYIAAQ
			S24-017	DDKDKKCHILYIAAQENNGPRYCNKDESKR
			S24-018	ENNGPRYCNKDESKRNSMFCFRPAKDISFQ
			S24-019	NSMFCFRPAKDISFQNYTYLSKNVVDNWEK
			S24-020	NYTYLSKNVVDNWEKVCPRKNLQNAKFGLW
			S24-021	VCPRKNLQNAKFGLWVDGNCEDIPHVNEFP
			S24-022	VDGNCEDIPHVNEFPAIDLFECNKLVFELS
			S24-023	AIDLFECNKLVFELSASDQPKQYEQHLTDY
			S24-024	ASDQPKQYEQHLTDYEKIKEGFKNKNASMI
			S24-025	EKIKEGFKNKNASMIKSAFLPTGAFKADRY
			S24-026	KSAFLPTGAFKADRYKSHGKGYNWGNYNTE
			S24-027	KSHGKGYNWGNYNTETQKCEIFNVKPTCLI
			S24-028	TQKCEIFNVKPTCLINNSSYIATTALSHPI
			S24-029	NNSSYIATTALSHPIEVENNFPCSLYKDEI
			S24-030	EVENNFPCSLYKDEIMKEIERESKRIKLND
			S24-031	MKEIERESKRIKLNDNDDEGNKKIIAPRIF
			S24-032	NDDEGNKKIIAPRIFISDDKDSLKCPCDPE
			S24-033	ISDDKDSLKCPCDPEMVSNSTCRFFVCKCV
			S24-034	MVSNSTCRFFVCKCVERRAEVTSNNEVVVK
			S24-035	ERRAEVTSNNEVVVKEEYKDEYADIPEHKP
			S24-036	EEYKDEYADIPEHKPTYDKMKIIIASSAAV
			S24-037	TYDKMKIIIASSAAVAVLATILMVYLYKRK
			S24-038	AVLATILMVYLYKRKGNAEKYDKMDEPQDY
			S24-039	GNAEKYDKMDEPQDYGKSNSRNDEMLDPEA
			S24-040	GKSNSRNDEMLDPEASFWGEEKRASHTTPV
			S24-041	SFWGEEKRASHTTPVLMEKPYY
S25	Antigen 332, DBL-like protein, PF332	>gi|258597440|ref|XP_001348162.2| Antigen 332, DBL-like protein [Plasmodium falciparum 3D7] MSNINNKDSSTEWNCKEDVGCVPPRRQNLNMERLDNENEDSVPDFMKKTFYLAAAGEGKKLREKHDESCD EFCDAWNRSLADYKDIFQGKDMWNDGKYGEAKNHIKNAFGDMNNRKTMLNEIEKGIKDETFSRENGLDVC KSQCEERSRDDTEDQFLRFFAEWEEEFCDGLNKHEEQLKSCTKDINCDIKCSNFKDWLETKKDEYDIQSR VFEKKYANDNKSKHLNYLKEGMNKCKVKNPEMVFKSGFANVAECRNLNVEGAGNKNSNNLKDLDSNSDKD GIVSESYKATKKNGESIMDRIPK…	S25-001	MSNINNKDSSTEWNCKEDVGCVPPRRQNLN
			S25-002	KEDVGCVPPRRQNLNMERLDNENEDSVPDF
			S25-003	MERLDNENEDSVPDFMKKTFYLAAAGEGKK
			S25-004	MKKTFYLAAAGEGKKLREKHDESCDEFCDA
			S25-005	LREKHDESCDEFCDAWNRSLADYKDIFQGK
			S25-006	WNRSLADYKDIFQGKDMWNDGKYGEAKNHI
			S25-007	DMWNDGKYGEAKNHIKNAFGDMNNRKTMLN
			S25-008	KNAFGDMNNRKTMLNEIEKGIKDETFSREN
			S25-009	EIEKGIKDETFSRENGLDVCKSQCEERSRD
			S25-010	GLDVCKSQCEERSRDDTEDQFLRFFAEWEE
			S25-011	DTEDQFLRFFAEWEEEFCDGLNKHEEQLKS
			S25-012	EFCDGLNKHEEQLKSCTKDINCDIKCSNFK
			S25-013	CTKDINCDIKCSNFKDWLETKKDEYDIQSR
			S25-014	DWLETKKDEYDIQSRVFEKKYANDNKSKHL
			S25-015	VFEKKYANDNKSKHLNYLKEGMNKCKVKNP
			S25-016	NYLKEGMNKCKVKNPEMVFKSGFANVAECR
			S25-017	EMVFKSGFANVAECRNLNVEGAGNKNSNNL
			S25-018	NLNVEGAGNKNSNNLKDLDSNSDKDGIVSE
			S25-019	KDLDSNSDKDGIVSESYKATKKNGESIMDR
			S25-020	SYKATKKNGESIMDRIPKSFNKLFGYFSGS
			S25-021	IPKSFNKLFGYFSGSQEEEQKENDVSHRNN
			S25-022	QEEEQKENDVSHRNNYDNILVDKFHRSSLL
			S25-023	YDNILVDKFHRSSLLDKLDDRMFFDELNRD
			S25-024	DKLDDRMFFDELNRDNIMEEVLSKIPEPII
			S25-025	NIMEEVLSKIPEPIIREAPKYVPKKPVPPQ
			S25-026	REAPKYVPKKPVPPQHIPRGDNVPRNIDVN
			S25-027	HIPRGDNVPRNIDVNGSKDEYSPETESANS
			S25-028	GSKDEYSPETESANSKIKPTYEENDEDKSK
			S25-029	KIKPTYEENDEDKSKISIETSEIDRDKEPF
			S25-030	ISIETSEIDRDKEPFRISEEKKVVKEDVQE
			S25-031	RISEEKKVVKEDVQELENIEYEFDETFDFF
			S25-032	LENIEYEFDETFDFFDEDAKRNIDDIRKDI
			S25-033	DEDAKRNIDDIRKDIQSQIMKSVENYNSEK
			S25-034	QSQIMKSVENYNSEKEEFKRNIETQLIESG
			S25-035	EEFKRNIETQLIESGDGMNAGNYSSALQDN
S26	Rhoptry-associated protein 1, RAP1	>gi|124808276|ref|XP_001348275.1| rhoptry-associated protein 1, RAP1 [Plasmodium falciparum 3D7] MSFYLGSLVIIFHVLFRNVADGINVNGDNNYGKTIINNDFNFDDYNYWTPINKKEFLNSYEDKFSSESFL ENKSSVDDGNINLTDTSTSNKSSKKGHGRSRVRSASAAAILEEDDSKDDMEFKASPSVVKTSTPSGTQTS GLKSSSPSSTKSSSPSNVKSASPHGESNSSEESTTKSSKRSASVAGIVGADEEAPPAPKNTLTPLEELYP TNVNLFNYKYSLNNMEENINILKNEGDLVAQKEEFEYDENMEKAKQDKKKALEKIGKESDEEPFMFSENK FLENQVKERNVAGSFSRF…	S26-001	MSFYLGSLVIIFHVLFRNVADGINVNGDNN
			S26-002	FRNVADGINVNGDNNYGKTIINNDFNFDDY
			S26-003	YGKTIINNDFNFDDYNYWTPINKKEFLNSY
			S26-004	NYWTPINKKEFLNSYEDKFSSESFLENKSS
			S26-005	EDKFSSESFLENKSSVDDGNINLTDTSTSN
			S26-006	VDDGNINLTDTSTSNKSSKKGHGRSRVRSA
			S26-007	KSSKKGHGRSRVRSASAAAILEEDDSKDDM
			S26-008	SAAAILEEDDSKDDMEFKASPSVVKTSTPS
			S26-009	EFKASPSVVKTSTPSGTQTSGLKSSSPSST
			S26-010	GTQTSGLKSSSPSSTKSSSPSNVKSASPHG
			S26-011	KSSSPSNVKSASPHGESNSSEESTTKSSKR
			S26-012	ESNSSEESTTKSSKRSASVAGIVGADEEAP
			S26-013	SASVAGIVGADEEAPPAPKNTLTPLEELYP
			S26-014	PAPKNTLTPLEELYPTNVNLFNYKYSLNNM
			S26-015	TNVNLFNYKYSLNNMEENINILKNEGDLVA
			S26-016	EENINILKNEGDLVAQKEEFEYDENMEKAK
			S26-017	QKEEFEYDENMEKAKQDKKKALEKIGKESD
			S26-018	QDKKKALEKIGKESDEEPFMFSENKFLENQ
			S26-019	EEPFMFSENKFLENQVKERNVAGSFSRFFS
			S26-020	VKERNVAGSFSRFFSKLNPFKKDEVIEKTE
			S26-021	KLNPFKKDEVIEKTEVSKKTFSGIGFNLTE
			S26-022	VSKKTFSGIGFNLTEKEAKVLGVGVTYQEY
			S26-023	KEAKVLGVGVTYQEYPETMLYNCPNNSNLF
			S26-024	PETMLYNCPNNSNLFDTIESLQGRVIDIKK
			S26-025	DTIESLQGRVIDIKKRESMISTTFEQQKEC
			S26-026	RESMISTTFEQQKECLKNMGVLDLELNDTQ
			S26-027	LKNMGVLDLELNDTQCKFGTCIGSFGEHHL
			S26-028	CKFGTCIGSFGEHHLRLYEFENDLLKFHPN
			S26-029	RLYEFENDLLKFHPNIDYLTLADGYKLQKN
			S26-030	IDYLTLADGYKLQKNDIYELSHVNFCLLNP
			S26-031	DIYELSHVNFCLLNPKTLEEFLKKKEIKDL
			S26-032	KTLEEFLKKKEIKDLMGGDDLIKYKENFDN
			S26-033	MGGDDLIKYKENFDNFMSISITCHIESLIY
			S26-034	FMSISITCHIESLIYDDIEASQDIAAVLKI
			S26-035	DDIEASQDIAAVLKIAKSKLHVITSGLSYK
			S26-036	AKSKLHVITSGLSYKARKLVYKIYSEIQKN
			S26-037	ARKLVYKIYSEIQKNPDELYEKLTWIYDNI
			S26-038	PDELYEKLTWIYDNIYMIKRYYTAYALEGV
			S26-039	YMIKRYYTAYALEGVCSYLEHDKSQMYTEL
			S26-040	CSYLEHDKSQMYTELHIYNKIVDSVRYYSS
			S26-041	HIYNKIVDSVRYYSSCFKNVIVYNAIISGI
			S26-042	CFKNVIVYNAIISGIHEKIKHFLKLVPRHN
			S26-043	HEKIKHFLKLVPRHNFLLDYHFNSIFEKEI
			S26-044	FLLDYHFNSIFEKEIKPAKKYSTSHIYFDP
			S26-045	KPAKKYSTSHIYFDPTVASYAYYNLDRRTM
			S26-046	TVASYAYYNLDRRTMVTIINDYFEAKKKEL
			S26-047	VTIINDYFEAKKKELTVIVSRMKTDMLSLQ
			S26-048	TVIVSRMKTDMLSLQNEESKIPNDKSANSK
			S26-049	NEESKIPNDKSANSKLATRLMKKFKAEIRD
			S26-050	LATRLMKKFKAEIRDFFKEMRIQYAKLINI
			S26-051	FFKEMRIQYAKLINIRYRSHLKKNYFAFKR
			S26-052	RYRSHLKKNYFAFKR
S27	Rhoptry-associated protein 2, RAP2	>gi|296005271|ref|XP_002808967.1| High molecular weight rhoptry protein-2 [Plasmodium falciparum 3D7] MIKVTIFLLLSIFSFNLYGLELNEKVSIKYGAEQGVGSADSNTKLCSDILKYLYMDEYLSEGDKATFEKK CHNVIGNIRNTFSNKNTIKEGNEFLMSILHMKSLYGNNNNNNAGSESDVTLKSLYLSLKGSQNTEGESEV PSDDEINKTIMNFVKFNKYLLDNSNDIKKVHDFLVLTSQSNENLLPNKEKLFEQIVDQIKYFDEYFFASG GKIKVKKGYLKYNFLDIYKQPVCSAYLHLCSRYYESVSIYIRLKKVFNGIPAFLDKNCRKVKGEEFKKLM DMELKHNHIVERF…	S27-001	MIKVTIFLLLSIFSFNLYGLELNEKVSIKY
			S27-002	NLYGLELNEKVSIKYGAEQGVGSADSNTKL
			S27-003	GAEQGVGSADSNTKLCSDILKYLYMDEYLS
			S27-004	CSDILKYLYMDEYLSEGDKATFEKKCHNVI
			S27-005	EGDKATFEKKCHNVIGNIRNTFSNKNTIKE
			S27-006	GNIRNTFSNKNTIKEGNEFLMSILHMKSLY
			S27-007	GNEFLMSILHMKSLYGNNNNNNAGSESDVT
			S27-008	GNNNNNNAGSESDVTLKSLYLSLKGSQNTE
			S27-009	LKSLYLSLKGSQNTEGESEVPSDDEINKTI
			S27-010	GESEVPSDDEINKTIMNFVKFNKYLLDNSN
			S27-011	MNFVKFNKYLLDNSNDIKKVHDFLVLTSQS
			S27-012	DIKKVHDFLVLTSQSNENLLPNKEKLFEQI
			S27-013	NENLLPNKEKLFEQIVDQIKYFDEYFFASG
			S27-014	VDQIKYFDEYFFASGGKIKVKKGYLKYNFL
			S27-015	GKIKVKKGYLKYNFLDIYKQPVCSAYLHLC
			S27-016	DIYKQPVCSAYLHLCSRYYESVSIYIRLKK
			S27-017	SRYYESVSIYIRLKKVFNGIPAFLDKNCRK
			S27-018	VFNGIPAFLDKNCRKVKGEEFKKLMDMELK
			S27-019	VKGEEFKKLMDMELKHNHIVERFDKYIISD
			S27-020	HNHIVERFDKYIISDDLYYVNMKVFDLKNV
			S27-021	DLYYVNMKVFDLKNVDKIQVSKIDDINNLN
			S27-022	DKIQVSKIDDINNLNIYEHKETMHLSAKNL
			S27-023	IYEHKETMHLSAKNLSRYIDIKKELNDEKA
			S27-024	SRYIDIKKELNDEKAYKQLMSAIRKYVTTL
			S27-025	YKQLMSAIRKYVTTLTKADSDITYFVKQLD
			S27-026	TKADSDITYFVKQLDDEEIERFLIDLNFFL
			S27-027	DEEIERFLIDLNFFLYNGFLRITEDKHLIN
			S27-028	YNGFLRITEDKHLINADDVSPSYINLYRSN
			S27-029	ADDVSPSYINLYRSNNIVALYILKTQYEEN
			S27-030	NIVALYILKTQYEENKLSEYRAHKFYRRKR
			S27-031	KLSEYRAHKFYRRKRVSNITNDMIKKDFTQ
			S27-032	VSNITNDMIKKDFTQTNALTNLPNLDNKKT
			S27-033	TNALTNLPNLDNKKTTEYYLKEYENFVENF
			S27-034	TEYYLKEYENFVENFQPDLHDIMKLQLFFT
			S27-035	QPDLHDIMKLQLFFTMAFKDCNVNQNFTET
			S27-036	MAFKDCNVNQNFTETSKKLWFDLLYAYDKF
			S27-037	SKKLWFDLLYAYDKFGWFYIHPNEVINSIN
			S27-038	GWFYIHPNEVINSINKTDFVRHVLVSRNFL
			S27-039	KTDFVRHVLVSRNFLLKNNDQLTFLETQVA
			S27-040	LKNNDQLTFLETQVAKIVEIINLSLEVDKS
			S27-041	KIVEIINLSLEVDKSPDSLDFSIPMNFFNH
			S27-042	PDSLDFSIPMNFFNHKNGYHVMNDDKLKLL
			S27-043	KNGYHVMNDDKLKLLTSYEYIDSIANNYFF
			S27-044	TSYEYIDSIANNYFFLSEYKNDVFRTGNNF
			S27-045	LSEYKNDVFRTGNNFKLYFNLPNIYSLAYQ
			S27-046	KLYFNLPNIYSLAYQLFNELAININVITNV
			S27-047	LFNELAININVITNVPLKKYLKYNASYAYF
			S27-048	PLKKYLKYNASYAYFTLMNMIGKNHDIYSK
			S27-049	TLMNMIGKNHDIYSKGSRFVYASYILGLVF
			S27-050	GSRFVYASYILGLVFFIESHIDIARLKPKD
			S27-051	FIESHIDIARLKPKDFFFMKQSLPIIDHVY
			S27-052	FFFMKQSLPIIDHVYHKDLKTLKKNCTLLT
			S27-053	HKDLKTLKKNCTLLTDFMKINKNSQNYSLT
			S27-054	DFMKINKNSQNYSLTHTEEMIKILGLLTVT
			S27-055	HTEEMIKILGLLTVTLWAKEGKKSVYYDDD
			S27-056	LWAKEGKKSVYYDDDVSLYRKLMVSCVFNG
			S27-057	VSLYRKLMVSCVFNGGETIQEKLANNIEKS
			S27-058	GETIQEKLANNIEKSCDISQYGIKSKNLKD
			S27-059	CDISQYGIKSKNLKDMIDINLSIHKWNPAE
			S27-060	MIDINLSIHKWNPAEIEKLAYSFVLSCKMQ
			S27-061	IEKLAYSFVLSCKMQKLMYKPMNVEKLPLE
			S27-062	KLMYKPMNVEKLPLEDYYKLSLAPDMVKTY
			S27-063	DYYKLSLAPDMVKTYHCYKLGKQAAELLES
			S27-064	HCYKLGKQAAELLESIILKKKFVRFRVTDA
			S27-065	IILKKKFVRFRVTDAIDVYDFFYIKKVLSS
			S27-066	IDVYDFFYIKKVLSSRIKKEYNEFLQDKRA
			S27-067	RIKKEYNEFLQDKRAFEKKELETILNNSPF
			S27-068	FEKKELETILNNSPFSEEQTMKLINSYECH
			S27-069	SEEQTMKLINSYECHWFTSYENFRILWMHA
			S27-070	WFTSYENFRILWMHASSNLGTGTYLKNFFS
			S27-071	SSNLGTGTYLKNFFSELWQNIRFLFKSKLK
			S27-072	ELWQNIRFLFKSKLKIRDMEYFSGDISQMN
			S27-073	IRDMEYFSGDISQMNLLDYYSPMVHSESHC
			S27-074	LLDYYSPMVHSESHCQEKMQVLFITLRDSK
			S27-075	QEKMQVLFITLRDSKEENRSEIAQKVKSAY
			S27-076	EENRSEIAQKVKSAYYQCKLDYYKNHHSDF
			S27-077	YQCKLDYYKNHHSDFIHRIHPNDFLNNKVY
			S27-078	IHRIHPNDFLNNKVYVLKQPYYLMSNVPLN
			S27-079	VLKQPYYLMSNVPLNNPKKVSRLFVTEGTL
			S27-080	NPKKVSRLFVTEGTLEYLLLDKINIPECFG
			S27-081	EYLLLDKINIPECFGPCTKLHFNKVVIKES
			S27-082	PCTKLHFNKVVIKESKQRIYDMTINNALVP
			S27-083	KQRIYDMTINNALVPEIQPYNRRKYMTIYI
			S27-084	EIQPYNRRKYMTIYINEAYIKNIVSDALTS
			S27-085	NEAYIKNIVSDALTSEEIKRHDIQKGNIKI
			S27-086	EEIKRHDIQKGNIKICMGKSTYLTEPILTE
			S27-087	CMGKSTYLTEPILTEEHFNLTHKPVYDFSS
			S27-088	EHFNLTHKPVYDFSSVKHNLKVFHMKNEHL
			S27-089	VKHNLKVFHMKNEHLVSEDPNDDCFINYPL
			S27-090	VSEDPNDDCFINYPLATINLDISDPYKEIS
			S27-091	ATINLDISDPYKEIS
S28	Rhoptry-associated protein 3, RAP3	>gi|124506661|ref|XP_001351928.1| RhopH3 [Plasmodium falciparum 3D7] MRSKHLVTLFIITFLSFSTVKVWGKDVFAGFVTKKLKTLLDCNFALYYNFKGNGPDAGSFLDFVDEPEQF YWFVEHFLSVKFRVPKHLKDKNIHNFTPCLNRSWVSEFLKEYEEPFVNPVMKFLDKEQRLFFTYNFGDVE PQGKYTYFPVKEFHKYCILPPLIKTNIKDGESGEFLKYQLNKEEYKVFLSSVGSQMTAIKNLYSTVEDEQ RKQLLKVIIENESTNDISVQCPTYNIKLHYTKECANSNNILKCIDEFLRKTCEKKTESKHPSADLCEHLQ FLFESLKNPYLDNFKKFMTNSDFTLIKPQSVWNVPIFDIYKPKNYL…	S28-001	MRSKHLVTLFIITFLSFSTVKVWGKDVFAG
			S28-002	SFSTVKVWGKDVFAGFVTKKLKTLLDCNFA
			S28-003	FVTKKLKTLLDCNFALYYNFKGNGPDAGSF
			S28-004	LYYNFKGNGPDAGSFLDFVDEPEQFYWFVE
			S28-005	LDFVDEPEQFYWFVEHFLSVKFRVPKHLKD
			S28-006	HFLSVKFRVPKHLKDKNIHNFTPCLNRSWV
			S28-007	KNIHNFTPCLNRSWVSEFLKEYEEPFVNPV
			S28-008	SEFLKEYEEPFVNPVMKFLDKEQRLFFTYN
			S28-009	MKFLDKEQRLFFTYNFGDVEPQGKYTYFPV
			S28-010	FGDVEPQGKYTYFPVKEFHKYCILPPLIKT
			S28-011	KEFHKYCILPPLIKTNIKDGESGEFLKYQL
			S28-012	NIKDGESGEFLKYQLNKEEYKVFLSSVGSQ
			S28-013	NKEEYKVFLSSVGSQMTAIKNLYSTVEDEQ
			S28-014	MTAIKNLYSTVEDEQRKQLLKVIIENESTN
			S28-015	RKQLLKVIIENESTNDISVQCPTYNIKLHY
			S28-016	DISVQCPTYNIKLHYTKECANSNNILKCID
			S28-017	TKECANSNNILKCIDEFLRKTCEKKTESKH
			S28-018	EFLRKTCEKKTESKHPSADLCEHLQFLFES
			S28-019	PSADLCEHLQFLFESLKNPYLDNFKKFMTN
			S28-020	LKNPYLDNFKKFMTNSDFTLIKPQSVWNVP
			S28-021	SDFTLIKPQSVWNVPIFDIYKPKNYLDSVQ
			S28-022	IFDIYKPKNYLDSVQNLDTECFKKLNSKNL
			S28-023	NLDTECFKKLNSKNLIFLSFHDDIPNNPYY
			S28-024	IFLSFHDDIPNNPYYNVELQEIVKLSTYTY
			S28-025	NVELQEIVKLSTYTYSIFDKLYNFFFVFKK
			S28-026	SIFDKLYNFFFVFKKSGAPISPVSVKELSH
			S28-027	SGAPISPVSVKELSHNITDFSFKEDNSEIQ
			S28-028	NITDFSFKEDNSEIQCQNVRKSLDLEVDVE
			S28-029	CQNVRKSLDLEVDVETMKGIAAEKLCKIIE
			S28-030	TMKGIAAEKLCKIIEKFILTKDDASKPEKS
			S28-031	KFILTKDDASKPEKSDIHRGFRILCILIST
			S28-032	DIHRGFRILCILISTHVEAYNIVRQLLNME
			S28-033	HVEAYNIVRQLLNMESMISLTRYTSLYIHK
			S28-034	SMISLTRYTSLYIHKFFKSVTLLKGNFLYK
			S28-035	FFKSVTLLKGNFLYKNNKAIRYSRACSKAS
			S28-036	NNKAIRYSRACSKASLHVPSVLYRRNIYIP
			S28-037	LHVPSVLYRRNIYIPETFLSLYLGLSNLVS
			S28-038	ETFLSLYLGLSNLVSSNPSSPFFEYAIIEF
			S28-039	SNPSSPFFEYAIIEFLVTYYNKGSEKFVLY
			S28-040	LVTYYNKGSEKFVLYFISIISVLYINEYYY
			S28-041	FISIISVLYINEYYYEQLSCFYPKEFELIK
			S28-042	EQLSCFYPKEFELIKSRMIHPNIVDRILKG
			S28-043	SRMIHPNIVDRILKGIDNLMKSTRYDKMRT
			S28-044	IDNLMKSTRYDKMRTMYLDFESSDIFSREK
			S28-045	MYLDFESSDIFSREKVFTALYNFDSFIKTN
			S28-046	VFTALYNFDSFIKTNEQLKKKNLEEISEIP
			S28-047	EQLKKKNLEEISEIPVQLETSNDGIGYRKQ
			S28-048	VQLETSNDGIGYRKQDVLYETDKPQTMDEA
			S28-049	DVLYETDKPQTMDEASYEETVDEDAHHVNE
			S28-050	SYEETVDEDAHHVNEKQHSAHFLDAIAEKD
			S28-051	KQHSAHFLDAIAEKDILEEKTKDQDLEIEL
			S28-052	ILEEKTKDQDLEIELYKYMGPLKEQSKSTS
			S28-053	YKYMGPLKEQSKSTSAASTSDEISGSEGPS
			S28-054	AASTSDEISGSEGPSTESTSTGNQGEDKTT
			S28-055	TESTSTGNQGEDKTTDNTYKEMEELEEAEG
			S28-056	DNTYKEMEELEEAEGTSNLKKGLEFYKSSL
			S28-057	TSNLKKGLEFYKSSLKLDQLDKEKPKKKKS
			S28-058	KLDQLDKEKPKKKKSKRKKKRDSSSDRILL
			S28-059	KRKKKRDSSSDRILLEESKTFTSENEL
S29	Cytoadherence linked asexual protein 2, CLAG2	>gi|124801487|ref|XP_001349709.1| cytoadherence linked asexual protein 2 [Plasmodium falciparum 3D7] MVSSVKSSLFLLIFFLYLKKNVICSINDNVNENITEGLDEYEFGNENINESITENVNVNVTENEKDNLIY NDDNNNIEELKSMIGNDELHKNLSILEKLILDSLKKDKLKLPLIKEGTEEYLDISKFKKKILTDSDDKTY ILPTLESSFYDITKYEHILKEQLIEEYNSKISDAVKKKLLIVRTLKTIKLMLIPLNAYKEKNDLKIALEE LNNVITHRTYETLKKSPIENPGEFFRKLLTHVKEVKESKEIENKGEYLILGNDKIEIMDAHDFFFTTNSN IKFMETLDSISNQY…	S29-001	MVSSVKSSLFLLIFFLYLKKNVICSINDNV
			S29-002	LYLKKNVICSINDNVNENITEGLDEYEFGN
			S29-003	NENITEGLDEYEFGNENINESITENVNVNV
			S29-004	ENINESITENVNVNVTENEKDNLIYNDDNN
			S29-005	TENEKDNLIYNDDNNNIEELKSMIGNDELH
			S29-006	NIEELKSMIGNDELHKNLSILEKLILDSLK
			S29-007	KNLSILEKLILDSLKKDKLKLPLIKEGTEE
			S29-008	KDKLKLPLIKEGTEEYLDISKFKKKILTDS
			S29-009	YLDISKFKKKILTDSDDKTYILPTLESSFY
			S29-010	DDKTYILPTLESSFYDITKYEHILKEQLIE
			S29-011	DITKYEHILKEQLIEEYNSKISDAVKKKLL
			S29-012	EYNSKISDAVKKKLLIVRTLKTIKLMLIPL
			S29-013	IVRTLKTIKLMLIPLNAYKEKNDLKIALEE
			S29-014	NAYKEKNDLKIALEELNNVITHRTYETLKK
			S29-015	LNNVITHRTYETLKKSPIENPGEFFRKLLT
			S29-016	SPIENPGEFFRKLLTHVKEVKESKEIENKG
			S29-017	HVKEVKESKEIENKGEYLILGNDKIEIMDA
			S29-018	EYLILGNDKIEIMDAHDFFFTTNSNIKFME
			S29-019	HDFFFTTNSNIKFMETLDSISNQYGLGLIN
			S29-020	TLDSISNQYGLGLINDLGPHLIALGHFMVL
			S29-021	DLGPHLIALGHFMVLKLALKNYKNYFEAKN
			S29-022	KLALKNYKNYFEAKNTKFFSWQKILEFSLT
			S29-023	TKFFSWQKILEFSLTDRFKILDMMCDHDVV
			S29-024	DRFKILDMMCDHDVVYYSQDKRRKTYLNVD
			S29-025	YYSQDKRRKTYLNVDTSGSSMECNILEFLI
			S29-026	TSGSSMECNILEFLIHYFNKYQLEIIKATQ
			S29-027	HYFNKYQLEIIKATQDTDFELHGMMEHKNI
			S29-028	DTDFELHGMMEHKNIKDYFFSFMCNDPKEC
			S29-029	KDYFFSFMCNDPKECIIYHTNQFKKEAKEE
			S29-030	IIYHTNQFKKEAKEENTFPEEPNREISAYN
			S29-031	NTFPEEPNREISAYNLYLNYYYFMKRYSSY
			S29-032	LYLNYYYFMKRYSSYGIKKTLYVHLLNLTG
			S29-033	GIKKTLYVHLLNLTGLLNYDTRSYVTSLYL
			S29-034	LLNYDTRSYVTSLYLPGYYNVVEMSFTEDV
			S29-035	PGYYNVVEMSFTEDVEFTTLFNNLLKCIKK
			S29-036	EFTTLFNNLLKCIKKCHKEETNTNTSLMDS
			S29-037	CHKEETNTNTSLMDSNSSHNYFLHEITKCD
			S29-038	NSSHNYFLHEITKCDLCKGAFLYSNMKFEE
			S29-039	LCKGAFLYSNMKFEEVPSMLQKFYIYLTEG
			S29-040	VPSMLQKFYIYLTEGLRIQKVSFLMKTLDI
			S29-041	LRIQKVSFLMKTLDIYQDYSNFLSHDINWY
			S29-042	YQDYSNFLSHDINWYTFLFLFRLTSFEEIS
			S29-043	TFLFLFRLTSFEEISKKSVGEAMYLNIQDE
			S29-044	KKSVGEAMYLNIQDEDSFHKTITTNYWFPS
			S29-045	DSFHKTITTNYWFPSPIKKYYTLYVRKHLP
			S29-046	PIKKYYTLYVRKHLPNNLLDELEKLMKSST
			S29-047	NNLLDELEKLMKSSTLEKMKKSINFLVHVN
			S29-048	LEKMKKSINFLVHVNSFLQLDFFHQLNEPP
			S29-049	SFLQLDFFHQLNEPPVGLPRSYPLSLILEH
			S29-050	VGLPRSYPLSLILEHKFKEWMNSSPAGFYF
			S29-051	KFKEWMNSSPAGFYFSNYHNPYIRKELHRK
			S29-052	SNYHNPYIRKELHRKVLTEKFEPPKMNKWN
			S29-053	VLTEKFEPPKMNKWNEVLKSLIECAYDMYF
			S29-054	EVLKSLIECAYDMYFEQRHVKNLYKNHNIY
			S29-055	EQRHVKNLYKNHNIYNINNKIMLMRDSVDL
			S29-056	NINNKIMLMRDSVDLYKKNFKDVIFFADIF
			S29-057	YKKNFKDVIFFADIFNLRKYLTATPLIKKT
			S29-058	NLRKYLTATPLIKKTWDRMYYFIYRNTGNS
			S29-059	WDRMYYFIYRNTGNSVNFYKYGIIYGFKIN
			S29-060	VNFYKYGIIYGFKINKVYLKEVVDELYSIY
			S29-061	KVYLKEVVDELYSIYNFNTDIFSDTSFLQT
			S29-062	NFNTDIFSDTSFLQTVYLLFRKIEDSYRTH
			S29-063	VYLLFRKIEDSYRTHRRNDHIGVNNIFFMN
			S29-064	RRNDHIGVNNIFFMNVANNYSKLNNEEREM
			S29-065	VANNYSKLNNEEREMEIHNSMASRYYSKTM
			S29-066	EIHNSMASRYYSKTMFAAFQMLFSTMLSND
			S29-067	FAAFQMLFSTMLSNDANNLDKVYGKSSNIQ
			S29-068	ANNLDKVYGKSSNIQVATSTTAFLTFAYVY
			S29-069	VATSTTAFLTFAYVYNGSIMDSLTNRLLPP
			S29-070	NGSIMDSLTNRLLPPYAKKPITQLKYGKTF
			S29-071	YAKKPITQLKYGKTFVFSNYFMLASQIYEM
			S29-072	VFSNYFMLASQIYEMLNYKNLSLLCEYQAV
			S29-073	LNYKNLSLLCEYQAVASANYYSAKKLGQFV
			S29-074	ASANYYSAKKLGQFVGRKYFPLTTYYLSLR
			S29-075	GRKYFPLTTYYLSLRIRASYGWVHGTETKI
			S29-076	IRASYGWVHGTETKICNSEGVSCSRKGPTP
			S29-077	CNSEGVSCSRKGPTPGKFFFNWKSDAPIYL
			S29-078	GKFFFNWKSDAPIYLYFYFFSNLYLDSAKY
			S29-079	YFYFFSNLYLDSAKYFPGGFSTSLKEQTEH
			S29-080	FPGGFSTSLKEQTEHVSQKGFKKKPMVHEL
			S29-081	VSQKGFKKKPMVHELTKNLILDVTNGFMYA
			S29-082	TKNLILDVTNGFMYAFCFYSIMPLYAYFEN
			S29-083	FCFYSIMPLYAYFENVNFYIISNFRFLDRY
			S29-084	VNFYIISNFRFLDRYYNAFNKYFINFFKTK
			S29-085	YNAFNKYFINFFKTKLKKYTTDVFIKYEYD
			S29-086	LKKYTTDVFIKYEYDAYTSMKKYGYLNEVI
			S29-087	AYTSMKKYGYLNEVIGSRLSSKNRIVKYIY
			S29-088	GSRLSSKNRIVKYIYDSNDDIMNNLRRYDM
			S29-089	DSNDDIMNNLRRYDMENRFRNKMSTYVDEY
			S29-090	ENRFRNKMSTYVDEYAFFDDCGKNEVFLND
			S29-091	AFFDDCGKNEVFLNDRCDYCPIVEDLCEPD
			S29-092	RCDYCPIVEDLCEPDTKEYQPHTSNIQKVT
			S29-093	TKEYQPHTSNIQKVTDKNTTYINYEKLHEE
			S29-094	DKNTTYINYEKLHEESYSQETQSDNTDDEK
			S29-095	SYSQETQSDNTDDEKDNDLPDTELMITRLQ
S30	Cytoadherence linked asexual protein 3.1, CLAG3.1	>gi|124504715|ref|XP_001351100.1| Cytoadherence linked asexual protein 3.1 [Plasmodium falciparum 3D7] MVSFFKTPIFILIIFLYLNEKVICSINENQNENDTISQNVNQHENINQNVNDNDNIEQLKSMIGNDELHK NLTILEKLILESLEKDKLKYPLLKQGTEQLIDISKFNKKNITDADDETYIIPTVQSTFHDIVKYEHLIKE QSIEIYNSDISDKIKKKIFIVRTLKTIKLMLIPLNSYKQNNDLKSALEELNNVFTNKEAQEESSPIGDHG TFFRKLLTHVRTIKENEDIENKGETLILGDNKIDVMNSNDFFFTTNSNVKFMENLDDITNQYGLGLINHL GPHLIALGHFTV…	S30-001	MVSFFKTPIFILIIFLYLNEKVICSINENQ
			S30-002	LYLNEKVICSINENQNENDTISQNVNQHEN
			S30-003	NENDTISQNVNQHENINQNVNDNDNIEQLK
			S30-004	INQNVNDNDNIEQLKSMIGNDELHKNLTIL
			S30-005	SMIGNDELHKNLTILEKLILESLEKDKLKY
			S30-006	EKLILESLEKDKLKYPLLKQGTEQLIDISK
			S30-007	PLLKQGTEQLIDISKFNKKNITDADDETYI
			S30-008	FNKKNITDADDETYIIPTVQSTFHDIVKYE
			S30-009	IPTVQSTFHDIVKYEHLIKEQSIEIYNSDI
			S30-010	HLIKEQSIEIYNSDISDKIKKKIFIVRTLK
			S30-011	SDKIKKKIFIVRTLKTIKLMLIPLNSYKQN
			S30-012	TIKLMLIPLNSYKQNNDLKSALEELNNVFT
			S30-013	NDLKSALEELNNVFTNKEAQEESSPIGDHG
			S30-014	NKEAQEESSPIGDHGTFFRKLLTHVRTIKE
			S30-015	TFFRKLLTHVRTIKENEDIENKGETLILGD
			S30-016	NEDIENKGETLILGDNKIDVMNSNDFFFTT
			S30-017	NKIDVMNSNDFFFTTNSNVKFMENLDDITN
			S30-018	NSNVKFMENLDDITNQYGLGLINHLGPHLI
			S30-019	QYGLGLINHLGPHLIALGHFTVLKLALKNY
			S30-020	ALGHFTVLKLALKNYKNYFEAKSIKFFSWQ
			S30-021	KNYFEAKSIKFFSWQKILEFSMSDRFKVLD
			S30-022	KILEFSMSDRFKVLDMMCDHESVYYSEKKR
			S30-023	MMCDHESVYYSEKKRRKTYLKVDRSNTSME
			S30-024	RKTYLKVDRSNTSMECNILEYLLHYFNKYQ
			S30-025	CNILEYLLHYFNKYQLEIIKTTQDTDFDLH
			S30-026	LEIIKTTQDTDFDLHGMMEHKYIKDYFFSF
			S30-027	GMMEHKYIKDYFFSFMCNDPKECIIYHTNQ
			S30-028	MCNDPKECIIYHTNQFKKEANEENTFPEQE
			S30-029	FKKEANEENTFPEQEEPNRQISAFNLYLNY
			S30-030	EPNRQISAFNLYLNYYYFMKRYSSYGVKKT
			S30-031	YYFMKRYSSYGVKKTLYVHLLNLTGLLNYD
			S30-032	LYVHLLNLTGLLNYDTRAYVTSLYLPGYYN
			S30-033	TRAYVTSLYLPGYYNAVEMSFTEEKEFSKL
			S30-034	AVEMSFTEEKEFSKLFESLIQCIEKCHSDQ
			S30-035	FESLIQCIEKCHSDQARQISKDSNLLNNIT
			S30-036	ARQISKDSNLLNNITKCDLCKGAFLYANMK
			S30-037	KCDLCKGAFLYANMKFDEVPSMLQKFYVYL
			S30-038	FDEVPSMLQKFYVYLTKGLKIQKVSSLIKT
			S30-039	TKGLKIQKVSSLIKTLDIYQDYSNYLSHDI
			S30-040	LDIYQDYSNYLSHDINWYTFLFLFRLTSFK
			S30-041	NWYTFLFLFRLTSFKEIAKKNVAEAMYLNI
			S30-042	EIAKKNVAEAMYLNIKDEDTFNKTVVTNYW
			S30-043	KDEDTFNKTVVTNYWYPSPIKKYYTLYVRK
			S30-044	YPSPIKKYYTLYVRKHIPNNLVDELEKLMK
			S30-045	HIPNNLVDELEKLMKSGTLEKMKKSLTFLV
			S30-046	SGTLEKMKKSLTFLVHVNSFLQLDFFHQLN
			S30-047	HVNSFLQLDFFHQLNEPPLGLPRSYPLSLV
			S30-048	EPPLGLPRSYPLSLVLEHKFKEWMNSSPAG
			S30-049	LEHKFKEWMNSSPAGFYFSNYQNPYIRKDL
			S30-050	FYFSNYQNPYIRKDLHDKVLSQKFEPPKMN
			S30-051	HDKVLSQKFEPPKMNQWNKVLKSLIECAYD
			S30-052	QWNKVLKSLIECAYDMYFEQRHVKNLYKYH
			S30-053	MYFEQRHVKNLYKYHNIYNINNKLMLMRDS
			S30-054	NIYNINNKLMLMRDSIDLYKNNFDDVLFFA
			S30-055	IDLYKNNFDDVLFFADIFNMRKYMTATPVY
			S30-056	DIFNMRKYMTATPVYKKVKDRVYHTLHSIT
			S30-057	KKVKDRVYHTLHSITGNSVNFYKYGIIYGF
			S30-058	GNSVNFYKYGIIYGFKVNKEILKEVVDELY
			S30-059	KVNKEILKEVVDELYSIYNFNTDIFTDTSF
			S30-060	SIYNFNTDIFTDTSFLQTVYLLFRRIEETY
			S30-061	LQTVYLLFRRIEETYRTQRRDDKISVNNVF
			S30-062	RTQRRDDKISVNNVFFMNVANNYSKLNKEE
			S30-063	FMNVANNYSKLNKEEREIEIHNSMASRYYA
			S30-064	REIEIHNSMASRYYAKTMFAAFQMLFSTML
			S30-065	KTMFAAFQMLFSTMLSNNVDNLDKAYGLSE
			S30-066	SNNVDNLDKAYGLSENIQVATSTSAFLTFA
			S30-067	NIQVATSTSAFLTFAYVYNGSIMDSVTNSL
			S30-068	YVYNGSIMDSVTNSLLPPYAKKPITQLKYG
			S30-069	LPPYAKKPITQLKYGKTFVFSNYFMLASKM
			S30-070	KTFVFSNYFMLASKMYDMLNYKNLSLLCEY
			S30-071	YDMLNYKNLSLLCEYQAVASANFYSAKKVG
			S30-072	QAVASANFYSAKKVGQFLGRKFLPITTYFL
			S30-073	QFLGRKFLPITTYFLVMRISWTHAFTTGQH
			S30-074	VMRISWTHAFTTGQHLISAFGSPSSTANGK
			S30-075	LISAFGSPSSTANGKSNASGYKSPESFFFT
			S30-076	SNASGYKSPESFFFTHGLAAEASKYLFFYF
			S30-077	HGLAAEASKYLFFYFFTNLYLDAYKSFPGG
			S30-078	FTNLYLDAYKSFPGGFGPAIKEQTQHVQEQ
			S30-079	FGPAIKEQTQHVQEQTYERKPSVHSFNRNF
			S30-080	TYERKPSVHSFNRNFFMELVNGFMYAFCFF
			S30-081	FMELVNGFMYAFCFFAISQMYAYFENINFY
			S30-082	AISQMYAYFENINFYITSNFRFLDRYYGVF
			S30-083	ITSNFRFLDRYYGVFNKYFINYAIIKLKEI
			S30-084	NKYFINYAIIKLKEITSDLLIKYEREAYLS
			S30-085	TSDLLIKYEREAYLSMKKYGYLGEVIAARL
			S30-086	MKKYGYLGEVIAARLSPKDKIMNYVHETNE
			S30-087	SPKDKIMNYVHETNEDIMSNLRRYDMENAF
			S30-088	DIMSNLRRYDMENAFKNKMSTYVDDFAFFD
			S30-089	KNKMSTYVDDFAFFDDCGKNEQFLNERCDY
			S30-090	DCGKNEQFLNERCDYCPVIEEVEETQLFTT
			S30-091	CPVIEEVEETQLFTTTGDKNTNKTTEIKKQ
			S30-092	TGDKNTNKTTEIKKQTSTYIDTEKMNEADS
			S30-093	TSTYIDTEKMNEADSADSDDEKDSDTPDDE
			S30-094	ADSDDEKDSDTPDDELMISRFH
S31	Cytoadherence linked asexual protein 3.2, CLAG3.2	>gi|124504713|ref|XP_001351099.1| Cytoadherence linked asexual protein 3.2 [Plasmodium falciparum 3D7] MVSFFKTPIIIFFFLLCLNEKVLCSINENENLGENKNENANVNTPENLNKLLNEYDNIEQLKSMIGNDEL HKNLTILEKLILESLEKDKLKYPLLKQGTEQLIDISKFNKKNITDADDETYIIPTVQSSFHDIVKYEHLI KEQSIEIYNSDISDKIKKKIFIVRTLKTIKLMLIPLNSYKQNNDLKSALEELNNVFTNKEAQKESSPIGD HGTFFRKLLTHVRTIKENEDIENKGETLILGDNKIDVMNSNDFFFTTNSNVKFMENLDDITNQYGLGLIN HLGPHLIALGHF…	S31-001	MVSFFKTPIIIFFFLLCLNEKVLCSINENE
			S31-002	LCLNEKVLCSINENENLGENKNENANVNTP
			S31-003	NLGENKNENANVNTPENLNKLLNEYDNIEQ
			S31-004	ENLNKLLNEYDNIEQLKSMIGNDELHKNLT
			S31-005	LKSMIGNDELHKNLTILEKLILESLEKDKL
			S31-006	ILEKLILESLEKDKLKYPLLKQGTEQLIDI
			S31-007	KYPLLKQGTEQLIDISKFNKKNITDADDET
			S31-008	SKFNKKNITDADDETYIIPTVQSSFHDIVK
			S31-009	YIIPTVQSSFHDIVKYEHLIKEQSIEIYNS
			S31-010	YEHLIKEQSIEIYNSDISDKIKKKIFIVRT
			S31-011	DISDKIKKKIFIVRTLKTIKLMLIPLNSYK
			S31-012	LKTIKLMLIPLNSYKQNNDLKSALEELNNV
			S31-013	QNNDLKSALEELNNVFTNKEAQKESSPIGD
			S31-014	FTNKEAQKESSPIGDHGTFFRKLLTHVRTI
			S31-015	HGTFFRKLLTHVRTIKENEDIENKGETLIL
			S31-016	KENEDIENKGETLILGDNKIDVMNSNDFFF
			S31-017	GDNKIDVMNSNDFFFTTNSNVKFMENLDDI
			S31-018	TTNSNVKFMENLDDITNQYGLGLINHLGPH
			S31-019	TNQYGLGLINHLGPHLIALGHFVVLKLALK
			S31-020	LIALGHFVVLKLALKNYKNYFEAKNIKFFS
			S31-021	NYKNYFEAKNIKFFSWQKILEFSMSDRFKV
			S31-022	WQKILEFSMSDRFKVLDMMCNHESVYYSEK
			S31-023	LDMMCNHESVYYSEKKRRKTYLKVDRSSTS
			S31-024	KRRKTYLKVDRSSTSMECNILEYLLHYFNK
			S31-025	MECNILEYLLHYFNKYQLEIIKTTQDTDFD
			S31-026	YQLEIIKTTQDTDFDLHGMMEHKYIKDYFF
			S31-027	LHGMMEHKYIKDYFFSFMCNDPKECIIYHT
			S31-028	SFMCNDPKECIIYHTNQFKKEANEENTFPE
			S31-029	NQFKKEANEENTFPEQEEPNRQISAFNLYL
			S31-030	QEEPNRQISAFNLYLNYYYFMKRYSSYGTK
			S31-031	NYYYFMKRYSSYGTKKTLYVHLLNLTGLLN
			S31-032	KTLYVHLLNLTGLLNHDTRAYVTSLYLPGY
			S31-033	HDTRAYVTSLYLPGYYNAVEMSFTDDKEFS
			S31-034	YNAVEMSFTDDKEFSTLFESLIQCIEKCHS
			S31-035	TLFESLIQCIEKCHSDQARQISKDSNLLNN
			S31-036	DQARQISKDSNLLNNITKCDLCKGAFLYAN
			S31-037	ITKCDLCKGAFLYANMKFDEVPSMLQKFYV
			S31-038	MKFDEVPSMLQKFYVYLTKGLKIQKVSSLI
			S31-039	YLTKGLKIQKVSSLIKTLDIYQDYSNFLSH
			S31-040	KTLDIYQDYSNFLSHDINWYTFLFLFRLTS
			S31-041	DINWYTFLFLFRLTSFKEIANKNVAEAMYL
			S31-042	FKEIANKNVAEAMYLNIKDEDTFNKTIVTN
			S31-043	NIKDEDTFNKTIVTNYWYPSPIKKYYTLYV
			S31-044	YWYPSPIKKYYTLYVRKHIPNNLVDELEKL
			S31-045	RKHIPNNLVDELEKLMKSGTLEKMKKSLTF
			S31-046	MKSGTLEKMKKSLTFLVHVNSFLQLDFFHQ
			S31-047	LVHVNSFLQLDFFHQLNEPPLGLPRSYPLS
			S31-048	LNEPPLGLPRSYPLSLVLEHKFKEWMDSSP
			S31-049	LVLEHKFKEWMDSSPAGFYFSNYQNPYIRK
			S31-050	AGFYFSNYQNPYIRKDLHDKVLSQKFEPPK
			S31-051	DLHDKVLSQKFEPPKMNQWNKVLKSLIECA
			S31-052	MNQWNKVLKSLIECAYDMYFEQRHVKNLYK
			S31-053	YDMYFEQRHVKNLYKYHNIYNINNKLMLMR
			S31-054	YHNIYNINNKLMLMRDSIDLYKNNFDDVLF
			S31-055	DSIDLYKNNFDDVLFFADIFNMRKYMTATP
			S31-056	FADIFNMRKYMTATPVYKKVKDRVYHTLHS
			S31-057	VYKKVKDRVYHTLHSITGNSVNFYKYGIIY
			S31-058	ITGNSVNFYKYGIIYGFKVNKEILKEVVDE
			S31-059	GFKVNKEILKEVVDELYSIYNFNTDIFTDT
			S31-060	LYSIYNFNTDIFTDTSFLQTVYLLFRRIEE
			S31-061	SFLQTVYLLFRRIEETYRTQRRDDKISVNN
			S31-062	TYRTQRRDDKISVNNVFFMNVANNYSKLNK
			S31-063	VFFMNVANNYSKLNKEEREIEIHNSMASRY
			S31-064	EEREIEIHNSMASRYYAKTMFAAFQMLFST
			S31-065	YAKTMFAAFQMLFSTMLSNNVDNLDKAYGL
			S31-066	MLSNNVDNLDKAYGLSENIQVATSTSAFLT
			S31-067	SENIQVATSTSAFLTFAYVYNGSIMDSVTN
			S31-068	FAYVYNGSIMDSVTNSLLPPYAKKPITQLK
			S31-069	SLLPPYAKKPITQLKYGKTFVFSNYFMLAS
			S31-070	YGKTFVFSNYFMLASKMYDMLNYKNLSLLC
			S31-071	KMYDMLNYKNLSLLCEYQAVASANFYSAKK
			S31-072	EYQAVASANFYSAKKVGQFLGRKFLPITTY
			S31-073	VGQFLGRKFLPITTYFLVMRISWTHAFTTG
			S31-074	FLVMRISWTHAFTTGQHLICAFDPKRCTPD
			S31-075	QHLICAFDPKRCTPDCKNSTSYKSPQSFFY
			S31-076	CKNSTSYKSPQSFFYGWPPSSETYLFFYFF
			S31-077	GWPPSSETYLFFYFFTNLYLDAYKSFPGGF
			S31-078	TNLYLDAYKSFPGGFGPAIKEQTQHVQEQT
			S31-079	GPAIKEQTQHVQEQTYERKPSVHSFNRNFF
			S31-080	YERKPSVHSFNRNFFMELVNGFMYAFCFFA
			S31-081	MELVNGFMYAFCFFAISQMYAYFENINFYI
			S31-082	ISQMYAYFENINFYITSNFRFLDRYYGVFN
			S31-083	TSNFRFLDRYYGVFNKYFINYAIIKLKEIT
			S31-084	KYFINYAIIKLKEITSDLLIKYEREAYLSM
			S31-085	SDLLIKYEREAYLSMKKYGYLGEVIAARLS
			S31-086	KKYGYLGEVIAARLSPKDKIMNYVHETNED
			S31-087	PKDKIMNYVHETNEDIMSNLRRYDMENAFK
			S31-088	IMSNLRRYDMENAFKNKMVTYVDDFAFFDD
			S31-089	NKMVTYVDDFAFFDDCGKNEQFLNERCDYC
			S31-090	CGKNEQFLNERCDYCPVIEEVEETQLFTTT
			S31-091	PVIEEVEETQLFTTTGDKNTNETTEIKKQT
			S31-092	GDKNTNETTEIKKQTSTYIDTEKMNEADSA
			S31-093	STYIDTEKMNEADSADSDDEKDFDTPDNEL
			S31-094	DSDDEKDFDTPDNELMIARFH
S32	Cytoadherence linked asexual protein 9, CLAG9	>gi|124507251|ref|XP_001352222.1| cytoadherence linked asexual protein 9(CLAG9) [Plasmodium falciparum 3D7] MIIWFIQPTIFYIIFILARNIQCTYKGDNINEIKSILDNDELYNSLSNLENLLLQTLEQDELKIPIMKGD LDKYLNMSNFKILNELNADGAEKPYIIPTSNCSANDIVKYEHTLKTQITLEYKPEISDMLKRKNIVVRTL KIIKFMQTPMSAYKNTNNIKQSLLEMNKLFTNKEKKLNEHTINALRLRDRIFNTNNLTHRSIKKGISTYM PIDTKSDIIDYDDLLFTNHPSIELMENLDKLANYYHIGIFNMIGSHYIAVGHFITLKLALKNYKKYFEIG SLKYLNW…	S32-001	MIIWFIQPTIFYIIFILARNIQCTYKGDNI
			S32-002	ILARNIQCTYKGDNINEIKSILDNDELYNS
			S32-003	NEIKSILDNDELYNSLSNLENLLLQTLEQD
			S32-004	LSNLENLLLQTLEQDELKIPIMKGDLDKYL
			S32-005	ELKIPIMKGDLDKYLNMSNFKILNELNADG
			S32-006	NMSNFKILNELNADGAEKPYIIPTSNCSAN
			S32-007	AEKPYIIPTSNCSANDIVKYEHTLKTQITL
			S32-008	DIVKYEHTLKTQITLEYKPEISDMLKRKNI
			S32-009	EYKPEISDMLKRKNIVVRTLKIIKFMQTPM
			S32-010	VVRTLKIIKFMQTPMSAYKNTNNIKQSLLE
			S32-011	SAYKNTNNIKQSLLEMNKLFTNKEKKLNEH
			S32-012	MNKLFTNKEKKLNEHTINALRLRDRIFNTN
			S32-013	TINALRLRDRIFNTNNLTHRSIKKGISTYM
			S32-014	NLTHRSIKKGISTYMPIDTKSDIIDYDDLL
			S32-015	PIDTKSDIIDYDDLLFTNHPSIELMENLDK
			S32-016	FTNHPSIELMENLDKLANYYHIGIFNMIGS
			S32-017	LANYYHIGIFNMIGSHYIAVGHFITLKLAL
			S32-018	HYIAVGHFITLKLALKNYKKYFEIGSLKYL
			S32-019	KNYKKYFEIGSLKYLNWQSILKFNQSDRFK
			S32-020	NWQSILKFNQSDRFKVLDLICDESSWYEGQ
			S32-021	VLDLICDESSWYEGQMKRREQYLKNNIFST
			S32-022	MKRREQYLKNNIFSTSEECSVLEFLIHHMN
			S32-023	SEECSVLEFLIHHMNKYQMELYSKMHKLSL
			S32-024	KYQMELYSKMHKLSLNVQIYLENKHLKEKF
			S32-025	NVQIYLENKHLKEKFLQFMCRSRKECNIYE
			S32-026	LQFMCRSRKECNIYESDRFKQEQEKGIEFH
			S32-027	SDRFKQEQEKGIEFHDNNNYKFSQENDPVS
			S32-028	DNNNYKFSQENDPVSKVVDPFNLFTNYFYF
			S32-029	KVVDPFNLFTNYFYFIKYYSVFNSDHIIYM
			S32-030	IKYYSVFNSDHIIYMHLLNFVGVLNGNNNA
			S32-031	HLLNFVGVLNGNNNAYVSSLYLPGYYNAIQ
			S32-032	YVSSLYLPGYYNAIQLSYKDQVGLKELYQN
			S32-033	LSYKDQVGLKELYQNLVKCVEKCYIRNRKN
			S32-034	LVKCVEKCYIRNRKNRSFSHRIASIFRHKK
			S32-035	RSFSHRIASIFRHKKFDSSKCSICEGTLLY
			S32-036	FDSSKCSICEGTLLYINDQSQDKMSMAQKF
			S32-037	INDQSQDKMSMAQKFYIFVTKILKVNNISS
			S32-038	YIFVTKILKVNNISSFITNMNIYEDYSNYL
			S32-039	FITNMNIYEDYSNYLMHDLNWYTFLFLFRM
			S32-040	MHDLNWYTFLFLFRMTTYKDIPNYSISNAM
			S32-041	TTYKDIPNYSISNAMYLNIKDEDDTKRTMV
			S32-042	YLNIKDEDDTKRTMVTFQWMPSTIKRMHNY
			S32-043	TFQWMPSTIKRMHNYRIRKYVSIYLLEELE
			S32-044	RIRKYVSIYLLEELEKLIDNKLIEKLKKCI
			S32-045	KLIDNKLIEKLKKCITFLIHLNAFLQLDFF
			S32-046	TFLIHLNAFLQLDFFSYLNETPANLQHPFP
			S32-047	SYLNETPANLQHPFPISMMIEARFKDWFIQ
			S32-048	ISMMIEARFKDWFIQYLTGFFFINYDDANT
			S32-049	YLTGFFFINYDDANTYLTGFFFINYDDANT
			S32-050	RYNMPENMKRGTFIPPKYSKWNIHLKRFID
			S32-051	PKYSKWNIHLKRFIDEAFLMYFNQKHALTL
			S32-052	EAFLMYFNQKHALTLFKYHNPYNISNKIML
			S32-053	FKYHNPYNISNKIMLMRDTFELYTKNYDQL
			S32-054	MRDTFELYTKNYDQLIFGADIMLLRKTFSC
			S32-055	IFGADIMLLRKTFSCTPMSTKVWDRVKYYL
			S32-056	TPMSTKVWDRVKYYLHNIIGNPINFYKHGL
			S32-057	HNIIGNPINFYKHGLIYAYTLNKAMLKEVV
			S32-058	IYAYTLNKAMLKEVVNDFFVIYKMNKDLFS
			S32-059	NDFFVIYKMNKDLFSETSFLQTVYLLFKKI
			S32-060	ETSFLQTVYLLFKKIQGTYFSHRRNDDVSM
			S32-061	QGTYFSHRRNDDVSMNNIFMFNVEKNYSKM
			S32-062	NNIFMFNVEKNYSKMSQADREKEIHESMAS
			S32-063	SQADREKEIHESMASRFFAKNLFTVFQMMF
			S32-064	RFFAKNLFTVFQMMFVIQISNDVDKLDRIY
			S32-065	VIQISNDVDKLDRIYGKADMLRLSVHDEPF
			S32-066	GKADMLRLSVHDEPFLRFAYAYYGSMYDKL
			S32-067	LRFAYAYYGSMYDKLTNVFFPMNIKKPTIQ
			S32-068	TNVFFPMNIKKPTIQLKYGKTFIMANLYYL
			S32-069	LKYGKTFIMANLYYLCSVLFSMYNLNNLGL
			S32-070	CSVLFSMYNLNNLGLLCEYQAIGSANFHSY
			S32-071	LCEYQAIGSANFHSYKKMSQFIDKKFIPLV
			S32-072	KKMSQFIDKKFIPLVFYTLKARTEGIIGKE
			S32-073	FYTLKARTEGIIGKEWYKMVFNDFDGKSMA
			S32-074	WYKMVFNDFDGKSMANTWPYFGYYMGGNML
			S32-075	NTWPYFGYYMGGNMLYRNILYFPNHLPEEL
			S32-076	YRNILYFPNHLPEELRKQTKGVELQQPEYE
			S32-077	RKQTKGVELQQPEYEPSVHSIDWQVGYAIS
			S32-078	PSVHSIDWQVGYAISHGLSLSFFTFGMMKA
			S32-079	HGLSLSFFTFGMMKAYAYFENVIFFLRNSI
			S32-080	YAYFENVIFFLRNSIRIFDRFYSILENYVC
			S32-081	RIFDRFYSILENYVCMYIKRLFNKLTVDKL
			S32-082	MYIKRLFNKLTVDKLLKAMSRAYTSTKKEG
			S32-083	LKAMSRAYTSTKKEGAYEEAMVSRVRNKEN
			S32-084	AYEEAMVSRVRNKENVVQEVQEDKGTDITP
			S32-085	VVQEVQEDKGTDITPLPTFDIMDSKQNTNY
			S32-086	LPTFDIMDSKQNTNYMYNDNEDYFDDLDDN
			S32-087	MYNDNEDYFDDLDDNEQFLNSKDLLYYDDG
			S32-088	EQFLNSKDLLYYDDGIDRTKRYELIPLQRY
			S32-089	IDRTKRYELIPLQRYRYDPF
S33	Cytoadherence linked asexual protein, CLAG	>gi|296004784|ref|XP_002808744.1| Cytoadherence linked asexual protein [Plasmodium falciparum 3D7] MISYFKVVVFIIFFFLFLKRRVICSINESKNVNENLNGDSNPNDNINQLKSMIGNDELHKNLTILEKLIL DSLENDKLKSPLVKQETDKYLDLSKFKKKSINDADDDIYIVPTIQSSFYDIAKYENLLKEQSIESYNANI SDLIKKKLLIVRTLKTIKLMLIPLNSYKEKNNLKIALEELNKVFKNNINQSEKKRLLNSHSETFRNILNV VDEVNKSNEIINKGEAIILGDTKIDLMSTNDFFFTTNSNIKFMEELDNISNQYGLGLITQLGPHLIALGH FMILKLALKYYDIYFE…	S33-001	MISYFKVVVFIIFFFLFLKRRVICSINESK
			S33-002	LFLKRRVICSINESKNVNENLNGDSNPNDN
			S33-003	NVNENLNGDSNPNDNINQLKSMIGNDELHK
			S33-004	INQLKSMIGNDELHKNLTILEKLILDSLEN
			S33-005	NLTILEKLILDSLENDKLKSPLVKQETDKY
			S33-006	DKLKSPLVKQETDKYLDLSKFKKKSINDAD
			S33-007	LDLSKFKKKSINDADDDIYIVPTIQSSFYD
			S33-008	DDIYIVPTIQSSFYDIAKYENLLKEQSIES
			S33-009	IAKYENLLKEQSIESYNANISDLIKKKLLI
			S33-010	YNANISDLIKKKLLIVRTLKTIKLMLIPLN
			S33-011	VRTLKTIKLMLIPLNSYKEKNNLKIALEEL
			S33-012	SYKEKNNLKIALEELNKVFKNNINQSEKKR
			S33-013	NKVFKNNINQSEKKRLLNSHSETFRNILNV
			S33-014	LLNSHSETFRNILNVVDEVNKSNEIINKGE
			S33-015	VDEVNKSNEIINKGEAIILGDTKIDLMSTN
			S33-016	AIILGDTKIDLMSTNDFFFTTNSNIKFMEE
			S33-017	DFFFTTNSNIKFMEELDNISNQYGLGLITQ
			S33-018	LDNISNQYGLGLITQLGPHLIALGHFMILK
			S33-019	LGPHLIALGHFMILKLALKYYDIYFELKTV
			S33-020	LALKYYDIYFELKTVKFFSWQKILQFNMSD
			S33-021	KFFSWQKILQFNMSDRYKILDILCFQNAVY
			S33-022	RYKILDILCFQNAVYYSEKKRRKTYMKVDR
			S33-023	YSEKKRRKTYMKVDRSNTNMECNILEFLIH
			S33-024	SNTNMECNILEFLIHFFNKYQLEIIKITED
			S33-025	FFNKYQLEIIKITEDTDFDLHGMMEHKHIK
			S33-026	TDFDLHGMMEHKHIKDGFFSYICNDPKECI
			S33-027	DGFFSYICNDPKECIIYHTNRFKKEKDEED
			S33-028	IYHTNRFKKEKDEEDTFEVQDTSHNISAYN
			S33-029	TFEVQDTSHNISAYNLYLNYYYFMKRYSSY
			S33-030	LYLNYYYFMKRYSSYGMKKTTYVHLLNLTG
			S33-031	GMKKTTYVHLLNLTGLLNYDTRAYVTSLHL
			S33-032	LLNYDTRAYVTSLHLPGYYNTIEMSFTEET
			S33-033	PGYYNTIEMSFTEETELPTLFDHSLECIRK
			S33-034	ELPTLFDHSLECIRKCYLDERYEYTSFMKH
			S33-035	CYLDERYEYTSFMKHIPLDSNFMNEVSKCN
			S33-036	IPLDSNFMNEVSKCNLCKGAFLYANLKFDN
			S33-037	LCKGAFLYANLKFDNVPSMLQKFYIYVTQG
			S33-038	VPSMLQKFYIYVTQGLKLQKVTSLVRTLDI
			S33-039	LKLQKVTSLVRTLDIYQDYSNFLSHDVNWY
			S33-040	YQDYSNFLSHDVNWYTFLFLFRITSFQKIA
			S33-041	TFLFLFRITSFQKIAQKNVVESLYLNLKDE
			S33-042	QKNVVESLYLNLKDEDSFHRTVTTCYWFPS
			S33-043	DSFHRTVTTCYWFPSPIKKYYTLYVRKHLP
			S33-044	PIKKYYTLYVRKHLPNNLLDELLRQMRKST
			S33-045	NNLLDELLRQMRKSTIEKMKKSITFLVHVN
			S33-046	IEKMKKSITFLVHVNSFLQLDFFHNLNEAP
			S33-047	SFLQLDFFHNLNEAPFGLPRAHPLSLILEH
			S33-048	FGLPRAHPLSLILEHKFKEWIDSSPAGFYF
			S33-049	KFKEWIDSSPAGFYFSNYQNPYIRRELHNR
			S33-050	SNYQNPYIRRELHNRVLDLKFEPPKINEWN
			S33-051	VLDLKFEPPKINEWNKVLKRIIESAYEMYF
			S33-052	KVLKRIIESAYEMYFEQRHVKSLFKYHNIY
			S33-053	EQRHVKSLFKYHNIYNINNKIMLMRDAYDI
			S33-054	NINNKIMLMRDAYDIFRKNVDDILFFADII
			S33-055	FRKNVDDILFFADIINIRKYLTATPLVKKG
			S33-056	NIRKYLTATPLVKKGMDRIFYVIHNILGNS
			S33-057	MDRIFYVIHNILGNSVNYYKYGIIYGFKVN
			S33-058	VNYYKYGIIYGFKVNKEILKEVVDELFSIY
			S33-059	KEILKEVVDELFSIYNFNTDIFTDISFLQT
			S33-060	NFNTDIFTDISFLQTVYLLFRKIEDTYKTQ
			S33-061	VYLLFRKIEDTYKTQRRNDRMSINNIFFMN
			S33-062	RRNDRMSINNIFFMNVANNYSKLNMEQREL
			S33-063	VANNYSKLNMEQRELEIHNSMASRFYSKTM
			S33-064	EIHNSMASRFYSKTMFSAFQMLFSTMLSNE
			S33-065	FSAFQMLFSTMLSNEANHLDKVYGKSGKIG
			S33-066	ANHLDKVYGKSGKIGLATSVTAYLTFAYVY
			S33-067	LATSVTAYLTFAYVYNGSIMDSITNSLLPP
			S33-068	NGSIMDSITNSLLPPYAKKPITQLKYGRTF
			S33-069	YAKKPITQLKYGRTFVFSNYFMLASKMYEM
			S33-070	VFSNYFMLASKMYEMLNYKNLSLLCEYQAV
			S33-071	LNYKNLSLLCEYQAVVSANYYSSKKVDQFL
			S33-072	VSANYYSSKKVDQFLGRKFFPLTTTFLIKR
			S33-073	GRKFFPLTTTFLIKRISTSIDHISGGKWYN
			S33-074	ISTSIDHISGGKWYNLFGCLGKDPPAYLYF
			S33-075	LFGCLGKDPPAYLYFHFFLNLYFDSGKYFP
			S33-076	HFFLNLYFDSGKYFPGGFSTSLREQTEHVK
			S33-077	GGFSTSLREQTEHVKKKGFPKKPSVHGFTQ
			S33-078	KKGFPKKPSVHGFTQMVFLQLTNIVMYALC
			S33-079	MVFLQLTNIVMYALCFMSLSQIYAYFENVN
			S33-080	FMSLSQIYAYFENVNFYIISNFRFLERYFN
			S33-081	FYIISNFRFLERYFNIFNKYFVELFRRKLK
			S33-082	IFNKYFVELFRRKLKEYTSDVLLKYEYETY
			S33-083	EYTSDVLLKYEYETYINIRKRGYLDEAMEA
			S33-084	INIRKRGYLDEAMEARITAKNNVKEYLYDN
			S33-085	RITAKNNVKEYLYDNDENVMINLRRYAMEN
			S33-086	DENVMINLRRYAMENMHKINLSTYVDDYIY
			S33-087	MHKINLSTYVDDYIYFDDCGKNEEFLNDRC
			S33-088	FDDCGKNEEFLNDRCDICPVYEESDEDDQK
			S33-089	DICPVYEESDEDDQKALSSNSKAITQIKSK
			S33-090	ALSSNSKAITQIKSKTTTYIDYKKFPKEVS
			S33-091	TTTYIDYKKFPKEVSTKISEEENSDDDMNL
			S33-092	TKISEEENSDDDMNLTDNALMITKIPEDE
S34	Mature parasite-infected erythrocyte surface antigen, MESA	>gi|124505939|ref|XP_001351567.1| Mature parasite-infected erythrocyte surface antigen (MESA) or PfEMP2 [Plasmodium falciparum 3D7] MEVICRNLCYDKKNNMMENEGNKVKKVYNNSSLKKYMKFCLCTIICVFLLDIYTNCESPTYSYSSIKNNN DRYVRILSETEPPMSLEEIMRTFDEDHLYSIRNYIECLRNAPYIDDPLWGSVVTDKRNNCLQHIKLLEMQ ESERRKQQEEENAKDIEEIRKKEKEYLMKELEEMDESDVEKAFRELQFIKLRDRTRPRKHVNVMGESKET DESKETDESKETGESKETGESKETGESKETGESKETGESKETGESKETGESKET…	S34-001	MEVICRNLCYDKKNNMMENEGNKVKKVYNN
			S34-002	MMENEGNKVKKVYNNSSLKKYMKFCLCTII
			S34-003	SSLKKYMKFCLCTIICVFLLDIYTNCESPT
			S34-004	CVFLLDIYTNCESPTYSYSSIKNNNDRYVR
			S34-005	YSYSSIKNNNDRYVRILSETEPPMSLEEIM
			S34-006	ILSETEPPMSLEEIMRTFDEDHLYSIRNYI
			S34-007	RTFDEDHLYSIRNYIECLRNAPYIDDPLWG
			S34-008	ECLRNAPYIDDPLWGSVVTDKRNNCLQHIK
			S34-009	SVVTDKRNNCLQHIKLLEMQESERRKQQEE
			S34-010	LLEMQESERRKQQEEENAKDIEEIRKKEKE
			S34-011	ENAKDIEEIRKKEKEYLMKELEEMDESDVE
			S34-012	YLMKELEEMDESDVEKAFRELQFIKLRDRT
			S34-013	KAFRELQFIKLRDRTRPRKHVNVMGESKET
			S34-014	RPRKHVNVMGESKETDESKETDESKETGES
			S34-015	DESKETDESKETGESKETGESKETGESKET
			S34-016	KETGESKETGESKETGESKETGESKETGES
			S34-017	GESKETGESKETGESKETGESKETGESKET
			S34-018	KETGESKETGESKETGESKETGESKETGES
			S34-019	GESKETGESKETGESKETGESKETGESKET
			S34-020	KETGESKETGESKETGESKETRIYEETKYN
			S34-021	GESKETRIYEETKYNKITSEFRETENVKIT
			S34-022	KITSEFRETENVKITEESKDREGNKVSGPY
			S34-023	EESKDREGNKVSGPYENSENSNVTSESEET
			S34-024	ENSENSNVTSESEETKKLAEKEENEGEKLG
			S34-025	KKLAEKEENEGEKLGENVNDGASENSEDPK
			S34-026	ENVNDGASENSEDPKKLTEQEENGTKESSE
			S34-027	KLTEQEENGTKESSEETKDDKPEENEKKAD
			S34-028	ETKDDKPEENEKKADNKKKSKKKKKSFFQM
			S34-029	NKKKSKKKKKSFFQMLGCNFLCNKNIETDD
			S34-030	LGCNFLCNKNIETDDEEETLVVKDDAKKKH
			S34-031	EEETLVVKDDAKKKHKFLREANTEKNDNEK
			S34-032	KFLREANTEKNDNEKKDKLLGEGDKEDVKE
			S34-033	KDKLLGEGDKEDVKEKNDEQKDKVLGEGDK
			S34-034	KNDEQKDKVLGEGDKEDVKEKNDEQKDKVL
			S34-035	EDVKEKNDEQKDKVLGEGDKEDVKEKNDGK
			S34-036	GEGDKEDVKEKNDGKKDKVIGSEKTQKEIK
			S34-037	KDKVIGSEKTQKEIKEKVEKRVKKKCKKKV
			S34-038	EKVEKRVKKKCKKKVKKGIKENDTEGNDKV
			S34-039	KKGIKENDTEGNDKVKGPEIIIEEVKEEIK
			S34-040	KGPEIIIEEVKEEIKKQVEDGIKENDTEGN
			S34-041	KQVEDGIKENDTEGNDKVKGPEIITEEVKE
			S34-042	DKVKGPEIITEEVKEEIKKQVEEGIKENDT
			S34-043	EIKKQVEEGIKENDTEGNDKVKGPEIITEE
			S34-044	EGNDKVKGPEIITEEVKEEIKKQVEEGIKE
			S34-045	VKEEIKKQVEEGIKENDTESKDKLIGQEII
			S34-046	NDTESKDKLIGQEIITEEVKEGIKENDTEN
			S34-047	TEEVKEGIKENDTENKDKVIGQEIITEEVK
			S34-048	KDKVIGQEIITEEVKEGIKENDTENKDKVI
			S34-049	EGIKENDTENKDKVIGQEIITEEVKKEIEK
			S34-050	GQEIITEEVKKEIEKQEEKGNKENILEIKD
			S34-051	QEEKGNKENILEIKDIVIGQEVIIEEVKKV
			S34-052	IVIGQEVIIEEVKKVIKKKVEKGIKENHTE
			S34-053	IKKKVEKGIKENHTESKDKVIGQEIIVEEV
			S34-054	SKDKVIGQEIIVEEVKEEIEKQVEEGIKEN
			S34-055	KEEIEKQVEEGIKENDTESKDKVIGQEVIK
			S34-056	DTESKDKVIGQEVIKGDVNEEGPENKDKVT
			S34-057	GDVNEEGPENKDKVTKQEKVKEVKKEVKKK
			S34-058	KQEKVKEVKKEVKKKVKKRVKKRNNKNERK
			S34-059	VKKRVKKRNNKNERKDNVIGKEIMKEDVNE
			S34-060	DNVIGKEIMKEDVNEKDTANKDKEIEQEKE
			S34-061	KDTANKDKEIEQEKEKEEVKEKEEVKEKEE
			S34-062	KEEVKEKEEVKEKEEVKEKEEVKEKEEVKE
			S34-063	VKEKEEVKEKEEVKEKEEVKEKEEVKEKEE
			S34-064	KEEVKEKEEVKEKEEVKEKDTESKDKEIEQ
			S34-065	VKEKDTESKDKEIEQEKEKEEVKEVKEKDT
			S34-066	EKEKEEVKEVKEKDTENKDKVIGQEIIIEE
			S34-067	ENKDKVIGQEIIIEEIKKEVKKRVKKRNNK
			S34-068	IKKEVKKRVKKRNNKNENKDNVIVQEIMNE
			S34-069	NENKDNVIVQEIMNEDVNEKDTANKDKVIE
			S34-070	DVNEKDTANKDKVIEQEKEKEEVKEKEEVK
			S34-071	QEKEKEEVKEKEEVKEKEEVKEKEEVKEKE
			S34-072	EKEEVKEKEEVKEKEEVKEKEEVKEKDTES
			S34-073	EVKEKEEVKEKDTESKDNVIVQEIMNEDVN
			S34-074	KDNVIVQEIMNEDVNEKDTESKDKMIGKEV
			S34-075	EKDTESKDKMIGKEVIIEEVKEEVKKRVNK
			S34-076	IIEEVKEEVKKRVNKEVNKRVNRRNRKNER
			S34-077	EVNKRVNRRNRKNERKDVIEQEIVSEEVNE
			S34-078	KDVIEQEIVSEEVNEKDTKNNDKKIGKRVK
			S34-079	KDTKNNDKKIGKRVKKPIDDCKKEREVQEE
			S34-080	KPIDDCKKEREVQEESEEESEEESEEESEE
			S34-081	SEEESEEESEEESEEESEEESEEESEEESE
			S34-082	ESEEESEEESEEESEEESEEESEEESEEES
			S34-083	EESEEESEEESEEESEEESEEESEEESEEE
			S34-084	EEESEEESEEESEEESEEESEEESDEEKNT
			S34-085	SEEESEEESDEEKNTSGLVHRRNCKKEKKY
			S34-086	SGLVHRRNCKKEKKYNNGELEEYYKEKQNE
			S34-087	NNGELEEYYKEKQNEEYFDEEYIIQSKEHN
			S34-088	EYFDEEYIIQSKEHNTLNTFPNMALNEDFR
			S34-089	TLNTFPNMALNEDFRREFHNILSIHEDTDL
			S34-090	REFHNILSIHEDTDLMELKRILYNLFLEYN
			S34-091	MELKRILYNLFLEYNPHMNNKQKAELDKKF
			S34-092	PHMNNKQKAELDKKFSEMNVVHQILNYEER
			S34-093	SEMNVVHQILNYEERIRMYEENAARGRLNT
			S34-094	IRMYEENAARGRLNTVILDPIITFNVIFGD
			S34-095	VILDPIITFNVIFGDDTMFKFIDE
S35	Serine repeat antigen 5, SERA-5	>gi|124801018|ref|XP_001349586.1| serine repeat antigen 5 (SERA-5) [Plasmodium falciparum 3D7] MKSYISLFFILCVIFNKNVIKCTGESQTGNTGGGQAGNTGGDQAGSTGGSPQGSTGASPQGSTGASPQGS TGASQPGSSEPSNPVSSGHSVSTVSVSQTSTSSEKQDTIQVKSALLKDYMGLKVTGPCNENFIMFLVPHI YIDVDTEDTNIELRTTLKKTNNAISFESNSGSLEKKKYVKLPSNGTTGEQGSSTGTVRGDTEPISDSSSS SSSSSSSSSSSSSSSSSSSSSSSESLPANGPDSPTVKPPRNLQNICETGKNFKLVVYIKENTLILKWKVY GETKDTTENNKVDVRKYLIN…	S35-001	MKSYISLFFILCVIFNKNVIKCTGESQTGN
			S35-002	NKNVIKCTGESQTGNTGGGQAGNTGGDQAG
			S35-003	TGGGQAGNTGGDQAGSTGGSPQGSTGASPQ
			S35-004	STGGSPQGSTGASPQGSTGASPQGSTGASQ
			S35-005	GSTGASPQGSTGASQPGSSEPSNPVSSGHS
			S35-006	PGSSEPSNPVSSGHSVSTVSVSQTSTSSEK
			S35-007	VSTVSVSQTSTSSEKQDTIQVKSALLKDYM
			S35-008	QDTIQVKSALLKDYMGLKVTGPCNENFIMF
			S35-009	GLKVTGPCNENFIMFLVPHIYIDVDTEDTN
			S35-010	LVPHIYIDVDTEDTNIELRTTLKKTNNAIS
			S35-011	IELRTTLKKTNNAISFESNSGSLEKKKYVK
			S35-012	FESNSGSLEKKKYVKLPSNGTTGEQGSSTG
			S35-013	LPSNGTTGEQGSSTGTVRGDTEPISDSSSS
			S35-014	TVRGDTEPISDSSSSSSSSSSSSSSSSSSS
			S35-015	SSSSSSSSSSSSSSSSSSSSSSSESLPANG
			S35-016	SSSSSSSSESLPANGPDSPTVKPPRNLQNI
			S35-017	PDSPTVKPPRNLQNICETGKNFKLVVYIKE
			S35-018	CETGKNFKLVVYIKENTLILKWKVYGETKD
			S35-019	NTLILKWKVYGETKDTTENNKVDVRKYLIN
			S35-020	TTENNKVDVRKYLINEKETPFTNILIHAYK
			S35-021	EKETPFTNILIHAYKEHNGTNLIESKNYAI
			S35-022	EHNGTNLIESKNYAIGSDIPEKCDTLASNC
			S35-023	GSDIPEKCDTLASNCFLSGNFNIEKCFQCA
			S35-024	FLSGNFNIEKCFQCALLVEKENKNDVCYKY
			S35-025	LLVEKENKNDVCYKYLSEDIVSKFKEIKAE
			S35-026	LSEDIVSKFKEIKAETEDDDEDDYTEYKLT
			S35-027	TEDDDEDDYTEYKLTESIDNILVKMFKTNE
			S35-028	ESIDNILVKMFKTNENNDKSELIKLEEVDD
			S35-029	NNDKSELIKLEEVDDSLKLELMNYCSLLKD
			S35-030	SLKLELMNYCSLLKDVDTTGTLDNYGMGNE
			S35-031	VDTTGTLDNYGMGNEMDIFNNLKRLLIYHS
			S35-032	MDIFNNLKRLLIYHSEENINTLKNKFRNAA
			S35-033	EENINTLKNKFRNAAVCLKNVDDWIVNKRG
			S35-034	VCLKNVDDWIVNKRGLVLPELNYDLEYFNE
			S35-035	LVLPELNYDLEYFNEHLYNDKNSPEDKDNK
			S35-036	HLYNDKNSPEDKDNKGKGVVHVDTTLEKED
			S35-037	GKGVVHVDTTLEKEDTLSYDNSDNMFCNKE
			S35-038	TLSYDNSDNMFCNKEYCNRLKDENNCISNL
			S35-039	YCNRLKDENNCISNLQVEDQGNCDTSWIFA
			S35-040	QVEDQGNCDTSWIFASKYHLETIRCMKGYE
			S35-041	SKYHLETIRCMKGYEPTKISALYVANCYKG
			S35-042	PTKISALYVANCYKGEHKDRCDEGSSPMEF
			S35-043	EHKDRCDEGSSPMEFLQIIEDYGFLPAESN
			S35-044	LQIIEDYGFLPAESNYPYNYVKVGEQCPKV
			S35-045	YPYNYVKVGEQCPKVEDHWMNLWDNGKILH
			S35-046	EDHWMNLWDNGKILHNKNEPNSLDGKGYTA
			S35-047	NKNEPNSLDGKGYTAYESERFHDNMDAFVK
			S35-048	YESERFHDNMDAFVKIIKTEVMNKGSVIAY
			S35-049	IIKTEVMNKGSVIAYIKAENVMGYEFSGKK
			S35-050	IKAENVMGYEFSGKKVQNLCGDDTADHAVN
			S35-051	VQNLCGDDTADHAVNIVGYGNYVNSEGEKK
			S35-052	IVGYGNYVNSEGEKKSYWIVRNSWGPYWGD
			S35-053	SYWIVRNSWGPYWGDEGYFKVDMYGPTHCH
			S35-054	EGYFKVDMYGPTHCHFNFIHSVVIFNVDLP
			S35-055	FNFIHSVVIFNVDLPMNNKTTKKESKIYDY
			S35-056	MNNKTTKKESKIYDYYLKASPEFYHNLYFK
			S35-057	YLKASPEFYHNLYFKNFNVGKKNLFSEKED
			S35-058	NFNVGKKNLFSEKEDNENNKKLGNNYIIFG
			S35-059	NENNKKLGNNYIIFGQDTAGSGQSGKESNT
			S35-060	QDTAGSGQSGKESNTALESAGTSNEVSERV
			S35-061	ALESAGTSNEVSERVHVYHILKHIKDGKIR
			S35-062	HVYHILKHIKDGKIRMGMRKYIDTQDVNKK
			S35-063	MGMRKYIDTQDVNKKHSCTRSYAFNPENYE
			S35-064	HSCTRSYAFNPENYEKCVNLCNVNWKTCEE
			S35-065	KCVNLCNVNWKTCEEKTSPGLCLSKLDTNN
			S35-066	KTSPGLCLSKLDTNNECYFCYV
S36	Methionine-tRNA ligase	>gi|124802884|ref|XP_001347624.1| methionine-tRNA ligase, putative [Plasmodium falciparum 3D7] MMKPLNMILYPHKFFLNTVKCMLAAHIYNFNVELSEDFLYTRTFDIEKSLIINKKPLLIYENNYVSSTKA ICFLFHRLRNKSKKPFDENLSYYLGWLEWSDLLEKHIEVLNKKNIIESLDELELYLKENKNKNKNFINND DEKDENKLSLADIFVYTSLKHSCIEICKESWVHINEYIEKINNLQEIQNVIKNVEEIYKYKNIYSVFISK IHDKNVNEYLKNETFYITTAINYVNGDPHIGHAYEIVLADAIARYHKIIGRDTFFTTGADEHGLKIANQA AKNNMTPKELCDKNVLKFQN…	S36-001	MMKPLNMILYPHKFFLNTVKCMLAAHIYNF
			S36-002	LNTVKCMLAAHIYNFNVELSEDFLYTRTFD
			S36-003	NVELSEDFLYTRTFDIEKSLIINKKPLLIY
			S36-004	IEKSLIINKKPLLIYENNYVSSTKAICFLF
			S36-005	ENNYVSSTKAICFLFHRLRNKSKKPFDENL
			S36-006	HRLRNKSKKPFDENLSYYLGWLEWSDLLEK
			S36-007	SYYLGWLEWSDLLEKHIEVLNKKNIIESLD
			S36-008	HIEVLNKKNIIESLDELELYLKENKNKNKN
			S36-009	ELELYLKENKNKNKNFINNDDEKDENKLSL
			S36-010	FINNDDEKDENKLSLADIFVYTSLKHSCIE
			S36-011	ADIFVYTSLKHSCIEICKESWVHINEYIEK
			S36-012	ICKESWVHINEYIEKINNLQEIQNVIKNVE
			S36-013	INNLQEIQNVIKNVEEIYKYKNIYSVFISK
			S36-014	EIYKYKNIYSVFISKIHDKNVNEYLKNETF
			S36-015	IHDKNVNEYLKNETFYITTAINYVNGDPHI
			S36-016	YITTAINYVNGDPHIGHAYEIVLADAIARY
			S36-017	GHAYEIVLADAIARYHKIIGRDTFFTTGAD
			S36-018	HKIIGRDTFFTTGADEHGLKIANQAAKNNM
			S36-019	EHGLKIANQAAKNNMTPKELCDKNVLKFQN
			S36-020	TPKELCDKNVLKFQNLNKLLYVEDDYYVRT
			S36-021	LNKLLYVEDDYYVRTTRDSHKKIAQEVWDK
			S36-022	TRDSHKKIAQEVWDKCEKNGDIYLGEYEGW
			S36-023	CEKNGDIYLGEYEGWYNVREETYVPENEAK
			S36-024	YNVREETYVPENEAKLMNYIDPLNNIKLEK
			S36-025	LMNYIDPLNNIKLEKMKEPSYFFKMSKYQD
			S36-026	MKEPSYFFKMSKYQDKLIEYIQSNPDYIQP
			S36-027	KLIEYIQSNPDYIQPQKRNEILQRLKEPL
			S36-028	EQKRNEILQRLKEPLADLSCSRTKFTWGIQ
			S36-029	ADLSCSRTKFTWGIQVPNDPKHVMYVWMDA
			S36-030	VPNDPKHVMYVWMDALINYYSSCFIDEGKK
			S36-031	LINYYSSCFIDEGKKKYWPANVHIIGKDIT
			S36-032	KYWPANVHIIGKDITWFHTVIFPTILLSAN
			S36-033	WFHTVIFPTILLSANIPLSKSVFSHGFVLA
			S36-034	IPLSKSVFSHGFVLAADGKKMSKSLGNVIN
			S36-035	ADGKKMSKSLGNVINPLEIIDKYGADAFRY
			S36-036	PLEIIDKYGADAFRYHVIKETKRGCDTRFD
			S36-037	HVIKETKRGCDTRFDVDNLVDMCNSDLADT
			S36-038	VDNLVDMCNSDLADTIGNLVQRTLSLCQLC
			S36-039	IGNLVQRTLSLCQLCNESKIPAFYPEYEIH
			S36-040	NESKIPAFYPEYEIHLPIDILHFINRVEYH
			S36-041	LPIDILHFINRVEYHMKTFCVQKCCEKSVQ
			S36-042	MKTFCVQKCCEKSVQVCKDLNKFLTDMAPW
			S36-043	VCKDLNKFLTDMAPWKYKDDLKNKKLHIIR
			S36-044	KYKDDLKNKKLHIIRIMLEAIYFIAHYLDI
			S36-045	IMLEAIYFIAHYLDIFIPSLSHKIFEKLNT
			S36-046	FIPSLSHKIFEKLNTPKKVIADLSPWLNNL
			S36-047	PKKVIADLSPWLNNLTEGVIINNDNILFKK
			S36-048	TEGVIINNDNILFKKYEVETAKIKLQKVII
			S36-049	YEVETAKIKLQKVIIRVCKIVNIINTESSQ
			S36-050	RVCKIVNIINTESSQNTTICEIEVDNDKIT
			S36-051	NTTICEIEVDNDKITAVLYLPYNNNNNKLV
			S36-052	AVLYLPYNNNNNKLVNLLTLAILNIKPLTI
			S36-053	NLLTLAILNIKPLTINNITVNAIIPHVRKE
			S36-054	NNITVNAIIPHVRKEIFTFPIEERIPTGTL
			S36-055	IFTFPIEERIPTGTLIQGKNYKTLVKQRDN
			S36-056	IQGKNYKTLVKQRDNLTKKEVVSLDLSIIN
			S36-057	LTKKEVVSLDLSIINNKCFFEKNIPLVFAS
			S36-058	NKCFFEKNIPLVFASHEDKQVYHSTQDNGS
			S36-059	HEDKQVYHSTQDNGSLTFF
S37	Endoplasmin homolog	>gi|124806075|ref|XP_001350620.1| endoplasmin homolog precursor, putative [Plasmodium falciparum 3D7] MKLNNIYSFFFLFFVLCVIQENVRRVLCDSSVEGDKGPSDDVSDSSGEKKEVKRDRDTLEEIEEGEKPTE SMESHQYQTEVTRLMDIIVNSLYTQKEVFLRELISNAADALEKIRFLSLSDESVLGEEKKLEIRISANKE KNILSITDTGIGMTKVDLINNLGTIAKSGTSNFLEAISKSGGDMSLIGQFGVGFYSAFLVADKVIVYTKN NDDEQYIWESTADAKFTIYKDPRGATLKRGTRISLHLKEDATNLLNDKKLMDLISKYSQFIQFPIYLLHE NVYTEEVLADIAK…	S37-001	MKLNNIYSFFFLFFVLCVIQENVRRVLCDS
			S37-002	LCVIQENVRRVLCDSSVEGDKGPSDDVSDS
			S37-003	SVEGDKGPSDDVSDSSGEKKEVKRDRDTLE
			S37-004	SGEKKEVKRDRDTLEEIEEGEKPTESMESH
			S37-005	EIEEGEKPTESMESHQYQTEVTRLMDIIVN
			S37-006	QYQTEVTRLMDIIVNSLYTQKEVFLRELIS
			S37-007	SLYTQKEVFLRELISNAADALEKIRFLSLS
			S37-008	NAADALEKIRFLSLSDESVLGEEKKLEIRI
			S37-009	DESVLGEEKKLEIRISANKEKNILSITDTG
			S37-010	SANKEKNILSITDTGIGMTKVDLINNLGTI
			S37-011	IGMTKVDLINNLGTIAKSGTSNFLEAISKS
			S37-012	AKSGTSNFLEAISKSGGDMSLIGQFGVGFY
			S37-013	GGDMSLIGQFGVGFYSAFLVADKVIVYTKN
			S37-014	SAFLVADKVIVYTKNNDDEQYIWESTADAK
[truncated: 40 more rows]
