# Supplementary material for: Low-Complexity Repetitive Epitopes of Plasmodium falciparum Are Decoys for Humoural Immune Responses
Source: Front Immunol. 2020 Apr 15;11:610. doi: 10.3389/fimmu.2020.00610 (PMC7174639; doi:10.3389/fimmu.2020.00610)
Supplement: Supplementary file 4 [file Data_Sheet_4.xlsx]

## Sheet: FM-Libya
Peptide No.	19	88	89	242	BD106	BD109	BD119	BD147	BD152	BD157	BD161	BD169	BD171	BD192	BD20/87	BD241	BD245	BD255	BD30/87	BD363	BD377	BD74/87	HP63	HP70	HP83	T53	TS34	TS46	TS47	TS48	TS69	W10	W102	W108	W109	W116	W119	W122	W129	W131	W133	W142	W143	W150	W16	W163	W169	W17	W173
HRPII-001	0.694374	0.487199	0.46106	0.24123	0.65843	0.293019	1.03347	0.163744	0.141232	0.890147	0.0665592	2.91639	0.460513	0.606313	0.793048	0.294042	0.44084	0.463044	0.307388	0.3932	0.262037	0.522381	0.762258	0.292365	-0.0219623	0.876421	0.205669	4.02905	0.120593	0.730209	1.45378	0.535669	0.72319	0.235224	0.291029	1.69017	0.465859	0.155032	0.344818	1.84964	0.394744	0.89806	1.14159	2.32374	0.360621	0.070023	0.284103	0.487381	1.29747
HRPII-002	3.59782	3.42397	-0.0623496	0.0901196	0.832119	0.293493	0.232025	0.113404	0.0383109	0.661548	-0.0926588	2.0703	0.394872	0.431979	0.739118	0.18412	0.87302	0.109183	0.148499	0.191196	0.0824037	0.0637702	0.545513	1.67767	0.526652	0.565613	0.13922	0.955164	0.123461	1.34331	0.836035	0.616716	0.489243	0.170494	0.321749	1.77114	0.427701	0.161069	0.437244	1.0212	0.419069	0.954699	0.817324	24.0506	0.329781	1.272	0.336687	0.52999	0.490499
HRPII-003	-0.0722455	0.228387	0.590087	0.0822721	0.0777231	0.296043	0.654704	0.169077	0.0506674	0.0885857	0.427604	1.10417	-0.169772	0.074944	0.0772456	-0.044104	0.0771473	0.316757	0.192702	0.00311641	0.175212	0.156721	0.207795	1.60345	3.4503	0.031631	0.0782043	0.0835293	0.627942	0.114398	0.550274	0.268151	0.403993	0.393165	0.121825	0.294249	0.703845	1.17364	0.943625	1.24609	1.20838	1.50108	1.58169	19.2362	0.126581	1.5678	0.201197	0.839323	0.245838
HRPII-004	-0.0479224	0.373456	0.655088	0.113546	0.363317	0.383513	0.638401	0.197455	0.329697	0.351527	0.460627	3.39735	-0.193731	0.126499	0.111858	-0.0203031	0.162146	0.372795	0.203199	-0.00652051	0.139577	0.116761	0.189012	2.23353	8.32101	0.131699	0.0240552	0.143045	0.680924	0.437895	0.596936	0.241045	0.381679	0.310481	0.0761946	0.310363	0.30313	0.936959	0.726586	0.601002	0.563702	0.877067	1.01012	17.2808	0.0911986	5.62643	0.249094	1.01692	0.172071
HRPII-005	0.267842	0.157945	0.231336	0.144367	1.17797	0.168944	0.0962738	0.138574	0.795627	1.53154	0.593793	5.14906	0.368615	0.657968	1.0569	0.244688	0.910351	0.385619	0.0351276	0.244482	0.135015	0.0158402	0.565381	3.32158	4.79811	0.512709	0.182975	0.785604	0.234373	3.5166	0.737073	0.831997	0.528679	1.56584	0.383958	1.7211	0.622014	0.508461	0.853432	1.45043	0.926479	1.06244	0.688506	53.8668	0.296219	4.879	0.542482	1.77614	0.337334
HRPII-006	0.298069	0.104068	0.168714	0.507208	1.50936	0.174782	0.60056	0.416185	0.4787	1.4531	0.597823	5.7453	0.344328	0.706035	1.28306	0.359012	1.38489	0.492867	0.0937579	0.68676	0.210795	0.167216	0.589464	2.87305	4.68809	0.557898	0.408959	0.995598	0.351978	4.59604	0.972493	1.78767	0.572127	0.955042	0.63817	2.27788	0.747056	0.585092	1.03281	2.37218	1.27938	1.23619	0.645311	53.8668	0.37967	7.52786	8.60935	2.16028	0.407439
HRPII-008	0.27204	0.0775563	0.0263923	0.243754	0.792506	0.203288	0.161584	0.0830519	0.52666	0.746786	0.289464	4.31741	0.437538	0.651511	0.871915	0.297191	0.730875	0.453294	0.486161	0.144207	0.243613	0.00554137	0.35285	2.55383	3.24413	0.642213	0.304186	0.917339	0.0230668	3.01758	0.759816	0.664837	0.675064	1.86759	0.13973	1.28896	1.03588	0.335694	0.954061	1.09828	0.81272	1.14634	0.514159	29.2276	0.36425	7.3353	0.46389	1.52953	0.752631
HRPII-009	0.106023	0.335817	0.743652	0.146716	0.299227	0.396313	0.544209	0.219665	0.504808	0.330301	0.716342	2.31997	-0.0516455	0.397399	0.220488	-0.0235195	0.137323	0.379543	0.362659	0.0926557	0.279544	0.109851	0.42193	2.0074	7.8032	0.270641	0.186503	0.237569	0.683447	0.542556	1.05032	0.206196	0.388139	0.283889	0.136461	0.321389	0.598248	1.30562	0.75	0.720563	0.546766	0.956247	1.35665	9.71057	0.190817	5.58354	0.297621	1.22728	0.322743
HRPII-010	0.149425	0.349931	0.367459	0.152402	0.309346	0.307777	0.942715	0.254212	0.716664	0.493611	0.703641	10.6549	-0.155001	0.403817	0.247113	0.000924697	0.204269	0.498661	0.230692	0.0926557	0.260441	0.0749991	0.354935	1.99194	7.48576	0.243645	0.3309	0.287895	0.766705	0.825615	0.882476	0.448209	0.322959	0.406876	0.0934137	0.327326	0.928872	0.899355	0.898526	0.762797	0.538863	0.770237	0.955024	7.40548	0.557624	7.76129	0.368205	1.69694	0.220429
HRPII-011	0.112276	0.156636	0.300853	0.141029	0.529726	0.332311	0.563311	0.307268	0.684513	0.484947	0.903472	3.91769	-0.0951513	0.137983	0.243918	-0.0241627	0.345626	0.485752	0.182704	0.069901	0.218194	0.0816089	0.398763	4.08755	8.60616	0.263442	0.420087	0.497511	0.767336	0.726306	0.851833	0.52888	0.342337	0.370313	0.217606	0.330718	0.40129	0.87576	0.678248	1.11643	0.640476	1.03291	1.11501	5.37353	0.66683	8.3329	0.448243	2.18006	0.257153
HRPII-012	0.313182	0.0929499	-0.0650286	0.119126	0.510641	0.26495	0.166249	0.126729	0.13178	0.783603	0.212072	3.96703	0.361395	0.680925	0.664036	0.308998	0.684211	0.239372	0.2915	0.214932	0.0494653	0.0213573	0.458815	1.02913	1.70742	0.9938	0.268894	0.985816	0.0699175	2.04559	0.957126	0.809202	0.510632	1.25436	0.283349	1.79206	12.8743	0.126702	0.493027	1.20052	0.615674	0.727716	1.11749	19.4241	0.279891	3.03609	0.235413	2.02262	0.751107
HRPII-013	0.585059	0.404038	1.58194	0.225375	0.921012	0.40858	1.93988	0.719375	0.349792	0.59021	0.524979	10.9051	-0.191503	0.92231	0.910074	0.156054	0.210286	0.192944	0.671082	0.883043	0.246481	0.409396	0.463122	2.66213	6.19831	0.344792	0.242244	0.694874	0.73706	1.1396	0.89919	0.818006	0.202584	1.59229	0.552432	0.549192	12.2328	1.06673	0.682567	1.61415	0.535476	1.22395	0.887976	28.8474	0.290049	8.53738	0.268733	2.73868	0.696634
HRPII-014	0.762575	0.288375	0.667276	0.18178	1.08236	0.417647	1.1628	0.396723	0.614468	0.687243	0.46486	7.37052	-0.202647	1.10978	0.113988	-0.0158003	0.420991	0.245168	0.186203	0.069901	0.374326	0.185564	0.253502	1.71893	7.74416	0.271721	0.275158	0.28877	0.79698	1.3507	0.785671	0.275895	0.462126	1.01309	0.183012	0.270501	9.38446	1.30194	0.571752	1.01473	0.404509	0.949334	0.615136	39.7167	0.358545	9.64473	0.312116	2.38431	0.619589
HRPII-015	0.0975632	0.316213	0.62015	0.161879	0.520169	0.366446	0.800521	0.257914	0.214296	0.784276	0.611346	9.30291	-0.110862	0.763216	0.240723	-0.044104	0.175685	0.0345106	0.220195	0.0896504	0.174844	0.180756	0.225953	2.61236	9.28899	0.326434	0.473705	0.225754	0.621634	1.37627	1.12902	0.19587	0.269524	0.818635	0.10332	0.349377	8.06796	1.59244	0.653079	0.738142	0.338461	0.671576	0.687495	24.2833	0.215898	11.4616	0.334804	1.89549	0.229445
HRPII-016	-0.0532414	0.509508	0.295912	0.143873	0.542094	0.301377	1.07313	0.256063	0.209703	0.484514	0.35055	5.15295	-0.108617	0.276136	0.22102	-0.0434608	0.0869259	0.211721	-0.00374906	0.123997	0.319955	0.112855	0.239728	3.74448	6.31186	0.243285	0.578287	0.331656	0.673355	0.897569	0.775224	0.239755	0.26424	0.379454	0.116911	0.386695	3.06064	1.167	0.487915	0.759715	0.151758	0.322807	0.587918	11.3922	0.293753	14.2383	0.416102	1.35415	0.232556
HRPII-017	-0.00506732	0.376201	0.326796	0.197891	0.21546	0.78886	58.3547	0.324542	0.0965982	0.599307	0.363251	4.76992	0.0701828	0.184259	0.104403	-0.015157	0.0696253	0.265999	0.00174956	1.7967	0.29828	0.138994	0.250372	1.08691	5.18541	0.414623	0.320814	5.63071	0.977372	0.720954	0.832332	0.359793	0.27246	0.19331	0.351042	0.349377	0.747651	1.3447	0.48222	0.764338	0.140508	0.319665	0.640362	2.8018	0.452075	11.3204	0.43816	2.79922	0.940884
HRPII-018	-0.0589257	0.544795	0.115546	0.176094	0.244694	0.774334	1.21171	0.254212	0.199943	0.534064	0.353937	0.414822	0.0948707	0.140348	0.0894931	-0.00872432	0.194251	0.356365	0.0412397	0.0402769	0.224072	0.0407481	0.467637	0.423153	1.58072	2.14951	0.137662	0.574969	0.760397	0.0918011	0.937495	0.328816	0.297123	0.190817	0.337452	0.337503	0.237347	0.712811	0.405589	0.664949	0.124932	2.7357	0.605178	1.01831	0.501715	2.49032	0.338585	1.88236	0.326843
MSP1-001	1.1914	0.316605	0.76884	0.582657	0.295292	1.38792	0.872976	0.590438	2.14792	1.25936	0.974598	0.82009	0.185165	0.232562	0.0543482	0.706589	0.125288	-0.0667107	0.520014	1.24628	0.410328	-0.0202426	2.19887	0.849084	0.501435	0.602692	0.526793	0.195996	0.827256	0.960823	1.00017	0.348822	0.499119	0.48926	0.64139	0.58431	0.241586	1.12203	0.256798	0.888381	0.190698	0.488708	0.619427	1.08963	0.551876	1.16725	1.82968	2.53598	2.48108
MSP1-002	0.253221	0.207606	0.201405	0.274655	0.275053	0.231596	0.752519	0.745286	0.230248	0.129329	0.519898	0.360342	-0.218806	0.695322	0.45532	0.0176497	0.0936956	-0.243041	0.0962259	0.336947	-0.00626822	0.268787	0.565939	0.411093	0.00549755	0.259803	-0.0571685	0.0682021	0.519454	0.0747204	1.41316	0.175863	0.426894	0.312558	0.176834	0.561008	-0.0792333	0.549124	0.417173	1.75206	-0.0178475	0.806685	1.1575	0.312657	0.199469	0.32151	0.200567	1.68802	0.331625
MSP1-003	0.15535	0.454617	0.175462	0.119232	0.343008	0.205907	0.606702	0.998226	0.10598	0.228935	0.321761	1.04413	-0.250009	0.551089	0.202383	-0.0241627	0.0636077	-0.302013	0.0777306	0.152762	0.175579	0.107147	0.28293	0.351493	0.140586	0.33854	0.232689	0.0809094	0.557299	0.0171665	0.724384	0.171991	0.520846	0.449257	0.271351	0.518996	0.0401908	0.523318	0.417173	0.629508	0.0477367	0.829308	1.1721	0.569118	0.186732	0.261543	0.221995	1.69966	0.25237
MSP1-004	32.7791	0.530288	0.243408	0.161879	0.522026	0.417647	0.77969	10.4576	28.0782	1.08144	0.38696	35.2406	0.0986113	1.06283	0.46384	0.086552	0.0771473	-0.354531	0.250187	0.885976	5.22543	0.249859	0.284809	0.394498	24.2201	0.377908	18.3158	0.862918	40.3356	0.157214	2.30809	0.522427	0.560188	11.6719	2.70842	0.882005	25.522	0.675207	0.511709	5.64747	0.0721471	0.378108	13.3411	1.71181	0.212762	1.90687	0.281235	1.78482	1.89493
MSP1-005	4.61344	0.437365	0.26752	0.173251	0.219396	0.265109	0.795631	0.648429	12.5272	0.368421	0.237087	29.7714	0.0817787	0.447391	0.123573	-0.0254493	0.0545814	-0.41409	0.166341	0.353621	0.559847	0.0846134	0.316741	0.419141	6.16197	0.377548	0.565015	0.470379	15.1741	0.196462	1.1513	0.398516	0.631826	2.49475	0.643861	1.07303	14.2686	0.810138	0.291541	1.71585	0.138778	0.37308	0.903908	0.803576	0.315176	0.899709	0.325351	1.8416	0.377402
MSP1-006	3.39322	0.129975	0.179768	0.154297	0.214898	0.432581	0.933551	0.559591	16.0719	0.268356	0.199831	20.1367	0.225417	0.294376	0.0426332	0.0363044	0.0357764	-0.385924	0.0958904	0.397617	1.23764	0.0987344	0.423182	0.320086	13.655	0.512891	0.870268	0.715442	35.1282	0.273173	5.37521	0.385608	0.634762	5.71528	0.572201	0.904981	23.1067	0.736406	0.790785	2.89695	0.24781	0.434036	0.816281	0.901456	0.419679	1.75306	0.385852	1.99227	0.502434
MSP1-007	6.0595	0.670653	0.40586	0.366582	0.638229	0.375513	0.582727	1.05498	3.26181	0.234546	0.331922	6.12915	0.519054	4.81861	0.428695	0.0446669	0.0485638	-0.324311	0.247188	3.91977	2.63548	0.120667	4.6253	0.66412	19.5311	0.653993	1.73294	0.942126	29.8432	0.257117	6.50622	0.276541	0.638873	0.603823	0.587645	0.695577	6.21632	0.646452	1.10801	0.969278	0.360303	0.361141	1.02539	0.743634	0.702884	15.2329	0.47403	1.88017	0.549577
MSP1-008	10.0746	0.304842	0.204956	0.199787	0.287983	0.368862	0.626245	0.587353	0.271482	0.287155	13.0601	11.5889	0.227288	1.78095	0.253503	0.0691111	0.0718819	-0.212235	0.133717	0.1416	14.6051	0.0620798	0.528997	0.315242	0.649812	0.448819	0.961578	5.4421	2.4798	37.9712	0.915208	0.19587	0.553729	0.370728	0.632124	0.8866	0.418249	0.427465	0.387462	1.05788	0.439048	14.4118	0.757862	1.15488	0.532021	1.07496	0.386482	2.43263	0.483303
MSP1-009	2.53265	0.692217	0.314442	0.147663	1.22235	1.18994	1.48523	0.942086	0.344913	0.414338	13.0364	29.8576	-0.168841	1.03749	1.54109	0.00221123	0.103474	-0.270033	0.0277431	0.472187	23.0755	0.668682	0.351178	0.387606	0.651326	0.459441	3.31176	7.79821	1.19372	37.9712	1.05171	0.162956	0.787434	0.366989	0.429498	0.791417	1.01787	5.22747	0.757155	1.55482	1.19878	13.6188	1.0473	0.995542	0.544096	0.574683	0.159515	1.9304	0.876847
MSP1-010	1.05473	0.482847	0.21623	0.140082	0.451019	0.265122	0.853051	0.74652	0.16205	0.186146	0.574936	1.48831	0.0320288	0.685188	0.19333	-0.0531098	0.0861737	-0.36568	0.232192	0.0849277	1.53117	0.175949	0.301088	0.39205	0.31874	1.2011	0.559707	0.0975876	1.21012	0.357021	0.895012	0.295902	0.631239	0.502857	0.514131	0.844588	0.231693	1.21714	0.379011	1.01011	0.161276	1.68269	0.851641	0.557737	0.2206	0.339188	0.215062	1.72004	0.288581
MSP1-011	0.737368	0.392668	0.237231	0.205473	0.400984	0.849128	0.602174	0.413997	0.321659	0.227532	0.438611	1.7974	0.138262	1.46783	-0.00262921	0.310986	0.0673687	-0.356291	0.28068	0.15448	0.720019	0.145905	0.401268	0.319051	0.468631	0.400945	0.499718	0.0904398	1.32806	0.0489854	0.831636	0.382381	0.719906	0.452581	0.469035	1.07303	0.437329	0.493088	0.446375	1.84837	0.367226	0.486823	0.771139	0.675345	0.338167	0.525535	0.305184	2.13857	0.365504
MSP1-012	0.376574	0.123309	0.279707	0.159036	0.235137	0.270442	0.562323	0.581184	0.196498	0.211399	0.320068	1.51055	0.161453	0.335585	-0.0095517	0.0253689	0.038033	-0.317857	0.121509	0.187968	0.394898	0.0536673	0.597871	0.265096	0.432293	0.499213	0.550682	0.097533	1.04612	0.0644466	0.89919	0.455308	0.693482	0.310065	0.56417	1.22992	0.446515	0.382488	0.311178	0.842153	0.264251	0.522014	0.691478	0.839237	0.37631	0.473772	0.317788	2.43044	0.423179
MSP1-013	0.664978	0.162125	0.253707	0.28887	0.253127	0.301178	0.628439	0.839676	0.500812	0.373433	0.525826	0.902366	0.186515	0.325452	0.0431657	0.162385	0.0605989	-0.262112	0.134318	0.498377	0.530457	0.0939272	0.86147	0.460212	0.466612	0.490574	0.771525	0.588097	1.33437	0.245673	0.947941	0.630203	0.620669	0.331671	0.526486	1.27455	0.480435	0.53659	0.495468	1.40073	0.291076	0.691685	0.995519	1.33091	0.440057	1.06979	0.529542	2.21354	0.872747
MSP1-014	0.316541	0.0886739	-0.103874	0.167084	0.419988	0.237057	0.427022	0.0889742	0.0589651	1.09374	0.00649972	0.68869	0.462482	0.647207	0.663731	0.365671	0.381254	0.157932	0.217379	0.301644	0.301538	0.00826478	0.59428	0.346241	0.0578588	0.831783	0.244232	0.985816	0.133979	0.810516	0.866769	0.994935	0.526674	0.0736426	0.37935	1.33081	0.6408	-0.00519579	0.407164	1.10477	0.690279	1.52237	0.954165	2.57825	0.269006	0.103053	0.363954	0.284825	0.752631
MSP1-015	0.0586362	0.004901	0.451148	0.0737428	0.660717	0.206974	0.390241	0.313437	0.070188	0.144899	0.490262	0.195233	-0.116099	0.110285	0.0873631	-0.0260926	-0.0326736	-0.188763	0.290677	0.286648	0.274401	0.0939272	0.25148	0.271283	0.448443	0.430461	0.134477	0.35835	0.557299	0.249981	0.608775	0.32688	0.37111	-0.00363561	0.183012	0.259703	0.68183	0.893456	0.859497	1.17102	0.918781	1.74428	1.30022	0.7692	0.353737	0.858298	0.340476	3.32718	1.29496
MSP1-016	-0.00275083	-0.0417565	0.558399	0.723864	0.36669	0.377646	0.420129	0.356005	0.00645902	0.190383	0.463167	0.151871	-0.146397	0.0657778	0.0154758	-0.031882	-0.0544873	0.231965	0.262184	0.346777	0.11827	0.18977	0.759562	0.156766	0.15068	0.266322	0.0829822	0.214376	0.544684	0.178622	0.530774	0.221039	0.381679	-0.0115301	0.116911	0.323377	0.494568	0.559447	0.511329	3.48404	0.364993	1.92714	0.811634	0.658652	0.173994	0.81319	0.225776	2.43408	0.7286
MSP1-017	2.2309	-0.0852774	0.25127	0.372268	0.313844	1.63955	0.36307	2.05441	0.0624868	0.0959498	0.662997	0.161878	-0.231621	0.110775	0.00269578	0.0118603	-0.0394434	-0.106906	0.101725	0.401039	0.0359792	0.313854	1.162	0.0248543	0.0426773	0.100742	0.223664	0.192495	0.619742	0.136401	0.596936	0.186189	0.337639	0.0399917	0.0650193	0.258627	0.342638	0.288848	0.336858	4.15109	0.266847	0.93111	0.386109	5.45706	0.192393	0.671951	0.18103	2.0192	0.635162
MSP1-018	0.815281	0.0929499	0.16704	0.374061	0.453507	0.162603	0.411161	0.131911	-0.0134996	0.836426	0.201592	4.12281	0.417846	3.88925	0.952521	0.43179	1.24992	0.338017	0.529585	0.796724	4.38366	0.448589	1.24993	0.323344	0.0541889	0.930977	0.225139	1.01647	0.342417	1.13618	1.12493	1.17982	0.57079	2.4268	0.453079	1.81299	3.44219	0.895794	0.476073	2.02328	3.30109	1.06457	2.06438	5.20627	4.22388	0.135018	1.92684	1.34349	0.811321
MSP1-019	2.28805	0.102357	-0.00910442	2.04186	1.78208	0.251328	0.679865	0.109219	0.0526638	0.907658	0.0516451	5.69653	3.92525	2.72056	0.89859	0.340841	9.27613	0.289842	1.47968	6.11133	2.19506	2.07028	0.850495	0.531442	0.0560239	0.818006	0.305489	1.15212	0.306083	10.5609	1.87361	1.76995	0.633622	0.98035	0.732636	2.42071	3.46098	0.934806	2.29833	2.09387	3.17458	2.51974	1.73138	11.0274	5.15364	0.355309	1.5721	0.45395	16.9241
MSP1-020	1.02887	0.383258	0.258233	0.147663	0.853549	2.29718	0.675789	0.402892	0.176977	0.17089	1.01439	0.0640353	0.0166924	0.322074	0.0154758	-0.0338118	-0.00860326	-0.0300363	0.310172	0.195723	0.377999	0.283509	0.382484	0.629813	0.469135	0.394826	0.278875	0.811717	0.959081	0.371887	1.12205	0.237173	0.470346	0.809079	0.275058	0.347666	1.9319	0.769585	0.486405	9.70082	0.335074	0.578571	1.08689	0.957604	0.280167	1.09271	0.334174	3.20999	0.591722
MSP1-021	0.00304039	-0.0288179	0.333333	0.552331	0.282923	0.122704	0.671102	0.322691	0.0386106	0.156686	0.502964	0.0145582	-0.0652265	0.0649445	0.0751157	-0.0588992	-0.0507263	-0.0159534	0.220695	0.105775	0.0613276	0.0704924	0.237849	0.267418	0.147652	0.222407	0.0559076	0.10716	0.625419	0.0757452	0.670758	0.173927	0.295361	0.0429002	0.0693436	0.231476	0.871213	0.150968	0.256798	0.591756	0.142239	0.795373	0.355572	0.687485	0.165736	0.764385	0.297621	3.03093	0.176989
MSP1-022	0.741422	-0.0613605	2.09092	3.51579	0.969923	0.177639	0.68717	0.719328	8.16549	0.3342	0.57409	0.264365	-0.1651	0.0532785	1.24608	0.746534	-0.0386912	-0.151795	8.24019	0.29007	0.0624297	0.32407	0.214683	0.897502	0.524651	0.51937	0.161551	0.244571	0.718138	0.0781238	3.69052	0.168764	0.346447	1.21918	0.102703	0.312874	0.333451	1.6824	0.289275	0.538595	0.414819	9.0923	0.427931	0.644995	0.849093	0.626103	0.72617	2.73251	0.369602
MSP1-023	0.905287	-0.0699863	0.554106	0.116389	0.41785	0.139771	0.705247	0.28691	36.2332	2.98137	0.548688	0.460123	-0.129565	0.0907765	8.78414	0.0311583	0.0214847	-0.014193	13.0895	0.810694	0.00856458	0.134187	0.293879	0.274182	0.0361628	0.225647	0.481668	0.413052	0.812118	0.0216309	0.75642	0.303001	1.35467	-0.0061286	0.0940541	0.4481	0.387157	0.504147	0.42145	0.841383	0.201082	0.516358	0.784102	1.01299	0.551876	0.578038	0.2951	2.47703	0.404846
MSP1-024	2.59071	0.151104	0.378011	0.487961	0.71785	0.61293	3.5633	0.41211	0.0551143	1.8837	0.596614	3.07565	0.980479	1.27854	1.73075	1.3001	27.2252	1.51889	0.731359	0.392231	1.07384	0.426866	1.28692	0.677582	0.0844659	1.07536	0.849422	1.28972	0.258277	1.37544	3.75083	2.78219	1.16635	12.0614	3.49287	2.68909	0.731792	0.935735	2.94914	2.29023	1.25791	4.71632	5.68229	5.64748	0.519361	0.331069	8.06078	0.5549	0.765064
MSP1-025	0.348777	0.194276	0.277381	0.222532	0.364441	0.482716	1.1016	0.412763	0.411798	0.0809294	0.661304	0.445398	0.332772	0.835163	0.426033	0.0388775	0.159889	0.251623	0.213197	0.127432	0.376162	0.303038	0.486421	0.652523	0.417658	0.469696	0.820366	0.129916	0.914298	0.0965584	0.921476	0.321717	0.514386	0.269347	0.341776	0.284071	0.452875	0.535853	0.524924	1.01473	0.297816	0.882723	0.680193	1.37796	0.292708	0.95443	0.416732	3.58703	0.295016
MSP1-026	0.137976	0.188002	0.187198	0.150506	0.253127	0.648055	1.10428	1.88105	0.143103	0.0907516	0.789162	0.298079	0.246739	0.358892	0.0612707	0.152093	0.0748907	-0.175267	0.628593	0.308647	0.236195	0.108649	0.331768	0.190107	0.327319	0.445939	0.394074	0.305837	0.542792	0.170891	0.849743	0.312036	0.450382	0.160071	0.299768	0.268805	1.18214	0.423041	0.295317	1.24279	0.226687	0.744472	0.722679	1.27477	0.537768	1.05278	0.388372	3.42617	0.545822
MSP1-027	0.0968583	0.0927269	0.165143	0.126814	0.246943	0.226708	1.31718	1.31533	1.88446	0.15313	0.949196	0.0240089	0.137139	0.184259	0.19759	0.517466	0.294416	-0.206367	0.328668	0.120133	0.256033	0.308446	0.485028	0.370821	0.323282	0.310236	0.501311	1.01871	0.469626	0.20003	0.830243	0.177154	0.471521	0.557702	0.196602	0.8866	1.69164	0.465806	0.350453	5.71681	0.111952	0.508817	0.56933	0.875658	0.355932	0.937422	0.317788	2.96179	0.347472
MSP1-028	5.97857	1.52931	0.165956	0.163774	0.213212	0.152038	0.926856	0.617582	0.082819	0.113196	0.745142	-0.00990237	0.117688	0.074944	0.59164	-0.0350769	-0.0116121	-0.14446	0.169208	0.139453	0.142883	0.433733	0.439095	4.05469	0.259692	0.305917	0.12439	0.346097	0.384476	0.0852598	0.854618	0.148112	0.381679	0.128493	0.115676	0.899073	0.454995	0.333825	0.280211	1.07021	0.147431	0.475512	0.667579	0.828615	0.904053	0.660859	0.337955	2.83878	0.236822
MSP1-029	1.08809	0.0143109	0.334958	0.198839	0.146873	0.356845	0.686501	0.473838	0.157382	0.0788251	1.30567	0.0212293	0.0028522	0.217362	0.16777	-0.0595425	0.0132105	-0.120109	0.223694	0.227896	0.100636	0.10264	0.277295	0.253405	0.153203	0.308796	0.44026	1.70795	0.516931	0.0406601	1.18891	0.181026	0.31239	0.165472	0.117529	0.296793	0.503047	0.254194	0.246224	0.689604	0.285019	0.678489	0.597212	0.720112	0.80582	0.583214	0.336695	3.04258	0.281082
MSP1-030	0.0887505	0.212311	0.547024	0.110703	0.218833	0.662989	0.583396	0.254829	2.6848	0.27702	0.972904	0.194121	0.0114556	0.103276	0.24232	0.197756	0.0906869	-0.245095	0.23969	0.227498	0.768145	0.0879183	0.29107	3.67297	0.0734631	0.286479	0.250207	0.390734	2.26598	0.0852598	1.23209	0.221684	0.314151	0.173367	0.123089	0.273045	0.948944	0.278525	0.263595	1.44157	0.304922	0.334747	0.403369	0.98492	0.420724	0.579517	0.310856	2.93486	0.412223
MSP1-031	0.78023	0.160557	0.402397	0.0036131	4.32902	0.298177	0.638401	0.553175	10.0033	1.32532	0.416596	4.73323	0.145743	21.1365	0.252438	9.95471	0.0952	-0.131551	0.265684	1.15093	0.517599	1.26898	0.256633	1.65902	0.116361	0.942677	0.577756	0.647612	1.24354	0.0692039	0.966745	0.490158	0.361715	0.0998234	0.0903475	0.722491	0.756735	3.95705	1.68958	0.609477	27.8342	0.708024	0.660277	3.32082	1.01692	1.07053	0.550339	2.89264	1.72773
MSP1-032	5.3588	1.74221	0.572636	1.83172	21.6142	0.81126	1.18261	1.80949	36.626	13.1958	7.10838	4.04166	0.453967	6.03868	1.26472	14.7808	20.1071	4.31778	14.4056	3.33266	0.391592	1.11304	22.4146	0.406577	3.66126	1.18169	5.03922	0.612603	0.957188	0.247008	1.65483	3.29171	0.912507	0.270178	21.678	7.82252	45.3104	12.1709	0.768882	5.59431	28.5991	4.88319	34.638	5.70375	2.92097	5.70555	0.827005	3.31116	4.31284
MSP1-033	2.2754	0.269555	0.249585	0.201682	6.83584	0.322177	1.10026	0.786003	24.3791	1.12432	1.35224	0.365345	0.298359	0.474413	0.454255	4.16112	8.17621	-0.15913	2.97501	2.25964	0.380571	0.528974	2.54103	0.414792	7.68763	1.12553	0.629782	0.413927	1.49395	0.0941797	10.0643	0.377218	0.637698	0.130155	0.578996	0.444818	29.2196	1.65512	0.77719	3.30914	7.02173	40.183	1.65073	1.8773	1.35081	1.26945	0.390893	3.5237	0.55074
MSP1-034	3.94786	0.322486	1.30954	0.189362	1.9071	1.24686	1.01523	0.673106	1.43606	1.51809	0.824725	1.13029	0.297611	0.147104	0.976637	0.909575	0.219373	-0.218102	0.228193	0.1094	0.210112	0.174747	0.37184	0.259203	32.0745	0.33346	2.25001	0.238007	3.72488	1.04445	1.34213	0.273314	0.503817	0.225304	0.318301	0.374821	11.2695	0.344147	0.387462	3.652	7.38421	1.84985	8.1254	1.83701	1.00803	12.9383	0.433748	3.62415	0.299114
MSP1-035	0.823264	0.088414	0.224457	0.913404	0.262122	4.42737	1.34937	0.599692	0.128176	0.181236	1.5182	0.159098	0.31968	0.318358	0.0836356	0.303457	0.00192751	-0.288224	0.171707	0.100886	0.421716	0.126676	0.348673	0.35246	4.32189	0.34108	0.202429	0.185931	4.08377	0.371293	0.661008	0.191997	0.621844	0.234445	0.228108	0.412139	2.01297	0.243871	0.189577	0.936149	0.353703	0.791603	1.07784	1.10101	0.734235	0.535148	0.616916	4.106	0.611393
MSP1-036	0.236427	0.211135	0.25777	0.0472072	0.293043	0.322711	0.721985	0.597841	0.396297	0.242365	1.15495	0.211911	0.157713	0.114677	0.166705	0.696434	0.144845	-0.245682	0.191202	0.440636	0.145455	0.30424	0.289192	5.33081	0.324291	0.579483	0.299048	0.27214	2.92951	0.150078	0.77801	0.297193	0.49677	0.245663	0.201544	0.482892	0.714336	0.195945	0.216767	0.823663	0.361042	0.480539	0.647664	0.834685	0.495967	0.51814	0.413581	3.66491	0.823677
MSP1-037	0.187201	-0.059325	0.449523	-0.00302079	0.163176	0.210089	0.402921	0.282591	0.09545	0.1153	1.19052	0.130746	-0.102258	0.080777	0.121976	0.392652	0.104979	-0.325192	0.0169009	0.25752	0.0436939	0.0852143	0.334273	0.274182	0.572596	0.226276	0.117489	0.109349	0.540269	0.0382506	0.67424	0.268796	0.412214	0.0139083	0.0940541	0.149218	0.524247	0.207005	0.18429	0.509318	0.222171	0.411747	0.429923	0.936359	0.523138	0.618709	0.32409	3.56956	0.324522
MSP1-038	0.0441581	-0.0256533	0.493398	-0.0210271	0.0935818	0.0810469	0.370316	0.138119	0.24817	0.0998685	0.465707	0.120739	-0.0995647	0.418679	0.0208007	0.25162	0.0575901	-0.147688	0.107988	0.120992	0.190943	0.134788	0.287313	0.166706	0.0853886	0.241515	0.144564	0.0491413	0.327709	0.0103323	0.741099	0.226202	0.264827	0.0336598	0.091583	0.127167	0.504179	0.287373	0.133686	0.426879	0.215397	0.331328	0.452494	1.44397	0.436922	0.342145	0.319048	3.46766	0.160816
MSP1-039	0.18836	0.426387	0.204144	0.219688	0.525228	0.478983	1.01858	0.566377	1.21157	0.273126	1.5055	0.346444	0.282274	0.389968	0.118248	0.435801	0.176437	-0.131844	0.323669	0.17568	0.360733	0.123371	1.48141	0.26017	0.41362	0.488774	0.881947	0.226191	0.884653	0.0799078	0.892922	0.428203	0.597769	0.390672	0.679073	0.37261	1.53759	0.392811	0.232628	1.27207	0.318767	0.676603	1.05502	2.26723	0.413932	1.11342	0.473452	4.14748	0.519594
MSP1-040	0.149558	0.335424	0.215519	0.152402	0.537034	0.542985	0.827768	0.642876	1.45156	0.273827	0.936494	0.285292	0.24038	0.15217	0.113456	0.283765	0.837433	-0.232479	0.0862284	0.207455	0.551397	0.0813084	0.380606	0.209236	0.482257	0.426142	0.43389	0.382419	2.63244	0.0834758	0.936102	0.295902	0.560188	0.136387	0.354131	0.448757	1.03374	0.338986	0.228097	1.48702	0.276366	1.22018	0.758526	1.17689	0.433265	0.719277	0.464629	3.8658	0.385995
MSP1-041	0.28739	0.235836	0.232582	0.148611	0.356008	0.467782	1.19734	0.636707	0.468064	0.235949	1.06181	0.336437	0.368308	0.542983	0.0618032	0.576543	0.17235	-0.224851	0.12072	1.45011	0.790187	3.89608	0.633425	0.302208	1.2625	0.787537	1.37672	0.544336	0.960342	0.0894224	0.726473	0.281704	0.806812	0.671133	0.345483	0.909576	1.10299	0.45106	0.229607	27.3026	0.3404	0.648898	0.812962	0.962157	1.02893	0.765864	0.411691	4.0252	0.286
MSP1-042	0.410164	0.0656734	0.340646	0.0538411	0.223331	0.421914	0.85187	0.537999	0.163772	0.3089	0.926334	0.27473	0.138636	0.159601	0.0729857	0.556851	0.0335198	-0.30348	0.0722319	0.340811	0.1866	0.699628	0.419426	0.203153	1.05558	0.384259	0.85328	0.289645	0.977372	0.0995317	0.694437	0.349468	0.496183	0.182508	0.117529	0.338351	0.37797	0.25788	0.369335	5.86936	0.296268	0.694097	1.01212	0.892351	1.02893	0.438277	0.424295	4.08343	0.943343
MSP1-043	0.178515	-0.042276	0.27727	0.000770005	0.13844	0.248042	0.587413	0.42325	0.126315	0.222622	0.801016	0.152427	0.0454949	0.26026	0.174693	0.724814	0.104226	-0.320791	0.166208	0.34167	0.0157739	-0.0130319	0.330516	0.258113	0.178942	0.354288	0.224195	0.0483471	0.407813	0.131643	0.796814	0.191352	0.370523	0.140127	0.0563926	0.240816	0.399876	0.213641	0.173716	0.668031	0.146566	0.672378	0.972948	0.773984	0.504327	0.484864	0.404128	4.48303	0.308949
MSP1-044	0.136818	-0.0597512	0.460898	0.0083516	0.0771609	0.203131	0.392053	0.266551	0.190143	0.20228	0.909399	0.0985025	-0.00687333	0.0891099	0.118781	0.83486	0.109492	-0.311989	0.261185	0.228325	0.0444286	0.0478708	0.351804	0.353329	0.151184	0.309585	0.223133	0.0594659	0.386368	0.13759	0.782189	0.210068	0.302408	0.145113	0.0693436	0.17127	0.422489	0.208479	0.129909	0.381422	0.178583	0.546759	0.628413	0.773984	0.422814	0.458243	0.346778	4.28869	0.25237
MSP1-045	0.36615	0.00503476	0.555962	-0.00586389	-0.033591	0.154424	0.346768	0.16846	0.206524	0.177729	0.286198	0.0145582	-0.0928783	0.0999427	0.00216328	0.410606	0.0440506	-0.0939964	0.377656	0.410792	0.0627971	1.15721	0.319246	0.237801	0.0492382	0.28063	0.0665251	0.0626427	0.401506	0.0483907	0.754331	0.256534	0.339401	0.0172002	0.11444	0.122926	0.361717	0.182673	0.0876133	0.309	0.280692	0.284367	0.462451	0.632854	0.487607	0.343624	0.318418	4.15258	0.177214
MSP1-046	0.500507	0.30249	0.217144	0.178937	0.216022	0.509384	1.00988	1.21538	0.272612	0.32363	0.685859	0.350335	0.213073	0.142375	0.148068	0.42914	0.135819	-0.176734	0.117951	0.704125	0.685487	0.121869	0.456993	0.244783	0.355077	0.509223	0.632436	0.0372282	0.692277	0.188136	0.576042	0.330106	0.623605	0.706035	0.708108	0.523591	0.257839	0.414194	0.243958	4.21366	0.253002	0.756412	0.635715	37.4786	0.436922	0.691177	0.430597	3.11318	0.426156
MSP1-047	5.33674	0.28563	0.241519	0.15714	0.969361	0.49605	1.54953	0.783536	0.249453	0.278036	0.577477	5.10625	0.196615	0.268705	32.4894	0.605213	0.10197	0.839293	0.0453656	0.196211	0.623401	0.0488602	0.436331	0.237166	0.570072	0.520907	0.540064	0.180679	5.31308	0.0709879	0.937495	0.34495	0.560775	0.203698	0.637683	0.499959	1.39875	0.366267	0.165408	1.5294	0.277231	0.77275	0.737283	11.6433	0.396166	0.674169	1.26073	4.20935	0.335178
MSP1-048	0.369625	0.181337	0.304895	0.0765859	0.423472	0.392046	1.17186	1.41465	0.224034	0.271723	0.559695	9.33237	0.211203	0.294714	24.5482	0.761014	0.758847	-0.246268	0.117221	0.113107	1.59178	0.258873	0.631682	0.211775	0.376778	0.437597	1.70374	0.402111	0.608389	0.131643	0.894315	0.348177	0.502642	0.214085	0.375135	0.332415	0.51718	0.336774	0.238671	1.20735	0.235695	0.479282	1.00797	1.2694	0.363247	0.494477	0.537734	4.44518	0.334358
MSP1-049	13.1937	0.0660655	0.338208	0.0055085	3.99452	0.429914	6.99004	39.0762	8.26138	0.273827	0.565622	5.16129	0.279656	0.285594	0.193863	3.5941	0.0312632	-0.302013	26.3197	0.613688	0.428696	0.153716	8.13983	0.294476	0.451976	0.475188	0.341518	0.365352	0.504947	0.24344	5.27979	0.31849	0.242513	0.202451	0.173127	0.434972	45.3104	0.301382	0.241692	1.04093	0.966036	9.44232	13.0543	8.0634	1.51331	0.539585	0.40917	5.53844	0.389273
MSP1-050	10.74	1.55754	0.375584	0.0130901	2.47547	0.238441	10.0857	33.2777	7.50524	0.338532	0.711262	0.414266	0.298733	0.273096	0.456917	1.09057	0.0982088	-0.33546	23.2419	0.678216	0.487108	0.111954	14.6905	0.218757	32.0745	0.389847	0.289492	0.598162	1.66993	37.9712	5.45599	0.239755	0.183793	0.456736	0.139151	0.350948	45.3104	0.336037	0.278701	3.54413	1.28967	8.49971	14.5485	48.7254	1.16688	0.527753	0.395935	4.72614	0.621228
MSP1-051	0.384103	-0.0439809	0.337396	0.0348872	0.113703	0.213885	0.483528	0.845845	10.2353	0.417804	0.474174	0.389806	0.0739234	0.264651	0.303025	0.639095	0.268958	-0.353651	0.23869	0.167789	0.130025	0.0936268	0.369962	0.218123	29.5697	0.367495	0.310196	0.0542093	0.344739	5.10719	0.659615	0.256534	0.231944	0.20536	0.157683	0.21047	9.80823	0.444424	0.175982	0.634902	4.35159	0.535211	0.868725	21.0057	0.503805	0.53219	0.383961	4.57765	0.244171
MSP1-052	8.0972	0.270339	0.404022	0.0026654	0.272242	0.646455	0.606702	0.381916	6.06244	0.188952	0.348719	11.67	0.0930004	0.166695	3.47778	0.936796	2.66778	-0.168812	1.19045	0.267824	0.73802	3.79063	0.494214	1.03231	0.633662	0.421342	6.68599	0.274329	1.57973	0.181851	0.8386	0.472733	0.324721	0.898826	0.173127	0.454008	2.07937	5.20387	0.189072	1.86917	0.204543	0.268136	1.15519	1.32181	1.59848	1.48537	0.26485	4.89864	0.211376
MSP1-053	1.91878	0.839639	0.660966	0.159983	1.26564	0.939798	1.08419	0.736649	0.456754	0.417624	0.645216	8.22331	0.969795	0.601081	0.946284	0.653575	0.132058	-0.0517475	0.273182	1.09618	1.26042	8.04826	0.512718	25.4297	1.01874	1.49413	0.794884	3.05842	1.23219	0.256523	0.805868	0.55534	0.809748	0.848551	0.407876	1.34282	2.79872	0.988571	0.502266	0.986228	0.794588	1.27171	1.77898	1.04168	1.1303	1.08384	0.462108	3.72095	0.873675
MSP1-054	0.279861	0.159381	0.315458	0.0642658	0.239635	0.229908	0.857896	0.982186	0.301984	0.326436	0.403048	0.546576	0.21457	0.208917	0.645955	0.340235	0.0651121	-0.25507	0.0987369	0.138165	0.42539	0.125174	0.622916	0.254305	0.349525	0.402546	0.423803	0.402549	0.574329	0.117372	0.680508	0.399161	0.581914	0.18874	0.255907	0.377862	0.279039	0.319816	0.249245	0.758944	0.2106	0.631986	0.764501	1.06459	0.35332	0.639414	0.398456	4.96779	0.433533
MSP1-055	0.481975	0.0582239	0.310583	0.0358349	0.200843	0.16328	0.778224	1.19132	0.370896	0.298378	0.647756	0.497655	0.168186	0.137308	0.308883	0.435801	0.0741385	-0.283823	0.704574	0.165213	0.391224	0.044053	0.689912	0.265096	0.305113	0.445725	0.359567	0.633171	0.478456	0.196462	0.741795	0.372056	0.36054	0.239015	0.183629	0.28596	0.956718	0.302857	0.259063	1.02783	0.198486	0.837326	1.25508	2.10637	0.370563	0.710403	0.430597	4.99254	0.388453
MSP1-056	6.53434	12.9506	5.99039	0.0405734	0.589318	0.243241	0.780902	0.718758	0.904981	0.419728	0.847587	0.636079	2.38486	0.30586	0.534662	6.23519	0.217056	-0.0549749	6.75156	0.893798	2.11859	18.6898	0.554042	1.19998	0.908715	0.396958	2.34026	0.883048	1.47944	1.22463	0.825368	2.485	0.271286	6.14532	0.229961	0.488143	3.20316	0.776221	4.46073	16.0255	3.6228	0.529148	3.58736	2.82643	0.546128	47.4614	0.446983	4.41898	1.13923
MSP1-057	0.202838	0.161885	0.333333	0.0415211	0.140126	0.22021	0.761576	0.570696	0.226927	0.217712	0.663844	0.464299	0.323795	0.101609	0.363198	0.575964	0.317098	-0.0843144	0.68108	0.238629	0.142883	0.18286	0.53338	0.632712	0.832003	0.415246	0.621288	0.438871	0.380691	0.299933	0.673544	0.612133	0.284792	0.365327	0.248494	1.05399	0.674057	0.330876	0.760574	1.57717	0.232234	0.669443	1.32479	2.02068	0.426472	2.6212	0.404128	4.40224	0.255786
MSP1-058	0.324097	0.00999519	-0.152766	0.19201	0.353711	0.211758	0.340253	0.116134	0.116027	0.103697	-0.0456956	0.430882	0.325292	0.4205	0.586604	0.17125	0.203213	0.293856	0.715262	0.255139	0.0703131	0.0882524	0.637027	0.177203	0.00556225	0.366674	0.204105	0.834515	0.166967	0.390148	0.644257	0.372731	0.475874	0.227437	0.0967215	1.71655	0.383086	0.219123	0.210282	1.04554	0.348966	0.870805	0.583032	2.18476	0.175577	0.224535	1.18715	0.318256	3.90079
MSP1-059	0.387909	0.072425	-0.144729	0.218828	0.363615	0.257815	0.293137	0.174108	0.0376108	0.0952929	-0.0765355	0.477666	0.393559	0.54605	1.15201	0.315295	0.290797	0.306474	0.492899	0.252717	0.0133242	0.0413569	0.471458	0.225019	0.0321693	0.803678	0.236277	0.711258	0.0259352	0.701963	0.622128	0.773744	0.534695	0.1593	0.171987	1.65105	0.387195	0.244202	0.319114	0.945738	0.485306	1.05903	0.614807	2.63435	0.199161	0.254993	0.871282	0.294657	2.72733
MSP1-060	0.198345	0.208391	0.311354	0.739027	0.552214	0.331778	0.563229	0.819318	0.180422	0.337232	0.431837	0.521559	0.259083	1.47053	0.20611	0.0683077	0.101172	-0.327832	0.876031	0.112405	0.353753	1.93957	0.464507	0.317781	0.489827	0.265898	0.672783	0.108911	1.03035	0.138779	0.751545	0.437883	0.550206	0.475434	0.531429	1.26733	0.36313	1.2518	0.469033	1.16266	0.362034	0.637013	0.900589	1.00085	0.50276	1.66137	0.538083	2.41079	0.932688
MSP1-061	0.230713	0.0605764	0.25082	0.143873	0.6	0.236308	0.655034	0.739734	0.134223	0.254927	0.209145	1.37101	0.192874	0.563587	0.178953	0.0253689	0.0448028	-0.258004	0.256686	0.402505	0.510619	3.79363	0.609045	0.322985	0.377283	0.324634	0.579349	0.0988458	0.96728	0.181001	2.00096	0.499193	0.591897	0.548146	0.488185	1.32051	0.471248	0.702488	0.460725	1.14494	26.4935	1.31696	0.846818	1.24669	0.692956	3.17877	0.288442	2.61168	0.457302
MSP1-062	0.418271	0.140953	0.266263	0.217793	0.327899	0.409114	0.899241	1.07041	0.212173	0.256291	0.339543	35.4324	0.0825268	0.225469	0.18268	0.195835	0.041794	-0.245975	0.17915	0.220654	0.490414	0.148308	0.592862	0.820675	0.224364	0.348192	0.573509	0.500574	1.14326	0.0834758	1.05171	0.872862	0.65414	0.362834	0.416525	3.36071	0.506581	0.434839	0.640483	1.60875	0.644997	1.73485	0.907891	2.05022	0.535678	0.664556	0.377951	2.94141	0.44026
MSP1-063	0.744317	0.31582	0.254527	0.148611	0.654533	0.16328	0.753425	0.588587	0.0874121	0.199474	0.753599	16.5883	-0.226606	0.218037	0.230073	-0.0203031	0.207778	-0.202846	0.0762309	0.226179	1.28062	1.23803	0.376223	0.248592	0.343974	0.242023	0.0983775	0.0936166	0.482871	0.0424441	0.69583	0.364311	0.517322	0.228212	0.246023	0.918109	0.170215	0.357419	0.244579	0.880676	0.411283	0.63827	1.86777	0.99706	0.356568	0.343624	0.19729	2.00901	0.623687
MSP1-064	0.0962791	0.317389	0.230437	0.210211	0.509487	0.255509	1.1016	1.4332	0.106359	0.174923	0.592718	0.343108	-0.0472717	0.231549	0.375978	0.0182929	0.0451306	-0.391205	0.589603	0.207288	1.26887	1.51955	0.286687	0.261922	0.259187	0.290282	0.546966	0.0547007	0.738952	0.242845	0.700009	0.368829	0.393423	0.370313	0.416525	0.945023	0.182228	0.301382	0.373112	0.876053	0.368956	0.826794	3.1366	2.79836	0.45103	0.40574	0.175358	2.07452	0.358947
MSP1-065	0.00188215	0.136248	0.165579	0.156193	0.470696	0.404313	0.790275	0.491729	0.110377	0.267057	0.451312	0.300858	0.00883714	0.348083	0.144341	0.0330881	0.0109539	-0.242454	0.389153	0.0630316	0.416573	0.217711	0.413164	0.311434	0.364666	0.395942	0.856996	0.00863695	0.724445	19.5058	0.539828	0.392062	0.520846	0.423081	0.365869	0.83146	0.310132	2.31134	0.351208	0.895315	16.3819	0.692314	1.12364	0.912079	0.488652	0.634238	0.171577	2.43772	0.276164
MSP1-066	1.70492	0.0233288	0.177315	0.171356	0.724807	0.242175	0.713281	0.422634	0.623654	0.317306	0.34039	0.521559	0.221677	0.256882	0.21463	0.0388775	0.0192281	-0.311109	0.224194	0.126573	0.393429	0.354715	0.515223	0.290486	0.414125	0.331936	1.11182	0.0483471	1.26877	1.52613	4.10838	0.42433	0.421609	0.484159	0.402934	1.13145	0.431676	0.599263	0.573263	1.81447	3.96489	0.777149	0.760518	0.943188	0.469841	0.640893	0.203718	2.66482	0.326843
MSP1-067	0.851954	0.309939	0.241555	0.186519	5.81883	0.372312	0.856674	0.689146	0.372183	0.28505	0.828959	1.59115	0.0787862	1.1368	0.108663	0.0343746	0.0425462	0.149228	0.40015	0.0870744	0.813331	1.4853	0.643578	0.426872	0.265243	0.378163	0.659511	0.25026	13.2327	0.291013	1.80317	0.643756	0.979448	0.596344	0.976834	2.04521	0.671937	0.616959	0.702417	1.48086	0.567117	1.39551	0.860758	1.30891	0.622939	0.890096	0.267912	2.18151	0.376036
MSP1-068	13.2458	0.109199	0.0203646	0.39804	0.371994	0.246787	0.755904	0.387215	0.124428	0.435446	-0.0192976	0.545353	0.516308	2.93938	2.06351	0.362523	0.529143	0.275504	0.380969	0.342336	0.229256	0.254111	0.447375	0.242529	0.0477665	1.13598	0.387066	1.04451	0.273304	0.9811	1.20423	1.04559	0.62159	0.22403	0.701147	2.1123	0.5592	0.91948	0.674597	1.14615	0.556958	0.843975	0.798467	2.66365	0.246329	0.160856	0.345145	0.251393	1.56117
MSP1-069	4.04497	0.109586	0.107517	0.15714	0.542094	0.141773	11.1526	1.19996	0.0579679	0.17089	0.6105	12.7869	-0.179244	0.114339	0.182148	0.00671411	0.0222368	-0.305828	0.254186	0.0449996	0.0719813	0.379953	4.19636	0.271443	-0.00499319	0.223228	0.9568	0.122208	0.597036	-0.06717	0.0913206	0.32688	0.0229008	0.00600774	0.375753	0.827521	-0.118099	1.80037	0.17693	1.31675	0.244187	0.16759	0.56933	0.472756	0.194516	0.155798	0.0593981	2.1029	0.137647
MSP1-070	0.174461	0.263674	0.205729	0.14482	0.171047	0.158219	0.901959	0.423867	0.0901645	0.142657	0.819644	0.601612	-0.225492	0.0574449	0.0490232	-0.024806	0.562704	-0.359519	0.00978474	0.119274	0.245012	0.247456	0.406903	0.228279	0.0174431	0.270978	0.058562	0.116648	0.356723	-0.0699472	0.367807	0.284285	0.210804	0.126831	0.16139	0.729056	-0.00574154	0.192995	0.199396	0.63259	0.130124	0.810324	1.06456	0.653341	0.195223	0.228266	0.0209548	2.18442	0.172071
MSP1-071	0.929563	0.105273	0.0753967	0.174199	0.329585	0.172306	0.985103	0.294313	0.0783026	0.186848	0.655377	0.300302	-0.130687	0.067725	0.0543482	0.00993045	0.0778995	-0.3648	0.0887742	0.313334	0.302689	0.369737	0.305471	0.2524	0.162792	0.297901	0.437606	0.00943115	0.459534	-0.0301048	0.396361	0.312682	0.244275	0.344552	0.189189	0.771068	0.129936	0.256406	0.268127	0.725045	0.238291	0.451003	1.36395	1.20268	0.303158	0.274853	0.042907	2.2805	0.446647
MSP1-072	0.781701	0.850225	0.276763	0.178937	2.06339	0.348312	0.775546	0.628687	0.0946833	0.517002	0.776461	0.270282	0.230654	0.431515	0.217825	0.0318016	0.0399775	-0.329006	0.296676	1.06441	0.438615	1.37323	0.398137	0.271443	0.327319	1.13705	0.893626	0.912368	0.625419	0.175649	0.948638	0.958696	0.449794	0.53111	1.28015	1.63888	0.399876	0.415668	1.00453	0.987769	1.79762	1.15168	0.75919	2.27785	2.66285	0.884919	0.4535	2.53671	3.24323
MSP1-073	0.308817	0.123701	0.164962	0.192205	1.03289	0.19204	0.698177	0.350453	0.320511	0.674681	1.08552	0.683889	0.213821	0.117717	0.234333	0.128253	0.0643599	-0.247149	1.44089	0.096949	0.4658	0.220415	0.521484	0.358407	0.267766	0.369527	0.502903	0.0928224	0.794457	0.123318	0.464612	0.341723	0.373459	0.498702	0.383166	0.827521	0.399876	0.608848	0.422961	0.881447	3.38288	0.773379	0.80234	48.7254	0.713932	0.635717	0.20813	2.22737	0.326162
MSP1-074	0.342529	0.651441	0.25082	0.16567	0.578074	0.357912	0.736714	1.30422	0.190143	0.259097	0.873836	0.335325	0.15098	3.49992	0.0788431	7.70024	0.0425462	-0.344556	0.190535	0.0299729	0.543315	0.123671	0.573452	0.327303	0.227896	0.367495	0.546966	0.0697905	31.5336	0.060284	0.777313	0.506292	0.421022	0.612964	3.05375	0.935833	0.601979	0.883871	1.25151	1.2528	0.280692	0.965045	1.0406	1.53502	0.672055	0.93964	0.807432	2.08543	0.460581
MSP1-075	1.17011	0.0613605	0.279707	0.265178	0.6922	0.259242	1.04201	0.520108	0.236461	0.243665	1.16511	0.261944	0.154346	0.299105	0.113456	2.53535	0.0282544	-0.0561485	2.32667	0.0810637	0.407756	0.214406	0.652344	0.275887	0.133016	0.389339	2.02333	0.0467587	1.88375	0.0971531	1.37973	1.04195	0.510863	0.507012	0.428263	1.13473	0.433796	4.87429	0.385952	0.923821	0.220119	0.611249	1.28562	1.8537	0.599425	0.941859	0.36317	2.10873	0.633615
MSP1-076	0.41131	0.0480833	0.0635791	0.134396	0.369501	0.145568	1.14559	0.360324	0.0664407	0.311674	0.780694	0.405928	-0.144141	0.049112	0.118248	-0.0112974	0.0297588	-0.426119	0.211172	0.00807685	0.0145442	0.078304	0.225953	0.233992	0.0151813	0.192749	-0.0231925	0.177802	0.299316	-0.0848351	0.0376948	0.259761	0.0017734	0.0422187	0.0744727	0.629277	-0.134352	0.553548	0.44059	0.372177	0.0937804	0.212207	0.854784	0.324797	0.179655	0.416093	0.00961084	1.60941	0.114356
MSP1-077	0.75669	0.120957	0.0692198	0.148611	0.245257	0.194908	0.848523	0.284571	0.0737838	0.167909	1.11008	0.394809	-0.20599	0.445702	0.0436982	-0.0479637	0.0365286	-0.391499	0.0624444	0.134301	0.181824	0.200285	0.232214	0.200349	0.00630453	0.339556	0.256047	0.0507297	0.1839	-0.0705891	0.373379	0.297838	0.026424	0.0611821	0.56417	0.755313	-0.0276477	0.215853	0.242845	0.608706	0.100703	0.432151	1.22455	0.599469	0.314816	0.37838	-0.0048842	1.96606	0.140319
MSP1-078	0.91669	0.220153	0.066749	0.155245	0.196908	0.19301	0.644322	0.279506	0.109934	0.205085	0.906012	0.464855	-0.140038	0.0399458	0.0655307	-0.0112974	0.02675	-0.384457	0.1087	0.324067	0.28432	0.172644	0.281052	0.190828	0.0139104	0.27301	0.162613	0.0221384	0.382584	-0.0592433	0.486202	0.350113	0.102173	0.217825	0.165714	0.79273	0.552136	0.257143	0.300604	0.703472	0.130124	0.467971	2.18845	0.763361	0.321893	0.278551	0.113597	2.03594	0.179448
MSP1-079	0.857103	0.188394	0.0525422	0.154297	0.271117	0.380846	0.949619	0.349219	0.0760432	0.190355	0.948349	0.225253	-0.0533171	-0.0067184	0.0223982	0.0247256	0.022989	-0.378003	0.144992	0.30904	0.30526	0.160927	0.482038	0.287313	0.149166	0.363431	0.343641	0.0499355	0.363031	0.0274236	0.555149	0.348822	0.145038	0.314636	0.284324	0.66735	5.6171	0.266728	0.413142	0.721963	0.175987	0.402616	1.8074	1.03652	0.553295	0.355456	0.225776	1.73096	1.03514
MSP1-080	0.735356	0.0417565	0.0710728	0.151454	0.326212	0.270442	0.786928	0.36711	0.162466	0.215607	1.13548	0.223585	0.0125777	-0.00755169	0.159783	3.80753	0.0147149	-0.348957	0.17915	0.137736	0.226643	0.112254	0.506457	0.369198	0.220326	0.375623	0.376555	0.10553	0.451965	0.328477	0.354575	0.289448	0.243688	0.30134	0.29668	0.719865	0.575833	0.283687	0.299849	0.958492	0.225311	0.224775	1.36615	1.48039	0.372844	0.332532	0.206869	2.31034	0.335178
MSP1-081	0.0922253	0.049206	0.102575	0.188414	0.436402	0.244841	0.891372	0.298631	0.23985	0.219114	0.950042	0.393141	0.00173002	0.11265	0.0468932	0.00349777	0.0432984	-0.0103788	0.232692	0.127002	0.333548	0.0590754	0.494561	0.330477	0.211242	0.307045	0.463619	0.095205	0.555407	0.0285633	0.438844	0.289448	0.271873	0.487899	0.282471	0.698203	0.310838	0.245346	0.298338	0.674195	0.146566	0.121087	0.856112	0.828615	0.48253	0.442714	0.235229	2.35329	0.304032
MSP1-082	0.298972	-0.0418498	0.304895	0.19031	0.0546732	0.225903	0.835843	3.49206	0.313846	0.369925	1.37257	7.28825	0.0683125	0.072454	0.215163	0.209343	0.558554	0.0855613	1.16118	0.162208	0.663833	0.444934	0.570322	0.590098	0.197559	0.372575	0.821958	0.115854	0.59262	0.29069	0.640811	0.489513	0.432179	2.26426	0.343012	1.19906	0.377263	0.72682	0.287009	0.866808	3.04135	0.244884	1.56908	1.88379	2.49509	0.572122	0.35308	1.98353	0.819455
MSP1-083	0.0899088	0.0446735	0.108267	0.119232	0.450457	0.169605	0.863014	0.149335	0.0557085	0.103376	0.662997	0.243598	3.37088	0.0349461	0.188005	0.0465967	0.0124583	-0.311109	0.294432	-0.0370032	-0.0641876	-0.0605025	0.214683	0.21114	0.0313209	0.200368	0.0612164	0.083292	0.298546	-0.0808462	0.0968921	0.273314	-0.00137931	0.0455107	0.0854054	0.609584	-0.154138	0.165714	0.315698	0.378341	0.0764738	0.532069	1.2989	0.618438	0.186732	1.11222	0.00393887	1.91584	0.144419
MSP1-084	3.4384	0.189179	0.116164	0.141977	4.95328	0.254369	0.581343	0.23262	0.120102	0.9047	1.29467	0.548244	9.6042	0.132917	0.558092	2.78411	0.0169715	-0.248322	0.336417	0.212869	0.220766	2.66275	0.526493	0.194001	0.00630453	0.198844	0.250738	0.0753499	0.451045	-0.112187	1.39366	0.359793	-0.000591133	0.085672	0.272587	0.803889	-0.0156347	1.36166	0.326106	1.71157	25.6128	0.310868	2.17517	37.0537	45.3759	1.83137	0.0846069	2.63716	0.6261
MSP1-085	0.789489	0.284454	0.36324	0.21495	1.1587	0.272713	0.549643	0.247426	0.177152	0.315914	0.899238	0.499878	0.627157	0.254518	2.41492	0.264021	0.189225	-0.307295	0.254581	0.447715	0.23693	0.598978	0.90342	0.222566	0.0127604	0.238975	3.04313	0.0507297	6.02267	0.0536363	0.438844	0.383027	0.0334703	0.166719	0.275058	0.681136	0.168095	0.747465	0.262085	0.944624	7.0127	0.289502	2.54161	16.4247	40.4415	0.864214	0.369466	2.85115	0.165599
MSP1-086	0.133922	0.335424	0.066749	0.134396	0.203092	0.20484	0.636957	0.311587	0.162466	0.20719	0.822185	0.264167	0.00518893	0.017447	0.0500882	0.00993045	0.0147149	-0.351891	1.96276	0.448574	0.239134	0.10234	0.364953	0.363485	0.00549755	0.265898	0.303295	0.0562891	0.38763	0.0621839	0.254984	0.291384	0.0499119	0.253973	0.203398	0.661443	0.151135	0.276313	0.351208	0.626427	0.225558	0.296414	2.69895	1.16106	1.62468	0.201645	0.157712	2.55272	0.19584
MSP1-087	0.726161	0.122133	0.0773918	0.211159	0.870415	0.419247	0.875973	0.306651	0.313281	0.252082	0.915326	0.296411	0.0454949	0.0721162	0.236463	0.0202227	0.0357764	-0.294972	0.215196	0.407358	0.582256	0.0362414	0.479534	0.315877	0.0840614	0.33854	0.826205	0.0586717	0.518193	0.0810972	1.83451	0.403033	0.112155	1.16142	0.247876	0.671289	0.613992	0.83447	0.385196	0.829826	0.15695	0.457288	1.80607	0.84379	0.499513	0.390951	0.196786	2.28996	0.271501
MSP1-088	1.68655	0.0841012	0.191522	0.161879	0.147435	0.282834	0.58406	0.284571	0.321754	0.27032	0.88569	0.357562	0.231776	0.0575916	0.115053	0.037591	0.129049	-0.133311	0.863725	0.178952	0.364039	0.395876	0.542772	0.331112	0.139577	0.368511	1.244	0.0443761	0.672094	0.128076	0.596936	0.417877	0.162654	0.279734	0.262703	0.749405	0.341224	0.309493	0.451662	0.893003	0.175122	0.13994	1.36329	1.5101	0.501636	0.555114	0.271152	2.42535	1.55643
MSP1-089	0.21442	-0.0137191	0.209019	0.182728	0.020926	0.740325	0.585405	0.315437	0.266963	0.266813	0.856054	0.440395	0.245991	0.312278	0.142743	0.0716842	0.0327676	-0.0229948	0.265967	0.163496	0.336487	1.73437	0.615403	0.265096	0.161278	0.308569	0.627128	0.0340514	0.653171	0.857132	0.656133	0.446273	0.244275	0.23486	0.19166	0.686387	0.39705	2.05106	0.261329	1.29133	5.53198	0.399474	2.2462	1.38229	1.27864	0.726672	0.23775	2.02939	0.438893
MSP1-090	0.00130303	0.0651323	0.144018	0.148611	0.194097	0.160117	0.68912	0.0765375	0.0766081	0.143358	0.868755	0.229144	0.00574613	0.0332795	0.102806	0.0588188	0.0515726	-0.222797	0.279488	-0.0219765	-0.073864	0.000187779	0.193394	0.295565	0.0200232	0.0728641	0.27922	0.087263	0.63281	8.42362	0.0815705	0.316554	0.0758621	0.133734	0.048644	0.777684	-0.0997262	1.19429	0.243712	0.455386	8.26084	0.736931	1.82001	0.467521	0.269527	0.0243082	-0.0357649	2.23101	0.190196
MSP1-091	0.00246127	0.0702469	0.0562665	0.152402	0.566831	0.213885	0.667384	0.183883	0.0675704	0.140552	0.699407	0.32921	0.0330489	0.0707776	0.0900256	0.107064	0.0244934	-0.115121	0.237502	-0.043813	0.0969623	0.119165	0.257259	0.232722	0.00953246	0.0865797	0.387704	0.188127	0.380187	0.255928	0.225733	0.364311	0.0553695	0.170458	0.100232	0.487623	0.163148	0.285899	0.287077	0.463861	0.930635	0.493107	2.81645	0.638797	0.63326	0.0249197	-0.00110288	2.58257	0.20796
MSP1-092	0.0123064	0.214272	0.0546415	0.1325	0.670274	0.232862	0.651081	0.289377	0.0816917	0.200175	0.602879	0.287516	0.0369493	0.0616114	0.0788431	0.153379	0.0282544	-0.309935	0.223981	0.199131	0.168232	0.0659857	0.279174	0.201619	0.0232511	0.138902	0.201987	0.0229326	0.343478	-0.0681632	0.218769	0.355921	0.00256158	0.173367	0.0940541	0.425709	0.158908	0.285161	0.243712	0.456927	0.263386	0.694199	2.65978	0.735463	0.665104	0.368766	-0.0244303	2.44063	0.220941
MSP1-093	0.171565	0.196628	0.0562665	0.141977	0.568517	0.223373	0.637496	0.380066	0.178846	0.220517	0.751905	0.273618	0.0347205	0.0545516	0.179485	0.103848	0.0485638	-0.30348	0.145704	0.371723	0.156476	0.0789049	0.311106	0.2816	0.0216372	0.172937	0.121755	0.024521	0.421007	-0.0044875	0.355968	0.249435	-0.0011744	0.163361	0.110116	0.463198	0.202014	0.207005	0.26284	0.674965	0.13099	0.391304	2.84632	0.788014	0.885891	0.464159	0.00102648	2.39987	0.332992
MSP1-094	0.186043	0.0876299	0.0877505	0.18178	0.497119	0.29071	0.71448	1.43378	0.158512	0.222622	0.76884	0.707793	0.161079	0.245736	0.3829	0.040164	0.424856	-0.0367844	1.55486	0.491507	1.3181	0.973936	0.384363	0.353963	0.416144	0.268438	2.74478	0.122915	0.712461	0.445626	1.57056	0.325589	0.119201	1.4236	0.703166	0.693608	0.322851	0.241659	0.464502	0.815188	0.406165	0.676603	2.9532	1.18182	1.15747	0.603919	0.117378	2.80238	0.549921
MSP1-095	0.43912	0.0127426	0.108267	0.204525	0.552214	0.287894	0.738934	0.321457	0.228553	0.254888	0.767993	0.363677	0.14226	0.0624447	0.215695	0.12333	0.0846693	-0.184362	0.186977	0.322334	0.466535	0.0584745	0.484543	0.600254	0.112828	0.235927	1.36663	0.0141964	0.419167	0.0858545	0.484112	0.237819	0.0816207	0.15151	0.16695	0.60105	0.653564	0.312442	0.393505	0.776665	0.204543	0.577943	3.12182	3.52648	0.846263	0.358414	0.119899	2.32927	0.370422
MSP1-096	0.534096	0.0676896	0.933984	2.44773	0.684891	0.501383	0.774256	0.250421	2.38051	0.335555	1.02625	0.40148	0.604339	0.940888	0.286518	0.48619	0.0763951	0.20644	0.247465	0.467465	1.72698	0.533781	0.592862	0.429501	0.168848	0.32838	1.62198	0.124227	1.05054	0.867836	2.2468	0.355276	0.207868	0.285967	0.766178	0.693608	0.476195	0.36553	0.520393	1.44542	0.280692	0.414556	3.14771	1.33882	0.475066	0.99658	0.667009	2.11673	0.347472
MSP1-097	0.345302	0.269293	0.161081	0.159036	0.843429	0.288576	1.10755	0.374513	0.0647462	0.502707	0.785775	0.433724	0.321121	0.137646	0.243385	0.121216	0.109492	-0.221917	0.435641	-0.103941	0.811127	1.25696	1.44819	0.263191	0.143614	-0.0780074	0.536879	0.122208	1.44349	-0.0295605	0.837207	0.577283	0.291823	0.165888	0.211429	0.780228	0.853547	0.628018	0.368604	0.560696	0.836362	1.4131	3.392	0.791258	0.704732	0.141721	0.0921782	1.62542	1.2007
MSP1-098	0.141451	0.260537	0.0757668	0.168513	0.519044	0.28591	0.840371	0.338115	0.0602274	0.139851	0.854361	0.652757	0.166777	0.0591115	0.566612	0.190689	0.0658643	-0.265926	0.923019	0.206477	0.234726	0.150712	0.306723	0.220662	0.06236	-0.0653078	2.2447	0.0141964	0.853116	0.450383	1.58031	0.480478	0.0921903	0.312558	0.126178	0.873522	1.14115	0.272627	0.252385	0.537824	0.157815	1.01846	7.12825	5.82832	0.434832	0.0322581	0.016629	2.13857	0.377402
MSP1-099	1.63724	0.600078	0.103392	0.161879	0.603373	0.225641	0.818635	0.565761	0.177152	0.148268	0.804403	3.60248	0.0675953	0.593312	6.18661	0.262735	1.13922	-0.273554	0.339665	3.04864	0.124515	0.260074	0.311106	0.258113	0.444911	-0.000285741	0.629251	0.0708386	1.99223	0.0799078	0.706277	0.561149	0.196712	0.262283	0.0854054	0.692022	0.728469	0.215115	0.261329	1.22122	19.6047	0.395075	2.9698	3.61406	0.892035	3.51613	0.466639	2.31107	0.694995
MSP1-100	3.02722	0.763184	0.0692667	0.168513	3.58637	0.308136	0.841277	0.92728	0.183365	0.917262	0.941575	0.805636	7.31795	0.109942	0.406863	2.79106	0.0681209	-0.0760993	0.103724	0.308611	0.293504	0.401585	0.461376	0.386971	0.0256721	0.0454329	0.548027	0.0546469	0.818426	-0.00676686	2.15139	0.39658	0.229595	0.12715	0.181158	0.656847	0.433796	0.844055	0.311178	1.232	21.7239	0.212835	3.05477	27.8827	45.3759	1.49442	0.0749333	1.94859	0.383551
MSP1-101	2.82051	9.13292	1.75489	0.205473	0.769782	5.83169	1.13382	3.3734	8.99225	0.806801	0.791702	32.8512	14.2156	0.511231	16.9628	0.871059	0.0726341	1.00066	0.239637	0.313046	23.0755	17.7301	0.364953	15.7142	0.127464	0.0896276	33.7908	0.475193	8.82	1.53743	2.79281	1.57761	22.3655	10.469	15.5937	3.60819	11.0795	0.500461	0.43429	7.11364	27.119	1.60225	38.8998	8.73806	10.0365	16.1092	0.316362	2.27031	1.46375
MSP1-102	0.916037	0.107488	-0.0446012	0.553272	0.397134	0.23057	0.439617	0.210183	0.0617657	0.477065	-0.0608152	0.497574	0.390277	0.66299	0.931605	0.42628	0.43725	0.246254	0.26305	0.400951	0.0979585	0.215491	0.669968	0.324691	0.046849	0.994903	0.272076	1.06603	0.0957332	0.962269	0.946062	1.24821	0.580816	0.142266	0.35247	1.58009	0.369584	0.342196	0.435056	1.17455	0.880733	1.39504	0.844858	2.55565	2.03419	0.081477	0.428219	0.303606	1.48472
MSP1-103	0.752309	0.0912395	0.417861	11.4391	0.602057	0.248733	0.475538	0.165925	0.581621	0.653144	-0.0712954	1.02961	0.761149	1.49162	0.811605	0.382988	0.580114	0.350634	0.768045	0.386418	1.42786	0.357902	1.11095	0.407526	0.0899708	0.987187	0.224344	1.21081	0.164575	2.18571	3.39739	1.42127	0.585495	0.363711	0.512984	1.6838	0.554504	0.376564	0.567405	1.70845	0.839655	1.39972	1.24268	2.63602	0.409604	0.232777	0.780698	0.312495	2.07243
MSP1-104	1.29622	0.32131	0.265645	0.228218	0.489248	0.187317	1.19631	0.803894	0.50985	0.399386	0.400508	0.939613	0.279656	0.145415	0.50431	0.408579	0.115509	-0.165291	0.714571	0.311091	0.8148	0.272994	0.646083	0.45538	0.477715	0.355304	0.892034	0.386357	0.974849	0.68468	0.859493	0.733462	0.510276	0.650774	0.478919	0.827521	2.17943	1.153	0.716767	1.33755	0.550718	0.801029	3.50692	17.4186	0.876882	1.16666	0.575857	3.14157	1.5761
MSP1-105	1.08195	0.531464	0.328649	0.211159	3.08152	0.189847	0.726002	1.21107	0.477653	0.732727	1.02286	0.70001	0.379904	0.664246	0.31474	0.701068	0.302807	0.102578	2.01325	0.411793	0.677405	0.576745	0.869446	0.491136	0.355077	0.463217	1.08793	0.450687	0.757244	0.41173	0.922869	0.481768	0.529066	0.657006	0.454208	0.851809	0.454288	0.609585	2.11405	1.36606	0.523621	0.549036	1.23782	1.14289	0.774469	1.22656	0.388372	2.75434	0.441729
MSP1-106	0.133922	0.0852774	0.386712	0.105965	0.362755	0.166443	0.946338	1.30484	0.214432	0.236651	0.427604	0.554681	0.291626	0.187299	0.325923	0.590443	0.308824	0.0107456	0.107223	0.584846	0.396368	0.110452	0.555921	1.44158	0.0916317	0.336	1.0513	0.86248	0.521977	0.169702	0.629668	0.875444	0.155021	0.521554	0.319537	1.69599	0.389277	0.457696	1.2077	2.14807	0.293672	0.654768	1.45158	2.0009	0.643839	0.782872	0.361527	3.23838	0.184046
MSP1-107	0.403586	0.313076	0.230957	0.219688	1.08349	0.238555	1.13744	0.632389	0.777589	0.382552	0.702794	0.341996	0.721794	6.25519	0.209838	0.0324448	0.0320154	-0.249789	0.173457	0.276383	1.13625	0.255267	0.547155	0.285408	1.0475	0.337953	0.822489	0.300148	1.08208	0.333234	0.735527	0.503711	0.618908	0.424743	0.278764	0.779601	0.585726	0.457696	0.577039	0.78514	0.419145	0.75704	1.57638	0.862	0.877404	4.22586	0.374508	2.22154	0.746632
MSP1-108	0.253221	0.128406	0.201706	0.289818	0.494308	0.218945	1.03866	0.813148	0.645979	0.388163	0.343776	0.352559	0.294618	0.0549451	0.0937531	0.0376109	0.0463072	-0.309935	0.157089	0.072477	0.693201	0.313253	0.616029	0.300275	0.433303	0.359368	0.765686	0.425305	0.897268	0.274363	0.945155	0.800581	0.442161	0.312143	0.379459	0.662755	0.408356	0.524055	0.430514	0.877594	0.27377	0.452889	1.0785	1.07866	0.582182	1.01655	0.364424	2.43918	0.390093
MSP1-109	0.785435	0.563223	0.509014	0.225375	3.2558	0.606987	7.14129	0.884712	0.638636	1.21226	0.552921	1.25816	0.468556	0.107583	0.52987	0.10914	1.74987	-0.0919426	0.557111	0.292515	0.668588	0.569835	21.8068	0.327334	0.395452	0.317713	1.58323	0.411301	0.911775	0.528878	9.06634	10.8264	0.477393	0.795367	0.491274	1.14655	0.5511	0.487189	0.533233	1.53403	1.11297	2.71894	1.28363	23.3302	0.825153	1.13782	0.469103	2.20089	0.481072
MSP1-110	0.952802	2.09939	0.639347	0.353314	0.605622	0.196173	1.12204	1.05375	0.496293	0.427444	0.756139	14.1533	0.428905	0.537578	0.267348	0.207023	0.764	-0.22045	0.522619	0.37513	1.59546	0.766327	0.420052	0.651074	0.328833	0.372148	1.6395	0.283956	1.91465	3.96841	6.03682	0.608261	0.505578	0.802015	0.336216	1.32313	4.86823	0.92	0.712991	1.90307	0.719507	1.49066	1.36329	3.46	1.53198	34.0954	1.08287	3.60768	1.46299
MSP1-111	0.584383	0.211823	-0.00408129	0.505945	0.568538	0.263653	0.8618	0.180031	0.168887	0.745586	0.0419711	10.7526	0.767056	1.35172	9.50371	0.502632	1.17167	0.384472	0.461828	0.490569	1.08248	0.961337	15.0735	0.825069	0.0982281	0.892402	0.359961	1.23103	0.187522	3.20811	2.18648	4.27986	0.632953	0.621658	0.936159	1.99403	0.849202	8.19567	0.960623	26.0927	2.6533	1.51002	3.53875	2.49621	0.513011	4.08827	1.24394	0.293944	0.866342
MSP1-112	0.365571	0.259753	0.380535	0.1325	0.456079	0.223373	1.03057	1.0155	0.448846	0.28505	0.896698	0.453181	0.223921	0.277487	0.343495	0.191385	0.220817	0.0949499	0.29372	0.256232	0.728836	0.266985	0.492056	0.367928	0.30259	0.347684	0.672783	0.150484	0.866362	0.290418	0.670062	0.69474	0.406342	0.586372	0.512896	0.776319	0.40129	1.26802	0.93429	1.4824	0.300639	1.09267	1.04664	0.943947	1.04984	1.6769	0.441183	3.43636	0.494235
MSP1-113	0.153033	0.133895	0.166768	0.178937	0.348138	0.302977	0.761486	0.657066	0.50759	0.268216	0.862828	0.233036	0.133773	0.0721162	0.138483	0.0556025	-0.00183348	-0.115708	0.231809	0.099525	0.401878	0.166936	0.492682	0.220027	0.147147	0.33346	0.853811	0.0467587	0.755982	0.328477	0.757117	0.540497	0.336465	0.272255	0.271969	0.857717	0.37161	0.353733	0.391239	0.728126	0.195024	0.917914	1.04132	0.895386	0.518958	1.15779	0.312116	2.66773	0.397899
MSP1-114	0.290285	0.186434	0.187894	0.197891	0.318904	0.252842	0.760147	0.712589	0.4528	0.341166	0.755292	0.251937	0.205966	0.145415	0.124638	0.0253689	0.022989	-0.176147	0.216865	0.156627	0.510252	0.146205	0.510214	0.289645	0.306627	0.320761	0.656326	0.0467587	0.817795	0.355831	0.658222	0.39658	0.412214	0.33084	0.259614	0.717896	0.322145	0.392811	0.401057	0.528579	0.288784	0.670948	1.4861	0.928013	0.442148	0.986227	0.32283	1.65235	0.320693
MSP2-001	1.71779	0.209175	0.127768	0.199787	0.29754	0.246145	0.71529	0.696549	0.436419	0.339763	0.439458	0.942948	0.29574	0.0566116	0.0916231	0.0215093	0.0763951	-0.248029	1.12147	0.142458	0.667853	0.0395463	0.453236	7.94634	1.57843	0.278598	0.48857	0.0848422	0.735168	0.604401	0.739706	0.419813	0.315326	2.37675	0.192278	0.84065	0.300945	15.3827	0.493958	0.912265	0.215397	0.547151	1.37258	0.748186	0.374259	7.09059	0.308965	1.50823	0.323703
MSP2-002	0.263646	0.142913	0.183018	0.173251	0.309909	0.251838	0.833126	0.593522	0.524536	0.395178	0.419983	0.382023	0.337261	0.0699443	0.0500882	0.0839062	0.154624	-0.381523	0.177015	0.134301	0.600992	-0.0241484	0.565313	0.2524	0.249093	0.248119	0.718969	0.0905312	0.708677	0.324909	0.82885	0.56373	0.283617	0.373637	0.179923	0.738246	0.277626	0.974562	0.465257	0.772042	0.17166	0.603708	1.48345	0.748186	0.442901	0.84203	0.357492	1.6196	0.283541
MSP2-003	3.09048	0.237404	0.16805	0.194101	0.241883	0.193643	6.17944	0.703335	13.6376	4.06693	0.694327	1.04969	1.33824	19.1973	0.28492	0.310697	9.72861	0.0858547	0.149262	0.677238	0.641035	0.654862	0.942938	1.67689	0.835536	0.102327	11.8838	1.69569	1.04865	0.282093	8.83581	0.708938	5.74574	26.2297	2.02085	1.31591	0.917852	1.28498	7.94486	1.49473	3.74808	5.11953	21.4511	2.38787	37.2953	1.71683	0.373247	0.871349	0.28518
MSP2-004	19.1008	0.358165	2.84944	0.313511	1.49276	0.330178	6.27363	1.36653	36.626	12.6483	1.15495	1.4594	2.14172	21.1365	2.36486	1.73289	20.1071	0.823156	0.134318	1.59383	0.466535	8.17715	7.17525	4.4857	4.64287	0.15719	33.33	2.8243	5.93373	0.638296	3.3618	1.54276	8.46154	3.77324	31.1112	3.40995	0.922798	1.53935	23.3066	11.7263	4.78513	37.4694	12.4912	11.9832	28.5227	21.3972	0.299512	1.38668	0.658112
MSP2-005	10.1323	0.0456773	0.279234	0.0898537	0.0681658	0.142405	1.07042	0.679892	0.865365	8.19428	2.63844	0.428164	0.497358	12.4842	4.42883	0.839783	7.9965	-0.101918	1.18295	1.23697	4.64388	2.27607	0.933045	0.701809	0.892061	0.184113	14.0869	0.245446	2.11397	0.142942	0.6039	0.56373	1.73459	1.11604	8.8471	0.655535	0.438036	0.306544	8.66994	1.85761	1.37773	6.74612	1.00614	9.66515	3.27367	1.23395	0.817286	3.27113	0.284482
MSP2-006	7.81103	0.205646	15.2502	1.0783	4.06648	0.317911	23.9618	2.86751	11.4593	0.714533	2.95428	0.940169	3.15729	10.0606	1.82917	0.122751	10.9177	0.0978839	31.7593	7.17599	1.20715	1.48019	0.847187	0.149518	0.425733	0.41423	2.89024	0.182867	0.62605	10.2558	44.6412	0.900613	0.405755	8.76213	4.90517	1.24042	0.751789	8.30286	48.4977	26.5822	11.7563	1.98621	15.8697	1.05017	7.93034	1.43731	52.8165	2.19243	0.733518
MSP2-007	36.2185	0.202117	0.195206	0.812948	0.922699	0.229908	2.57749	40.4754	0.931391	2.51874	1.0525	0.465967	0.331276	0.0781963	0.226345	1.46241	1.98981	0.0204276	31.7593	0.775008	10.1103	0.0807076	0.626673	0.914414	0.384348	0.322285	14.7298	0.308025	4.10395	37.9712	2.64865	0.66828	0.327657	0.560611	1.05035	1.80627	0.779348	7.49696	0.814199	1.23285	0.278623	1.69463	48.7325	2.23867	1.12769	47.4614	3.37687	1.0373	0.581006
MSP2-008	36.9042	0.244462	6.62846	0.546645	2.18707	0.28751	0.616665	42.039	1.20583	6.16699	0.881456	1.04579	23.514	1.35095	7.86504	7.31334	4.17219	1.34716	0.492261	0.462145	23.0755	0.0434521	0.588479	29.4446	18.8391	0.180557	33.7908	1.89743	19.9469	37.9712	13.7367	0.996773	0.732237	18.1707	0.695753	5.7508	0.795147	47.3207	48.4977	25.5945	14.7618	40.183	48.7325	16.6284	0.820973	47.4614	0.473452	9.73255	0.945802
MSP2-009	9.49857	1.43246	6.01201	1.0186	0.342516	0.390446	1.97611	41.9629	0.965265	2.27702	0.58171	5.18853	23.514	5.63334	5.27603	3.88514	0.270462	-0.273261	0.290874	6.90516	3.07118	6.06561	1.19345	30.282	31.7686	0.107915	10.6442	1.54341	39.1277	37.9712	7.26952	3.54146	1.20846	5.01932	9.95969	24.9621	0.666494	47.3207	48.4977	32.2825	12.9474	40.183	2.83238	14.3571	45.3759	3.45977	3.68405	52.3084	0.749091
MSP2-010	22.1235	1.54852	0.359534	0.932358	0.410541	0.397913	1.28144	1.41589	0.454494	34.1649	2.00169	15.5459	11.6073	5.10235	2.92239	10.8249	0.353204	-0.335754	1.14246	4.23165	2.10279	6.49495	6.21208	7.12974	0.868341	22.5897	33.7908	23.3024	40.3356	37.9712	44.6412	41.2943	0.466236	26.8976	0.916911	42.0196	45.3104	15.2057	13.4086	15.5494	47.3807	22.1667	1.79545	20.9517	8.75356	47.4614	52.8165	13.8897	3.26617
MSP2-011	11.6646	-0.00215644	0.169903	2.70361	35.1613	0.589386	2.24873	0.909389	1.33788	40.0936	0.611346	19.3896	23.514	2.88144	1.05435	0.0240823	0.974959	16.7395	0.867033	0.589825	4.494	1.52105	10.4849	2.68725	0.0679116	0.154142	33.7908	27.679	40.3356	3.00089	44.6412	41.2943	0.81973	26.9134	1.67676	4.09461	45.3104	33.5622	9.41918	14.0134	35.9954	2.23909	0.913866	29.3125	1.99873	25.0228	52.8165	1.18069	3.64075
MSP2-012	13.1959	1.01372	0.164962	0.136291	7.43795	1.79796	0.625722	0.496048	0.257356	1.0091	1.70449	0.155207	10.2783	0.5342	2.94688	0.0465967	0.98913	0.523307	1.4004	1.98882	23.0755	0.613099	0.315489	1.26038	3.74706	0.210889	33.0603	9.19988	19.5596	3.16978	1.49325	0.554695	0.571932	0.791628	0.215753	1.87323	10.3929	11.8995	0.506042	11.8071	5.6861	0.75327	0.701436	6.96562	3.04063	1.31603	3.21175	3.24711	0.911377
MSP2-013	26.4921	0.227995	0.215612	0.253806	0.191848	2.49345	1.2751	0.689146	0.564075	0.326436	1.92633	0.6005	10.3504	21.1365	3.09652	0.0556025	0.820363	0.0286427	2.87753	2.49135	27.0101	0.0939272	0.828285	0.235896	6.96795	0.334984	33.2631	0.25945	19.1326	0.329072	28.832	0.430139	0.206107	0.199572	1.97143	0.803233	0.601937	1.24074	0.440332	17.3971	0.410154	1.59031	2.75261	1.22853	14.799	1.06387	0.658797	1.13066	1.27176
MSP2-014	36.9528	0.135856	0.140768	0.266126	0.857484	0.732324	0.63659	1.35111	0.50872	5.46047	1.19221	11.859	0.4809	9.22395	0.18481	0.109637	1.63489	-0.0628965	1.62684	0.177664	3.19021	0.0188155	14.0626	0.336998	0.190045	0.306537	31.5574	0.23932	40.3356	2.88791	19.0038	1.62794	0.174985	1.19383	0.186718	0.957496	0.486195	0.67447	0.286254	3.26254	0.605476	0.80857	1.45267	0.921661	20.5909	5.26113	0.286907	0.729415	0.345013
MSP2-015	5.12708	0.308371	0.591785	0.226322	0.157554	1.24327	0.860297	1.39799	0.424557	0.409206	0.956816	10.1896	0.495114	7.83027	0.275868	0.129578	0.541447	0.055635	0.655586	0.598533	0.94044	2.99324	6.51276	0.770422	0.0568085	0.295869	2.13056	0.29971	4.58458	1.13365	1.82754	1.06712	0.45273	0.506181	0.222548	4.17863	1.47668	0.853641	1.22583	2.18852	1.48499	1.07062	2.24554	0.998865	2.04219	4.69395	0.262959	0.567947	0.522053
MSP2-016	0.932138	-0.024505	0.109892	0.199787	-0.000421644	1.40701	0.63025	1.23698	0.420038	0.403595	0.707875	0.678885	1.16393	0.0957763	0.153926	0.103848	0.217056	-0.223384	0.246042	0.298736	0.670792	-0.0214444	0.417547	0.588258	0.276346	0.258279	0.874515	0.232318	0.755351	0.747714	0.706973	1.0626	0.187904	0.224057	0.237992	1.17937	0.571503	1.40221	0.966012	0.971405	0.487493	1.32043	2.32587	0.728327	0.805927	0.520359	0.457606	0.602671	0.442549
MSP2-017	0.501665	0.0276416	0.0963981	0.207368	0.113141	1.57022	6.23197	1.09262	0.311022	1.09733	0.845893	0.907925	1.20096	0.069111	0.294682	0.056889	0.32462	-0.285877	0.230386	0.345104	0.225825	-0.0827606	5.91635	0.305086	0.14967	0.259295	1.24506	0.456813	0.862577	0.568721	1.55384	1.94611	0.200235	0.76462	0.133591	0.79273	0.864315	0.891982	0.309668	0.624289	0.752814	1.21892	1.13559	0.846066	1.1094	0.933725	1.30425	0.430261	0.533528
MSP2-018	0.343564	-0.0405711	0.116392	0.228218	0.464351	0.81126	0.564134	0.673723	0.1828	1.07698	0.796782	0.552691	0.493992	0.069111	0.26012	0.0633217	0.365991	-0.292918	0.142146	0.324926	0.294092	-0.104376	0.38311	0.22447	0.0289	0.172937	0.910083	0.599037	1.02279	0.256523	1.50579	0.990965	0.240752	0.685676	0.110734	0.421187	0.797913	0.742304	0.153323	0.611017	0.621282	0.605593	0.84549	0.941124	0.553444	0.734806	0.543831	0.623146	0.357308
MCP1-001	0.240481	-0.0401449	0.13183	0.12018	0.343078	0.0728236	0.579531	0.581184	0.199181	0.256291	0.575783	0.164657	0.489503	0.0932764	0.0250607	0.148876	0.0861737	-0.387391	0.125778	0.152762	0.315547	-0.101087	0.32989	0.254305	0.0426187	0.119091	0.631906	0.234943	1.31482	0.0650413	0.43954	0.297838	0.142102	0.136803	0.0773745	0.405432	0.814681	0.404608	0.0959215	0.44499	0.349751	0.231059	0.675546	0.501906	0.371429	0.386514	0.12179	1.39032	0.345833
MCP1-002	1.52613	0.17428	0.198456	0.284132	1.10103	1.53022	0.711763	5.47736	0.422298	0.290662	1.29043	4.35798	0.137139	1.65293	2.69182	0.145339	0.0891825	0.102285	0.485629	0.186251	0.752348	0.0942277	0.56406	0.41744	0.175409	0.381211	2.1295	4.65308	7.96283	0.263659	2.87777	1.39109	0.23899	1.92552	0.207722	0.659473	1.17649	19.7447	0.262793	1.82063	0.203678	0.550293	3.05676	6.94161	0.534188	0.995101	0.269891	1.72368	0.401315
MCP1-003	2.38208	0.0495981	0.151372	0.351419	0.744483	1.49128	0.57138	6.18861	0.378239	0.303989	1.60796	9.16837	0.398607	0.292687	3.00386	0.0864793	0.202012	-0.110427	0.294176	0.184104	1.22221	-0.0514891	0.508335	0.352694	0.0248651	0.34362	1.42822	8.11285	11.0427	0.135806	7.09959	0.428848	0.217264	3.95274	0.159537	0.728399	0.24088	29.6662	0.22432	2.6558	0.146566	0.555948	2.06232	10.831	1.19513	0.793964	0.184812	0.677462	0.367153
MCP1-004	4.60883	0.356989	0.753619	0.193153	0.129445	1.53608	0.847617	1.00378	0.381063	0.442062	2.7536	0.841771	0.326136	0.333559	0.467035	0.551638	3.34832	0.318223	0.437641	0.38344	0.248686	0.384459	0.777581	5.62507	0.0216372	0.384259	2.00634	0.271703	1.47818	0.433732	1.93619	0.392062	0.203758	0.249609	0.449884	4.67293	0.243706	0.906728	0.451662	2.27597	0.436686	0.427752	2.15386	4.80845	0.492437	4.05061	1.20571	0.562604	0.381077
MCP1-005	0.281019	0.325622	0.11883	0.19031	0.191286	1.75743	0.71448	0.866821	0.317235	0.346076	1.74936	0.573816	0.31781	0.135957	0.106533	0.105134	0.274975	0.12605	1.99225	0.394048	0.259211	-0.0016149	0.56406	0.319686	0.0200232	0.417786	6.70298	0.461189	0.315094	0.244035	0.722295	0.248145	0.183206	0.154802	0.154595	0.550505	0.284692	0.326452	0.345921	1.12029	0.291042	0.89152	1.95278	0.680967	0.435825	0.685261	0.347408	0.437952	0.534348
MCP1-006	0.876966	0.044109	0.213081	0.20263	0.0860915	1.44008	0.974414	7.16714	0.225164	0.397282	2.49873	0.930162	0.539627	0.440297	0.793062	0.191975	0.541253	-0.0743389	0.396904	0.43183	0.554704	0.117663	0.477029	0.34952	0.0240581	0.408642	1.46325	0.236256	1.00323	0.251765	2.73709	0.193288	0.362889	0.43659	0.224402	0.960121	0.438036	0.573456	0.418429	0.728512	0.956039	1.14728	2.31458	1.07347	0.533481	0.685261	0.26737	0.354257	0.760566
MCP1-007	0.198205	0.0178215	0.263457	0.231061	0.0643696	0.720057	0.667384	1.03771	0.277131	0.288558	0.854361	0.596609	0.376163	0.203851	0.0607382	0.234431	0.876734	-0.358932	0.17488	0.429683	0.732598	0.0371427	0.407529	0.397762	0.0369698	0.310093	2.7623	0.276517	0.655064	0.811343	0.438147	0.219748	0.174398	0.191013	0.134826	0.827521	0.324265	0.400922	0.143505	0.638421	0.222736	0.642669	1.45955	0.746493	0.528363	0.439535	0.624307	0.681914	0.677342
MCP1-008	0.276386	-0.0567676	0.12858	0.152402	0.137025	0.235775	0.697272	1.24209	0.240415	0.219114	0.666384	0.144644	0.0469912	0.78382	0.111326	0.260162	0.0673687	-0.279129	0.152108	0.226031	0.179482	0.130103	0.374971	0.693565	0.0361628	0.282662	0.758784	0.235381	1.05243	0.0929553	0.34761	0.253953	0.122725	0.204839	0.112587	2.77583	0.507287	0.285899	0.0717523	0.37963	0.317009	0.315266	1.03203	0.738059	0.447147	0.402232	0.143847	0.660267	0.542544
MCP1-009	0.771402	0.23662	0.189051	0.243381	0.470696	1.80969	0.872976	1.0229	0.472005	0.272424	0.988146	0.444842	1.00421	1.8029	0.176823	0.0993447	0.363662	0.352844	0.432142	0.25108	0.808188	1.09892	0.555921	0.860509	0.297543	0.405264	1.37991	0.13473	0.936374	0.252955	0.759902	0.228783	0.389313	0.284305	0.158301	2.45614	1.0709	0.625806	0.520393	0.562479	0.681121	0.739445	2.90142	0.577163	1.33461	0.708185	0.189078	0.540897	1.15492
MCP1-010	0.307659	0.101745	0.0117747	0.207368	0.178356	1.73876	0.728971	1.28215	0.276001	0.219816	0.975445	0.427608	0.179035	0.700726	0.0866203	0.14759	0.736946	0.0861481	1.10447	0.308182	1.60685	-0.0395301	0.523362	0.732921	0.0385837	0.105883	2.63489	0.00863695	1.02342	0.228574	0.568382	0.763149	0.0927775	2.05474	1.00463	1.39534	1.46339	0.260092	0.30136	0.660326	0.143104	0.37308	2.76799	1.68786	0.394781	0.414614	8.64073	0.449527	0.39583
MCP1-011	4.71218	0.297424	0.153768	0.279393	0.563457	1.40168	1.5296	4.49686	2.99196	0.259259	0.916173	7.256	0.598354	0.785847	0.655506	0.166245	0.755304	0.222577	8.22169	1.49117	0.909214	2.86405	6.31949	2.32534	0.0289	3.44652	5.38429	0.263826	11.4496	10.1137	22.2841	0.665699	0.7569	2.53672	0.304093	3.29966	5.20016	3.61051	0.919184	11.0157	6.45553	3.76824	3.01494	41.5172	1.27818	9.62846	2.32416	4.77318	0.684858
MCP1-012	4.27301	0.0766403	0.25127	0.27276	0.480253	1.71849	2.47243	1.79506	2.61705	0.213503	0.608806	2.24214	0.320428	0.12481	0.366393	0.191332	0.388557	0.150988	3.42489	0.858601	0.348905	0.953806	2.7396	1.0671	0.0353558	0.235419	2.08225	1.09529	12.7079	21.8475	4.30896	0.275895	0.408103	0.423081	0.0489575	3.94822	4.58142	2.61806	0.694109	7.43323	18.4147	1.59632	3.02357	15.4412	1.01327	3.96779	0.215062	1.38175	0.546642
MCP1-013	5.04064	0.230347	1.7864	0.547592	0.0950798	1.67156	1.16642	1.64007	0.338699	0.162999	0.530906	1.0836	0.12833	0.501773	0.330715	0.402324	0.274975	-0.0851946	1.28293	0.420104	0.335949	17.1545	0.431322	0.729351	0.0401977	0.381211	1.24878	0.916307	2.92951	0.731658	1.34352	0.52888	0.426307	0.573491	0.934826	2.84541	2.20065	0.309493	0.642749	2.68225	1.05088	0.67409	2.61265	2.05896	6.62562	1.60886	0.381236	1.37641	0.467958
MCP1-014	2.56759	0.142552	-0.0878001	2.31352	3.38642	0.191027	0.583766	0.132731	0.019057	0.709169	0.0230262	0.655344	0.463138	2.02036	2.0178	0.265706	1.25638	0.289842	1.06715	0.289533	0.884995	21.5978	1.19876	0.330752	0.0872183	1.11669	0.163882	1.27081	0.297478	0.744055	2.84172	1.51414	0.983874	0.920487	1.13968	2.47438	2.27632	0.694697	1.09844	9.18956	1.39608	0.889542	1.52103	3.01026	1.83735	0.101988	1.56496	0.904949	0.698844
MCP1-015	0.438287	0.269062	-0.0502941	0.569364	0.653097	0.330468	0.203704	0.337713	0.446494	0.19413	0.139113	0.406495	0.619364	0.90261	2.85111	0.386137	0.439404	0.289268	0.286633	0.484271	0.252825	1.19168	1.19613	0.22632	0.0725386	0.566715	0.275259	0.80256	0.149816	0.670394	2.00884	0.794006	1.35418	7.82665	0.39087	2.06499	1.49848	0.341732	1.07875	5.95127	0.856508	0.569721	1.5814	2.88384	0.38602	0.706708	0.34186	0.89315	1.40243
MCP1-016	0.652839	0.47117	0.273699	0.0921901	0.227543	0.448487	0.894667	0.430397	0.682948	0.996895	0.362678	4.35694	3.85401	0.401495	0.524114	2.56176	0.356651	0.549087	0.559929	0.405194	0.507055	1.08128	0.699474	0.787202	0.140017	1.72239	0.443519	0.504752	1.18982	0.676356	2.29619	1.20798	0.722971	1.83615	1.59859	0.652543	0.917297	1.43285	2.49804	1.03071	2.31944	1.502	0.804838	1.08358	4.09971	0.686237	0.955829	0.483449	2.74143
MCP1-017	0.750262	0.0661181	0.155301	0.0763914	0.150181	0.351168	1.104	0.467233	0.494178	0.764255	1.24448	5.16117	4.58581	3.43523	0.495357	1.66823	0.709171	0.501455	0.488758	0.413912	0.473158	1.02064	0.784448	0.901889	0.128922	1.59957	0.658613	0.990024	1.22536	0.818125	2.68795	0.422981	0.660833	0.389679	1.46693	0.695248	0.970227	2.37245	6.06811	0.663241	5.45044	1.47685	0.97445	1.59115	4.07327	0.567241	0.899127	0.302014	3.2386
MCP1-018	2.79304	0.204159	0.34307	0.267146	0.527769	0.513868	2.107	1.01044	0.815149	0.896936	1.23625	2.60684	4.30201	0.834596	0.599201	1.66428	0.875516	0.430537	0.849979	0.747245	2.47578	0.998823	1.17423	1.78653	0.114129	1.44159	0.642481	1.3984	1.46464	0.983937	3.55447	0.768224	1.18478	0.853229	2.16573	1.61112	0.837903	2.78461	4.33668	1.29886	3.5204	2.00814	1.40761	2.19548	3.28762	0.953627	1.55737	0.731411	2.21413
MCP1-019	19.5957	0.21952	-0.0114485	2.50251	3.11702	0.44853	1.1034	0.73155	0.119177	7.37769	0.0856159	4.07154	0.650872	1.24697	2.20162	0.623063	0.587293	0.3059	0.827192	0.810288	0.380683	0.671343	2.1247	0.498443	0.0973106	1.01695	0.347653	1.07451	0.396107	1.14171	2.30019	1.20431	1.05406	2.59492	0.436951	4.06283	1.00888	0.538185	0.623188	3.34829	1.26155	0.62849	1.16706	2.60923	0.4106	0.355661	0.848284	0.801377	2.98539
MCP1-020	5.78227	0.211823	0.138576	2.67478	0.814598	0.413404	0.925243	0.224705	-0.0670605	0.278976	0.106464	1.84136	0.798564	1.39548	25.5014	0.823877	1.62108	0.34662	0.533703	0.650913	1.50014	7.09879	2.09666	0.604849	0.13401	1.22029	0.710767	5.47787	0.826258	1.97303	2.33707	1.97678	0.810085	2.17713	0.492248	3.20947	1.82899	13.8449	0.826634	7.56862	1.3113	0.729845	1.76379	3.09314	0.410511	2.55902	0.577002	1.00918	2.46196
MCP1-021	1.14362	0.11915	0.405659	0.130735	0.400743	0.403069	0.207883	0.509777	0.646055	0.620613	0.207481	3.442	3.19316	0.673603	1.81977	1.10416	4.46461	0.737497	5.24605	0.451794	0.629761	3.65894	5.05258	1.44725	0.137244	1.31458	0.837858	0.825159	1.32644	1.02042	3.76781	0.478771	1.36889	1.38813	1.55976	0.680759	1.26585	3.07233	3.04754	2.06103	2.31509	0.480019	1.72509	1.05577	5.50455	1.40861	1.0791	0.623983	2.76478
MCP1-022	1.03581	0.0589148	0.34307	0.13538	0.177211	0.340671	0.388709	0.663348	0.83667	0.54039	0.631921	3.57468	4.07318	1.23039	1.17753	1.10317	7.90223	0.912146	5.55902	0.425852	0.601288	1.48808	0.674326	1.07571	0.138168	1.70979	0.991411	14.4017	1.54992	0.81398	4.4303	0.955286	0.98226	1.04544	2.08218	0.784472	1.56242	3.98512	2.02979	3.53445	2.07085	0.551063	1.50778	1.18903	10.3001	0.692537	1.0906	0.764772	3.16916
MCP1-023	8.42752	10.5202	0.400443	0.799332	0.335499	1.15825	0.496493	0.756218	0.928289	0.578806	0.349745	1.77737	2.40973	1.02722	2.58183	4.41006	4.1512	0.585075	2.50253	0.468128	1.54159	0.383465	0.851243	1.1683	0.107657	1.65153	1.05833	10.5621	1.56335	0.854604	3.63282	0.838454	1.37273	3.28844	1.7294	1.31371	0.729765	2.28498	3.37255	2.39602	2.89998	1.48523	1.26235	1.26494	12.4571	0.693936	1.15634	0.376316	3.24352
MCP1-024	12.2772	8.27763	0.12585	4.96762	0.733086	2.06813	1.94454	0.253749	-0.00876433	0.304587	0.81831	2.49832	0.799221	1.92494	19.4757	2.55917	1.60744	0.414295	1.58974	0.96821	1.21432	6.01916	2.69258	0.678929	0.0688686	1.24454	0.625298	5.53656	1.2667	11.4892	2.16066	1.82229	1.04938	2.94707	0.651226	5.03355	8.3282	10.5694	0.92781	33.1664	31.6095	0.879748	1.65258	10.3392	0.718918	1.07718	0.710296	1.21763	3.12416
MCP1-025	1.73682	0.0405166	0.411397	0.164104	0.176139	0.351168	1.42557	0.620805	0.517544	0.831315	0.502002	0.864876	2.09101	0.567761	1.03215	1.80209	1.21867	0.252712	0.48632	0.213992	0.961951	0.280939	0.744709	1.17308	0.0947125	1.40328	0.771537	0.523393	1.49464	2.31872	3.34657	0.857489	0.581052	0.793526	2.38601	0.153043	0.522013	5.23741	3.21674	5.74838	16.1053	0.411622	1.51634	2.22387	2.85279	0.407647	1.5171	0.855824	1.68869
MCP1-026	0.699308	0.0405166	0.0395097	0.084972	0.150181	0.309181	0.691571	0.274231	0.540909	0.553141	-0.00591542	0.626374	0.85364	0.0565856	0.707039	0.858179	0.496557	0.238423	0.314728	0.149617	0.746367	0.277271	0.415806	0.450907	0.107657	0.807577	0.554651	0.462807	1.03978	0.681331	4.5839	0.870616	0.587189	0.479477	1.30995	0.67237	0.533769	1.47497	1.58332	1.35757	3.10872	0.731101	1.10905	0.987977	2.87535	0.402747	1.47026	0.47049	2.22888
MSPDBL-001	0.465458	0.0880622	-0.00847568	0.0716244	0.0998485	0.183321	0.0466244	0.138818	0.357673	0.496016	-0.263989	0.432641	0.242942	0.0585119	0.274089	0.38746	0.277885	0.222016	0.234294	0.137068	0.754502	0.355771	0.487251	0.443739	0.101185	0.327866	0.0737144	0.275223	0.723113	0.44422	1.5856	-0.00523504	0.524284	0.442102	1.2323	0.401649	0.560303	1.28812	1.01455	0.859548	1.15474	0.724923	0.714379	0.520673	0.954008	0.299851	0.603287	0.357309	0.787747
MSPDBL-002	0.32359	0.870377	-0.0940149	0.0921901	0.0774787	0.280023	0.0284466	0.200039	0.942431	0.428956	-0.24165	0.835572	0.257801	12.3572	0.286071	0.434384	0.312586	16.0341	0.253306	0.173178	0.871107	0.329359	3.38904	0.495109	0.115053	0.425488	0.0773916	0.265902	0.884211	0.450852	2.50099	0.0111717	1.19322	0.540636	0.771495	0.303274	0.646237	0.895509	0.878017	0.762138	0.795253	0.690504	0.601808	4.7171	1.0878	0.318051	0.677247	0.30115	0.688804
MSPDBL-003	2.38103	2.48254	0.208502	0.496271	1.00123	0.724387	0.0591248	0.969454	3.7082	0.738719	-0.185215	1.49328	1.36738	16.0487	0.58642	2.5178	0.791242	25.85	1.66845	0.153117	1.49481	14.0532	9.41499	2.6658	0.0974863	0.608135	0.0783108	0.321245	1.04847	0.621638	3.1216	0.436108	4.72661	4.87811	2.73457	0.452743	0.708061	0.814906	1.1712	1.40894	0.444465	0.691828	0.783519	1.23017	1.23638	0.389448	0.890087	0.340029	0.599693
MSPDBL-004	1.73682	0.317126	0.132873	0.152217	0.187687	1.0113	0.218573	0.656085	1.9945	1.57994	-0.0823382	0.747449	0.749629	5.21832	1.25342	0.959436	0.320848	0.663932	0.60819	1.55625	0.771086	2.91912	2.4184	1.15336	0.108581	2.06511	0.444714	0.878172	6.42866	1.09752	6.48994	20.6552	1.07892	2.29339	0.67697	0.600686	1.3565	0.915794	53.8956	3.02788	1.15168	0.205108	1.15125	19.2836	2.42652	2.61536	1.2566	0.46617	1.00837
MSPDBL-005	0.258891	0.058501	-0.0695006	0.0573233	0.0914599	0.179138	0.135731	0.116508	0.476961	0.316361	-0.103501	0.5116	0.26523	0.0941488	0.229356	0.446732	0.190306	-0.0770045	0.274755	0.142685	0.559934	0.297813	0.587021	0.485552	0.0854666	0.410792	0.263677	7.09758	2.87661	1.10912	6.90187	0.24839	0.583353	0.276097	0.556282	0.445117	1.33342	0.890705	1.09078	3.92454	0.765893	0.410298	0.77663	1.21511	1.22004	0.529443	1.28618	0.378908	0.490302
MSPDBL-006	0.895678	0.031604	0.0108228	0.248113	0.110317	0.215293	0.255985	0.445961	0.497252	0.700507	-0.231069	0.045991	0.245542	13.2104	0.503345	0.741117	0.422198	0.182323	0.833892	0.110587	1.01212	0.160622	0.268731	1.20115	0.0697486	0.53938	0.0534904	0.433679	0.50042	0.291673	4.63743	-0.0181877	0.494366	1.64151	0.790062	0.501549	0.317614	0.464918	0.640961	0.815713	0.422722	0.398825	0.622477	0.525024	1.05669	0.202555	0.584386	0.518392	0.232187
MSPDBL-007	9.16995	0.177675	0.599687	0.844718	0.127639	1.0043	0.0537802	0.581374	8.15691	12.3794	-0.25282	0.164021	3.3737	1.20079	1.50824	3.24437	0.398513	18.3305	1.49589	0.921633	7.99623	14.0532	1.32346	1.0566	5.27166	0.809152	1.24116	7.25429	3.10088	0.404425	49.8393	0.0521393	0.900945	1.56627	54.3096	9.34765	17.142	1.45889	1.13015	1.05437	46.4977	11.7218	0.887723	0.84602	1.21615	0.402047	1.70447	0.594039	0.454043
MSPDBL-008	6.62974	0.0684322	0.0619377	0.669408	0.0840033	0.245034	0.0466244	0.192257	4.72092	13.2341	-0.268104	0.339845	0.677935	0.0762641	0.768547	1.29394	0.250344	8.08918	0.259643	2.19454	4.19993	12.5236	0.555738	0.514821	2.16394	0.465901	0.0844318	1.41937	0.986082	0.641536	30.2979	0.053452	0.563408	0.573643	43.4663	8.51566	35.9016	0.78448	1.14439	1.17223	23.5262	1.85237	1.23306	1.11139	24.7553	0.585441	3.02917	14.3788	7.74758
MSPDBL-009	3.45844	0.168986	0.17147	0.0716244	0.0710548	0.217626	0.1001	0.630144	1.64912	2.16175	-0.206378	0.879528	1.01709	0.405956	0.480979	0.811256	1.41697	0.482932	0.506794	0.833592	0.884414	3.76574	1.2647	0.867244	0.957353	0.450681	0.0700373	0.636993	0.875524	0.542878	2.52815	0.0137622	1.06281	0.711009	2.90843	1.60108	31.3696	0.778608	0.956756	1.01053	1.51422	1.19929	0.711179	0.407402	14.6834	0.33205	2.0981	2.20449	2.04144
MSPDBL-010	2.41174	1.42363	1.59382	0.18589	1.49778	1.9391	0.498274	1.37414	1.52166	1.4195	0.0228901	1.47375	3.12444	1.59617	0.540889	1.68898	7.58882	1.51495	1.27457	0.592554	2.19783	0.655885	2.41332	1.55775	0.175304	0.831196	0.095784	0.68185	0.951335	0.535416	4.59166	0.169627	2.00638	2.00701	2.98523	1.48682	1.78999	0.967038	5.04701	1.09723	0.584683	8.10604	1.05393	1.28522	34.3791	0.435646	1.22866	0.3815	1.65427
MSPDBL-011	1.61412	0.200434	0.132873	0.0573233	0.117823	0.292853	0.383365	0.348422	0.706314	0.420613	-0.102914	1.01384	1.4792	0.240502	0.298852	0.631464	0.843569	0.113522	0.539455	0.17604	3.26287	0.401611	0.467382	0.772269	0.107657	0.577169	0.658016	2.7412	1.82395	2.10068	6.80257	1.7206	0.834204	0.574129	0.839013	0.5107	1.86233	1.11383	4.58379	1.52632	1.09893	1.50332	2.28801	3.26798	8.44023	0.385248	2.59692	0.352989	2.24425
MSPDBL-012	1.19035	0.195469	0.156344	0.0516029	0.308939	0.633998	0.372676	0.246214	1.15887	1.02228	-0.0905684	0.90639	1.59695	0.45543	0.390714	0.772235	0.30873	0.0267266	0.460484	0.549317	1.79785	0.255262	1.05924	0.912044	0.0974863	0.768214	0.238582	0.550774	1.40225	0.60257	3.90046	0.0921771	0.738313	0.630434	0.863488	0.628902	0.616611	1.09515	2.60609	1.5195	0.758105	0.752282	0.904946	0.950894	1.56541	0.364249	1.12512	0.334845	0.57511
MSPDBL-013	0.0304979	0.0601562	-0.0987091	0.0315815	0.0616335	0.17039	0.54014	0.33182	0.193498	0.74273	-0.242826	0.0752951	0.372957	0.344722	0.187019	0.482296	0.229413	0.0420746	0.0870757	0.159537	0.97551	0.1885	0.286866	0.643246	0.0817683	0.304773	0.687292	0.598544	0.649672	0.429297	2.79578	0.174222	0.402311	0.980402	0.50902	0.0958486	0.364081	0.578252	0.96597	0.659858	0.613336	0.288066	0.817967	0.730137	2.49808	0.185056	1.00349	0.901615	0.479854
MSPDBL-014	1.92126	0.192986	0.0958404	0.0582767	0.0513806	0.342421	0.788665	1.2242	0.360747	0.704647	-0.223427	0.252747	0.608098	0.254695	0.421068	0.856204	0.302671	0.165388	0.339589	0.163549	1.68056	0.197304	0.477951	1.53207	0.102109	0.455929	0.075553	0.436592	0.774444	0.326494	3.07971	0.00771763	1.47476	1.3891	1.26269	0.361232	0.566654	0.562171	0.89477	0.954522	0.542308	0.321603	1.45783	1.98921	1.30638	0.226354	0.753672	1.50899	0.304091
MSPDBL-015	0.664837	0.68996	-0.0350763	0.0973662	0.0746825	0.189051	0.110946	0.506664	0.317705	0.551485	-0.234008	0.308913	0.363299	0.102218	0.322816	0.518353	0.222804	0.164329	1.81665	0.18682	1.09279	0.255995	0.625915	1.49623	0.105808	0.361981	0.0754696	0.526306	1.05163	0.440904	3.1441	0.28974	1.09043	0.467342	0.851672	0.383347	0.514038	1.55528	1.36888	1.18246	0.747418	0.120112	1.27784	0.636851	4.61	2.56357	0.798048	0.513689	0.390129
MSPDBL-016	0.394643	0.30016	0.0754988	0.42746	0.0662938	0.305099	0.0395279	0.638964	0.850198	0.433426	-0.229305	0.56044	0.869614	0.907591	0.35317	0.647763	0.41669	0.590897	0.99086	0.156823	0.951104	0.69815	0.597168	1.94661	0.108581	0.484271	0.0553289	0.95507	0.953704	0.467434	4.28213	0.00340008	1.00221	1.04447	1.1977	0.455031	0.606475	0.786615	1.55652	0.934066	0.59884	0.472958	0.686205	0.434055	1.23249	1.31341	0.965691	0.347805	0.57511
MSPDBL-017	0.953268	0.173124	0.411918	0.419408	0.314713	0.287021	0.0591248	2.75991	6.81646	0.849582	-0.174046	0.619862	2.98737	0.59412	0.269296	0.756923	0.486092	0.10135	1.25166	0.21207	1.13144	0.232519	0.841097	1.42156	0.0919387	0.38245	0.221853	1.55744	1.13533	0.532929	5.52179	0.0344177	0.810423	15.7757	1.33864	0.309375	0.662221	1.78375	1.73326	2.14579	0.925815	2.25039	1.23048	0.626421	1.1267	0.387348	1.44807	0.310654	0.49276
MSPDBL-018	8.77498	2.33026	0.179815	0.455277	0.808957	0.565769	0.187396	0.974124	5.18147	1.08747	-0.126428	0.688238	5.93908	0.715372	0.724613	0.961905	0.629303	0.157978	2.22272	2.56799	1.69955	1.04132	1.22665	0.78541	0.107657	0.772938	0.200941	27.9235	1.85317	0.594279	6.66836	0.0344865	2.20736	2.98799	1.08461	0.424527	2.4517	1.37159	1.55065	1.07994	0.751355	0.707714	1.16072	0.84602	1.1967	0.362149	2.08577	0.351261	0.868869
MSPDBL-019	1.7984	1.14721	0.887078	0.222262	0.859189	1.96009	0.606057	0.899413	3.19354	2.14485	0.497299	1.39479	4.70431	1.82205	0.917124	1.98385	1.44175	1.62715	1.68259	1.86554	1.95242	0.706419	1.72296	1.47891	1.16626	1.79324	0.171067	7.21759	34.2922	0.596767	23.1974	0.0189433	1.89207	2.12205	1.98091	1.35413	0.939573	1.04444	1.49118	2.24172	1.32302	0.416035	0.802465	3.4082	1.57008	0.880129	2.30026	0.432475	1.07044
MSPDBL-020	0.0850628	0.813686	0.21111	0.0496961	0.106373	0.766374	0.155328	0.565291	0.775182	0.754321	-0.139949	0.196581	0.488856	0.477329	0.437044	1.52746	0.3561	0.312517	0.191883	0.51809	0.688064	0.181164	0.972997	0.921004	0.0936315	0.685813	0.125658	0.272893	3.97665	0.501425	2.14259	0.0569378	0.694587	0.641113	1.07701	0.39021	0.570438	0.862948	0.857076	0.689081	0.503683	0.343666	0.876527	0.797429	1.15703	0.567941	1.70693	0.465306	0.712029
MSPDBL-021	0.215633	0.592717	0.122441	0.0506495	0.256396	0.738966	0.0252756	0.616654	0.677414	0.753493	-0.207554	0.317053	0.744428	0.914485	0.320419	0.605285	0.622143	0.297698	0.109987	0.218115	0.914495	0.187033	0.458081	0.840962	0.361983	0.534132	0.554054	0.414455	1.0074	0.367947	2.14958	0.00881979	1.07432	0.601311	1.08376	0.295648	0.722531	0.671849	0.830271	0.70077	0.556079	0.441187	0.929921	0.398131	1.07613	0.239654	0.799692	0.251039	0.513655
MSPDBL-022	0.100933	0.211607	0.0129091	0.0760855	0.0718863	0.313846	0.0431287	1.14689	0.519388	0.452965	-0.12878	0.407407	0.41159	0.247801	0.342786	0.725805	0.182594	0.0537179	0.357139	0.224535	0.757892	0.245724	0.693133	3.05107	0.084542	0.335214	0.347324	0.501839	0.640195	0.357998	2.5041	-0.00437153	0.607901	0.484331	0.761367	0.701349	0.535527	0.800494	0.96597	0.952087	0.56985	0.33087	0.889445	0.609618	1.25816	0.32155	0.908988	0.316702	0.33236
MSPDBL-023	30.4515	0.617131	1.71378	2.22094	7.78727	0.482961	0.102773	27.0818	6.20526	7.50251	-0.178749	6.76882	23.3444	3.64691	0.965052	3.9265	0.634261	6.63482	30.9469	0.703528	15.4061	2.46038	1.54076	38.1458	0.0919387	2.99987	0.109526	1.46947	0.810769	0.683818	5.80882	0.0146257	0.838807	20.0879	20.6453	13.5541	0.507373	0.853873	1.27925	1.50537	0.751767	0.479577	1.69552	1.3026	1.34917	0.33135	1.27468	0.397916	0.368005
MSPDBL-024	30.4515	1.60694	13.0248	2.21142	11.3093	0.61767	0.132168	14.7012	4.65082	6.1415	-0.147004	5.18026	12.3057	0.634267	0.580829	5.6202	1.77444	0.369675	30.9469	0.406636	4.27029	0.390252	0.753587	38.1458	0.0974863	0.544629	14.1552	11.8752	4.34544	0.732732	49.8393	1.3281	0.938534	13.272	14.3797	4.31757	35.9016	0.866684	29.0047	28.0831	1.72906	27.9186	41.3816	1.86174	3.29384	0.34605	52.8552	4.08278	3.24167
MSPDBL-025	19.0058	1.31728	1.66528	0.782863	1.38288	1.06495	0.598931	1.54003	2.35052	2.09552	0.0522835	2.99907	2.36404	4.20005	0.80689	3.30167	5.37345	0.593014	21.4586	0.769344	5.58006	1.47935	1.22496	6.7697	0.531551	1.10517	2.1816	5.46583	3.96165	0.410229	49.8393	0.125651	1.46248	5.67318	3.52875	1.26262	19.3468	2.67358	4.2881	3.43067	3.94003	27.9186	23.4319	0.881944	2.50508	0.59734	35.9545	5.7373	2.27743
MSPDBL-026	11.4342	1.23162	0.315947	0.633161	1.89733	0.683566	0.633671	0.995395	1.34887	1.08579	0.604291	2.01503	1.12481	2.05685	0.517723	1.78826	2.84742	0.396666	2.25733	0.468128	3.33405	1.75636	0.572648	2.14493	0.768789	0.85009	1.54588	0.926525	1.95267	0.828903	30.9317	0.170283	2.45054	7.14683	2.04673	1.20314	1.78275	1.15867	1.72991	1.76935	1.89908	0.804352	1.82814	2.75114	1.17803	0.497244	2.24109	0.611318	1.45577
MSPDBL-027	2.76966	1.84364	0.255966	0.218099	1.39616	1.82247	0.311213	0.54817	2.43464	0.968747	-0.198736	0.756174	2.05312	3.51147	1.56895	1.04637	1.73809	0.624239	0.273292	0.232559	2.52324	0.425499	0.558274	0.960427	1.28838	1.05163	1.64147	1.22013	5.67213	0.77833	10.0111	10.2368	2.44134	2.86178	1.35383	0.946142	1.4414	1.08341	2.21742	0.939911	1.27941	0.217905	3.3533	0.672775	2.50508	0.60644	1.13991	0.421243	1.03541
MSPDBL-028	3.12346	0.923757	0.113574	1.84906	0.583198	0.958232	1.43234	1.44262	2.0191	2.3454	-0.227542	0.260073	1.17273	3.51715	0.568847	0.697157	0.48499	0.53321	0.497532	0.166759	1.70565	0.531619	1.9614	0.999253	0.451434	1.12773	0.25352	5.97673	3.38912	0.826416	10.3974	5.36469	1.3735	1.17456	0.920034	0.555693	0.707403	0.949423	1.23318	1.79558	1.52147	0.722276	4.08617	3.40356	4.89703	0.748534	1.64284	0.355581	0.555445
MSPDBL-029	1.8249	0.630787	0.0989699	0.994052	0.288153	0.321427	0.111645	0.251921	0.979939	1.84632	-0.184039	0.422873	1.13224	0.757141	0.690265	1.48054	0.483889	0.0960572	0.608677	1.92136	0.901614	0.359576	0.403263	0.948481	0.253865	0.893128	0.448897	1.14906	2.13588	2.71087	18.1294	0.800386	1.18401	1.96963	1.14031	1.47309	13.4504	1.63161	1.26669	11.0523	1.31056	0.49767	3.70208	36.972	3.83835	0.563741	3.40144	0.359037	1.10793
MSPDBL-030	3.23864	0.504991	0.460425	0.403408	0.271986	0.456719	0.198976	0.888518	0.572883	0.562248	-0.0635265	0.844526	0.565007	0.598175	0.417074	1.23159	0.336271	0.0410161	0.856316	0.886554	0.710436	1.53333	0.744286	1.62525	0.127078	0.525209	0.378991	0.921864	1.61389	1.21276	5.18279	0.0757681	0.91015	0.803719	1.26606	1.10857	5.56498	1.0343	1.28595	4.56224	1.0873	0.426625	1.87637	9.14094	1.5063	0.389448	1.51464	0.352989	0.599078
MSPDBL-031	25.431	26.1184	29.6804	3.09352	35.4626	32.6667	10.1141	27.3475	18.8258	21.2518	8.57166	11.2352	23.3444	25.5761	14.1732	21.9753	24.1865	33.6838	22.5003	16.9216	42.7805	11.4879	26.7052	36.7606	21.9204	20.0307	0.482953	1.15256	8.44712	0.586818	6.50158	0.0664364	28.6043	30.8102	22.1873	9.20733	1.12505	1.64443	1.51882	2.83403	1.262	0.3344	1.03929	1.45615	0.810103	0.398548	1.9773	10.1911	0.728135
MSPDBL-032	3.50798	1.99834	0.300655	1.13098	0.519021	0.543239	1.09272	0.228854	0.0572147	0.573108	0.136293	0.793704	1.43594	1.09631	5.73669	0.750578	0.997936	0.369561	0.713764	3.60105	0.794705	1.42271	1.37276	0.445913	0.0725386	0.694014	0.898941	2.74012	7.00137	4.78435	12.9931	1.27691	0.749258	1.27577	1.20343	2.49531	0.931976	2.83989	0.778507	6.89287	6.20224	26.9088	1.13528	3.93287	0.533874	2.47032	0.746905	0.967224	1.16141
MSPDBL-033	1.00756	0.149393	0.442977	0.635937	0.411608	0.209811	0.641145	0.234386	0.158735	1.25221	2.02796	1.25258	0.938379	2.54264	2.14305	0.583116	0.73231	0.372428	0.816336	2.53871	0.491394	0.726859	1.69366	0.479586	0.0716211	1.10787	3.20551	1.29559	0.648572	1.42861	1.27	1.4618	0.878932	0.499498	0.879326	1.90396	0.496973	0.9153	2.15231	3.29987	2.7736	26.9088	40.6475	7.11261	0.467657	0.24876	0.982986	1.14884	2.33877
MSPDBL-034	2.43291	-0.0344591	0.00560699	0.133916	0.159501	0.306687	0.118637	0.90512	0.539679	0.435579	0.402653	1.21672	0.0750371	0.772145	0.121518	0.966845	0.0503993	0.0658904	0.107062	0.141931	1.39447	2.8635	0.839829	0.64026	1.09604	0.353059	0.177639	0.327653	2.39332	0.862065	1.63758	-0.00178099	0.431462	0.358129	0.206034	0.277346	0.732043	0.741242	0.915711	0.838853	3.81532	1.49759	14.1388	1.92517	1.36798	1.94619	0.592604	0.690804	0.664836
MSPDBL-035	5.01482	-0.0518315	0.015517	0.125864	0.0858674	0.203882	0.208827	2.43202	0.416087	0.364345	0.60194	6.39737	0.818351	7.25812	0.191812	0.743093	8.66015	0.0489547	0.234294	1.2411	1.42227	4.32828	4.23878	0.410289	1.48344	0.349385	0.0406205	0.375423	3.28725	2.65615	4.59632	-0.00955259	0.440667	1.29542	0.123325	0.487822	1.03626	0.728965	0.69122	1.07969	6.102	1.42698	2.72722	1.24466	0.672	2.68326	6.13138	0.396188	0.829537
MSPDBL-036	14.0319	0.134855	0.217941	0.392045	0.508356	0.270169	1.00595	0.29455	0.114276	0.940873	0.0629314	5.00921	0.678441	4.65976	2.2312	0.408176	9.3752	0.350061	0.730236	1.61637	0.223462	1.94476	2.72019	0.732132	0.0835484	1.06324	0.304708	1.30146	0.332304	9.27824	1.38617	1.44238	1.30739	0.473217	0.635866	3.35867	0.386608	0.878146	0.945857	2.43222	1.48894	2.6773	1.60238	3.31584	0.522082	0.45065	1.93857	0.705015	2.69617
MSPDBL-037	15.1948	0.258156	0.397434	1.10353	1.27701	0.323333	0.448014	0.295933	0.164687	0.372579	0.0164477	12.7643	1.91031	1.20178	3.65079	0.330242	0.688518	0.440103	4.48232	0.69984	1.87931	9.84873	0.800368	0.557324	0.0688686	0.496728	0.760541	1.17951	0.504502	14.095	1.46915	0.903757	0.786022	1.48797	0.659675	4.25297	1.05819	3.05353	0.440525	1.18591	1.39241	2.972	1.88644	3.77296	0.179099	1.11351	0.346084	1.06424	2.04321
MSPDBL-038	1.17451	0.140847	-0.00586778	0.223956	0.100502	0.287021	0.127714	0.203152	0.361362	1.34318	-0.0376603	8.10297	1.19762	0.218198	0.512132	0.68876	0.466814	-0.0653612	0.483395	0.137871	0.431126	2.12985	0.881682	0.696409	0.0549552	0.161489	0.106539	0.27231	1.11401	3.32437	1.17678	0.00771763	0.287242	0.474138	1.08883	2.21967	0.850783	0.585374	1.20135	0.582418	0.768436	1.5651	1.19517	0.589918	0.75254	0.287252	0.756959	0.321886	0.678356
MSPDBL-039	1.44139	0.0167072	0.173556	0.130988	0.110101	0.171977	0.197194	0.50822	9.92779	6.2117	0.168681	28.3805	4.86924	1.14645	0.646331	14.4053	2.18149	0.0484255	5.1783	0.122624	27.131	0.868586	0.719766	0.726872	0.140942	0.117927	1.73707	0.422028	3.32516	8.16856	5.89726	0.0101325	0.343242	0.546947	0.369765	1.41132	18.9607	0.617936	0.762421	3.88557	2.4565	1.36962	0.954895	3.61678	0.650639	0.359349	0.972265	1.46234	0.695564
MSPDBL-040	2.35511	0.0390524	0.743643	0.529213	0.478113	0.181194	0.546376	3.44217	5.55163	19.5928	0.471433	31.4371	5.04718	5.85176	0.97304	19.4489	13.0198	-0.0124372	3.23765	0.197252	13.8016	0.728929	3.08719	2.89636	0.218607	0.438609	2.12304	11.3951	16.1806	0.993057	9.66977	0.0137622	0.424558	2.65986	0.243169	3.99652	9.09249	0.593915	0.739804	3.37457	4.51576	0.662704	4.7002	1.03665	0.594633	0.243853	0.485714	1.33706	8.78744
MSPDBL-041	1.31901	0.0837428	0.0259486	0.562154	0.484465	0.130146	0.226589	0.657122	3.04289	3.46073	0.276849	27.2907	1.32727	0.39947	0.496955	3.33258	0.336822	-0.0383699	0.619217	0.184412	4.54688	0.316888	3.26179	0.399755	0.195493	0.26331	1.07207	15.2138	20.5579	1.10912	49.8393	1.41539	0.360119	0.730425	0.917502	0.724227	16.2029	1.11223	1.62185	4.88792	2.51006	0.255412	14.7115	16.9625	3.1742	0.980226	0.605752	0.597494	9.81437
MSPDBL-042	1.3276	0.214241	-0.085148	0.40916	0.139187	0.10604	0.082281	0.186031	1.34272	2.02674	0.321527	17.5193	8.08544	0.265239	0.754968	0.323743	0.164418	-0.0987034	0.208458	0.275004	0.649422	0.186299	0.387904	0.180915	0.0410864	0.165688	-0.0126975	1.34713	1.56414	0.595109	2.06657	0.237888	0.565709	0.396475	1.79608	0.641104	0.905373	0.361539	0.95173	6.01056	0.447364	0.34852	1.74977	8.6241	1.53352	0.103859	1.04622	0.24672	1.41705
MSPDBL-043	1.08828	0.0758806	-0.010562	0.0725778	0.102645	0.311514	0.13192	0.113395	1.33227	0.864431	-0.0235515	20.7665	1.6003	0.298086	0.150275	0.580094	0.269623	-0.0256682	0.396137	0.231757	0.645354	0.893622	0.576453	0.507056	0.0836175	0.308447	3.98062	8.8872	7.20098	3.52832	12.2507	0.111211	0.366256	0.417347	0.621268	0.516038	2.12607	1.19657	2.18978	4.02584	1.2737	4.87727	1.42683	2.51648	2.72133	1.18322	1.25824	0.324478	0.543768
MSPDBL-044	0.204326	0.127192	-0.0355979	0.0449291	0.0981921	0.134818	0.388709	0.128441	0.468967	0.323677	-0.016497	1.08954	0.167162	0.0795083	0.102346	0.416602	0.204076	0.0198465	0.461946	0.145895	0.56129	1.26137	0.652126	0.612185	0.0771453	0.252288	0.0608446	0.355034	1.22852	0.52381	2.39704	0.0223973	0.260392	0.422201	0.582445	0.563319	1.13688	0.736972	0.981048	0.885361	0.583644	0.865689	0.705151	0.441495	1.24649	0.33205	0.848998	0.314974	0.30532
MSPDBL-045	7.95816	0.0700874	0.0593298	0.0334883	0.239075	0.15931	1.49596	0.232206	0.702625	0.349861	-0.0711688	0.715914	3.85067	1.28595	0.314828	0.486247	0.325255	-0.0309606	0.523368	1.13013	0.366722	11.6529	0.450894	1.40902	0.0919387	0.224471	0.0773916	0.924777	1.54676	0.471579	2.33653	0.0275784	0.303351	0.486758	1.91508	0.731853	2.06491	0.710816	0.933302	1.23652	0.554048	0.750517	0.659508	0.426695	1.0069	0.34535	0.825167	0.295102	0.355099
MSPDBL-046	0.58757	0.0489836	-0.0350763	0.0211831	0.110317	0.1344	0.218615	0.319368	0.327543	0.271655	0.0658045	0.461945	0.339153	0.0565856	0.226161	0.440311	0.192509	-0.114581	0.208945	0.208486	0.338248	0.373378	0.587021	0.364892	0.0910142	0.137871	0.151853	1.0675	22.3528	0.448365	5.40078	0.146655	0.30642	0.43385	0.335162	0.343692	2.03136	0.636618	1.23569	7.93197	0.893097	2.04785	1.3519	2.65959	0.918226	0.308951	0.80791	0.30547	0.702324
GLURP-001	1.12892	0.0597424	0.172513	0.134648	0.0987694	0.192538	1.63133	0.425727	0.492948	0.403343	1.2627	0.746846	1.20988	0.202788	0.274888	0.693205	0.771964	-0.126224	0.378588	0.092131	1.58294	1.08358	0.710889	0.372657	0.0937879	0.364081	0.191382	0.512907	3.80529	0.403596	7.63884	0.0172163	0.442969	0.448897	0.80441	0.518326	0.595593	0.463135	0.783362	2.25348	0.706831	0.647701	0.723236	2.64047	0.648306	0.264153	0.450437	0.424699	0.664221
GLURP-002	1.20331	0.0762944	0.354023	0.108295	0.258129	0.110909	6.6526	0.389928	0.548903	0.500279	1.42789	0.807082	1.59807	0.154936	0.94668	0.889297	1.07546	1.64567	0.888977	0.172196	1.03788	1.62498	0.736677	0.478384	0.0715978	0.606561	0.077262	0.477371	2.80475	0.46163	8.17178	0.0692046	0.74445	0.47074	0.530963	0.757018	6.79052	0.373457	1.2558	1.79565	0.761913	0.770374	0.817105	2.50199	0.723759	0.202555	0.596713	0.290782	1.24006
GLURP-003	6.72669	0.0448456	0.021776	0.210047	0.0504486	0.0823341	1.90035	0.360355	10.9676	0.930919	0.65426	0.374033	0.683878	25.5761	0.582426	1.20887	0.67447	0.207198	3.39949	0.288455	0.972798	14.0532	0.607736	0.541701	0.0346143	0.491094	0.077262	0.504752	0.935541	0.482357	1.96805	0.808262	0.491298	0.788187	1.6526	0.585434	4.00317	0.165277	1.7274	0.737299	0.680739	0.701977	1.8135	0.655392	2.91502	0.106659	0.816949	0.315838	1.14419
GLURP-004	6.88385	0.112709	0.154779	0.163929	0.332034	0.397237	0.201648	0.19952	5.6205	0.866295	-0.0952713	0.593814	0.492199	25.5761	0.15347	0.909054	1.38667	0.00873247	1.82542	1.05471	0.945002	17.6859	2.28354	0.916225	0.272533	4.70353	0.378991	1.6821	3.37412	7.98617	49.8393	0.221479	0.502805	0.646937	1.36227	0.464944	2.71867	1.08287	3.68667	30.9187	4.67049	0.871402	2.54981	11.3421	3.83446	0.622539	15.7412	0.497273	0.642097
GLURP-005	19.0232	6.90938	0.899596	0.0958503	1.56072	1.00605	0.236793	0.4994	2.22632	0.592201	0.00172686	1.99389	0.518945	3.77727	0.197404	1.47115	4.81768	0.0717121	18.0472	2.64053	2.45409	24.249	7.72397	1.65333	0.104883	3.05025	0.191381	1.44908	31.8418	1.7989	41.0592	0.0310324	0.553435	2.42978	8.28874	1.44183	42.1027	2.39014	1.30187	23.6505	5.2136	1.41728	1.06685	5.6546	1.55997	0.60364	4.66122	6.0993	0.486
GLURP-006	18.2898	5.47059	0.750945	0.0620903	1.42272	0.268943	0.477999	0.624437	2.15007	0.51922	0.0558107	1.24476	5.38893	0.648055	0.302846	1.239	3.44175	0.333157	20.841	2.41361	1.56125	11.6522	5.87695	1.79011	0.0965617	0.455053	0.179431	2.2769	45.5659	1.88512	34.4808	0.0146257	0.553435	2.60739	7.52157	1.4853	42.1027	8.28965	1.77766	9.33223	3.08407	3.86147	1.66279	1.96545	3.41986	8.70584	7.67797	4.869	3.97546
GLURP-007	12.179	0.489267	0.146434	0.210779	0.754105	0.156395	0.559799	0.456857	1.16625	0.356546	0.05875	0.470899	1.56241	0.139121	0.282077	0.55688	3.89232	0.0251389	4.43415	1.54135	9.82598	2.04682	5.51719	0.83021	0.734565	0.315795	0.368834	3.94011	35.6884	1.63724	20.7266	0.0249879	0.586422	2.19274	1.22977	0.679996	8.15394	4.33796	1.48196	7.5282	33.0276	0.919523	14.82	3.78018	1.20137	10.8499	7.49471	3.37864	1.75875
GLURP-008	2.75008	0.579476	0.219977	0.437709	0.750641	0.121405	1.60817	0.78164	1.00331	0.794986	0.642503	0.70289	1.32689	0.265239	0.510534	1.04143	10.4497	-0.0902355	1.0401	0.766942	11.6083	1.27561	7.66901	0.732846	0.0956371	0.388749	0.302614	1.96348	50.7526	1.33712	49.8393	0.0146257	0.737546	1.57355	1.21374	0.673895	3.86307	0.738573	0.738967	3.52321	9.56061	0.205549	1.84622	2.50431	0.670086	9.13982	0.84489	0.281279	0.654388
GLURP-009	1.88383	2.37909	-0.0387273	0.0980464	0.143228	0.232205	0.14031	0.476572	0.631913	0.348747	0.517287	0.333333	0.121471	0.471246	0.2669	1.35458	0.648582	-0.0764753	28.7649	0.608907	2.83288	0.243523	1.61538	0.62234	0.0697486	0.184583	0.171664	0.532132	9.00069	2.11229	39.0477	0.0921771	0.427626	0.249109	0.545311	0.679234	2.0682	0.639287	1.14607	10.2152	1.736	0.369701	1.18742	2.97248	0.779766	6.06693	3.6907	0.253631	1.51969
GLURP-010	11.0762	2.96628	2.76946	1.16169	1.72527	0.467799	0.769068	0.560102	15.7643	0.939276	0.550208	0.252747	3.94837	5.59911	2.62336	14.1119	1.64886	9.31066	30.9469	0.561327	29.7506	14.0532	1.5936	12.5091	0.0521815	0.326816	0.0688973	-0.0358638	4.65658	0.575211	2.11622	0.0163527	1.5392	3.86897	1.70915	1.60121	0.438114	0.210649	0.690383	1.03781	0.66407	0.51179	0.401152	0.947418	1.36395	3.53793	0.765999	0.310654	0.486
GLURP-011	14.726	1.33756	4.6049	0.550442	0.583198	0.509203	0.529451	0.25711	17.2732	1.58663	0.0199508	1.85144	0.733655	1.30257	1.90604	3.44639	35.0975	0.464938	30.9469	2.86777	27.016	14.0532	25.7561	14.7569	0.792902	1.47623	4.9832	9.21227	27.6343	4.63843	32.1171	1.43902	0.571846	0.899827	12.6014	5.62542	1.16451	11.9718	1.54144	7.9081	18.4166	27.9186	4.82852	4.34222	5.98527	9.50731	6.96466	0.548248	1.78579
GLURP-012	21.3056	0.273263	6.89099	0.865947	3.73169	0.587346	12.6264	0.674244	22.4432	2.43621	0.286255	2.60707	1.19094	3.93808	4.35996	3.85389	35.0975	0.389256	30.9469	3.79703	7.05729	23.4501	21.7789	38.1458	0.512105	0.849041	0.976474	17.473	50.7526	1.09918	26.9575	0.0439851	0.698423	1.89343	23.9216	7.91016	6.74054	6.39094	1.98121	30.9187	33.0276	5.84542	13.964	2.10625	1.30016	9.7033	6.92933	1.69043	0.570809
GLURP-013	20.8934	0.394093	5.48481	0.56069	1.47699	0.245617	22.2607	0.437141	23.9737	2.32312	0.169857	3.1262	2.18128	11.9614	1.68477	3.39996	35.0975	3.19847	30.9469	4.17352	3.31357	17.9331	26.2651	38.1458	2.67681	0.60761	2.28795	28.4699	50.7526	4.28027	49.8393	0.365221	2.14216	0.987683	22.259	20.4663	14.1877	13.4557	6.20632	30.9187	46.4977	0.528558	22.1358	4.15796	4.03126	16.4482	4.42702	2.91382	0.576954
GLURP-014	18.3254	6.5022	5.44152	0.611932	6.62672	0.184969	30.591	1.38866	25.0639	2.86351	0.0469927	4.98616	2.34473	1.8407	2.43804	5.7012	35.0975	0.151098	30.9469	4.02123	36.593	0.924171	21.1578	38.1458	1.32805	0.392947	2.14993	23.7675	50.7526	1.00383	49.8393	0.415104	1.83761	7.15897	26.5194	13.9476	18.3148	21.7333	3.14303	16.7037	43.3849	0.976006	14.4463	47.4951	0.779766	10.1121	20.6744	2.57428	1.01882
GLURP-015	10.8952	0.362644	0.0525492	0.114527	0.790516	0.145315	42.0256	0.591751	14.8853	0.461244	0.18279	10.3659	0.392273	0.405145	0.365951	1.16675	4.43707	-0.125165	7.58402	3.20402	16.1172	1.00778	6.25741	2.91915	0.251893	0.337313	0.560028	24.2266	50.7526	0.900202	49.8393	0.174222	0.646258	2.53186	1.24918	2.11538	14.1022	14.4475	2.24172	32.2623	33.0276	0.961003	14.3748	36.972	1.74121	10.9248	16.7545	4.9001	2.16497
GLURP-016	16.5146	26.1184	0.0421176	0.729789	0.808957	0.202464	1.16666	9.36246	4.92875	0.451253	0.259213	2.39394	0.976226	14.9359	0.571243	1.34273	2.72349	0.0478963	2.44452	0.238176	11.2639	0.770734	1.61136	1.66288	0.115053	2.06774	0.0433783	0.416785	6.55501	0.847142	12.478	0.0198068	1.02752	4.53493	0.858424	6.05324	1.4922	2.65116	0.996126	4.25111	11.6499	0.222317	0.648313	3.82654	1.18192	1.7299	0.855573	0.808305	0.585558
GLURP-017	7.42171	26.1184	0.475551	2.01304	1.77319	0.97281	1.8728	5.31771	6.58649	1.49359	0.349157	1.46805	4.46694	18.4912	0.522516	2.11425	1.41036	0.203493	1.48516	2.63189	3.94081	0.48856	2.05821	1.8821	0.0651257	1.48358	1.69943	0.413872	5.69819	27.0089	49.8393	0.0508266	5.4293	3.22874	0.587509	7.09876	4.66811	0.681457	0.835297	30.4915	16.6776	0.624755	4.72431	36.972	21.7651	12.7412	3.71618	0.298558	1.41644
GLURP-018	9.34512	0.941965	0.373843	0.819092	0.369564	1.04687	1.8735	0.798761	1.61401	1.31476	0.301539	3.46522	0.775632	8.16284	2.21198	1.73244	2.13082	0.564435	1.93364	1.79252	2.90077	1.80414	5.30243	2.65564	0.480992	0.926193	1.88106	4.31702	6.69636	24.0525	49.8393	0.574599	5.09867	1.00273	1.87456	1.26109	7.03387	1.89638	2.01974	30.9187	6.46701	0.780965	4.82077	40.2343	8.62769	29.3789	6.94576	0.60959	0.855963
GLURP-019	12.2981	0.522785	0.154257	0.387201	0.724081	0.466049	0.480096	1.50799	6.42108	1.44513	0.27097	2.91119	3.78566	22.9341	1.06091	2.40172	2.98072	0.903149	1.68064	1.51398	1.83378	2.17671	3.18104	3.58867	0.679339	1.06528	1.0422	0.944584	17.1401	2.55417	19.3675	0.566723	2.90468	3.43358	2.24929	0.917926	42.1027	2.33516	1.58081	12.3583	1.52189	0.573266	3.44459	11.2871	4.16817	6.32033	2.70046	0.484313	1.04402
GLURP-020	3.44692	0.446232	0.144869	1.07092	0.190574	0.286438	0.277343	0.970492	4.69451	1.12479	0.114597	19.5722	1.15936	1.30291	1.06171	1.94236	0.53897	-0.089177	0.543355	8.4602	5.42888	0.878002	0.623044	2.11924	0.190083	2.80043	0.864147	8.17648	7.25941	1.05026	9.2369	0.98154	6.84159	1.10515	0.782467	0.752443	42.1027	1.39674	2.96042	9.01906	6.88343	0.472487	10.6932	47.4951	16.1621	2.99685	10.9207	0.729683	1.05815
GLURP-021	2.4199	0.364713	0.0942757	0.833005	0.106275	0.391406	0.294822	0.660235	1.19638	0.673538	0.0364111	22.8797	0.827266	25.5761	0.628757	0.701108	0.543927	-0.0701244	0.537505	6.91534	3.82352	0.316888	0.66819	3.28104	0.10026	0.414991	0.305501	0.802439	5.6129	3.8102	30.609	12.196	5.9755	0.869733	0.633928	0.837853	14.2509	1.25742	6.03628	1.59012	2.75765	8.70793	9.99392	1.45035	2.62254	0.537142	1.03965	0.60527	0.65869
GLURP-022	1.21066	0.330782	0.179293	0.099273	0.125907	0.131319	0.310203	0.313661	0.53476	0.373816	0.0693317	1.37252	0.526374	5.61401	0.231752	0.443769	0.163867	-0.0574226	0.140698	4.33066	1.64048	0.269201	0.773034	0.545285	0.0956371	0.241791	1.12286	0.939924	3.20749	3.12705	11.5021	0.165689	0.778204	0.536753	0.506488	0.452743	1.46968	1.16294	1.85304	1.5984	6.36265	0.241886	25.2946	13.0468	0.779766	0.631639	1.06677	0.516281	0.905128
GLURP-023	3.19113	0.59851	0.0504629	0.109027	0.330879	0.193133	0.262661	0.458932	3.36693	0.519777	0.296249	1.33211	0.559435	3.14325	0.929905	0.881888	0.23382	-0.0447208	1.71769	0.427774	0.653489	0.169425	2.32328	0.685657	0.117827	0.342562	0.0433783	0.376588	1.36671	0.540391	6.66371	0.0370431	0.720669	0.438704	2.80378	0.670082	0.810875	0.701742	0.832784	0.659371	1.14097	0.172012	1.18483	0.843702	0.539404	0.381748	1.4489	0.306334	0.445439
GLURP-024	2.48085	1.97522	0.153214	0.164661	0.373606	0.648577	0.358444	0.70226	1.10046	0.879109	0.507881	2.79092	0.35364	0.410822	0.542486	0.802859	0.549435	0.263826	0.688564	0.452755	0.473836	0.126874	6.50939	0.643246	0.124299	1.03746	1.16707	1.00517	26.4703	0.679673	45.0288	0.210978	1.91969	0.424142	0.683722	0.782946	2.32996	1.2192	2.02979	1.69727	2.53035	0.307482	11.5957	3.33693	2.13481	7.0448	4.52234	0.357309	0.896524
GLURP-025	8.01595	0.138276	-0.0251784	0.464298	0.33619	0.250679	0.371975	0.174223	-0.00992006	0.216604	-0.0870157	2.55058	0.564882	0.73545	0.96217	0.366458	0.3791	0.44125	0.565148	0.589876	0.183508	0.47583	2.43213	0.378567	0.0863008	0.781635	0.399364	0.84495	0.164909	1.28571	1.00692	1.09455	0.558758	0.47565	0.256468	1.59646	0.521629	0.372384	0.366694	1.38876	0.898004	0.944904	1.01899	2.12699	0.17467	4.0525	1.04963	0.403705	1.91954
GLURP-026	8.96278	21.2066	0.229887	0.475774	0.442315	1.27372	0.296069	0.883848	8.57688	0.949861	0.139288	2.05554	16.3065	1.30541	11.9757	0.835458	35.0975	0.649643	9.88343	0.825071	3.62624	6.74492	7.05517	22.06	0.597689	0.524159	6.02222	1.90581	2.36015	1.90088	49.8393	0.526685	1.20703	7.3939	1.2323	11.0703	3.74271	4.02782	0.970159	1.94079	3.82259	0.190447	6.11685	1.96735	12.4875	10.9598	1.10786	0.603542	0.8111
GLURP-027	4.06362	10.2305	0.297692	0.529945	1.03529	2.53216	1.90426	12.3509	10.1714	1.31588	0.106367	1.72213	12.9268	7.43249	15.8899	1.58229	3.21812	0.589839	3.50674	1.53333	16.882	11.4011	23.0552	5.2122	0.493437	0.910448	6.75115	10.7957	50.7526	4.02244	49.8393	0.256923	1.00758	4.89532	4.39297	20.0606	15.2808	18.2129	12.8615	9.61845	43.5892	4.89695	55.4379	10.6173	8.10963	13.8268	1.93703	3.87888	3.71673
GLURP-028	10.1955	0.350644	6.64115	1.32127	3.00188	0.491736	1.3764	8.18422	8.25396	0.766574	0.0358232	2.74605	18.1519	1.89429	0.760559	1.17418	0.307078	0.00820323	0.627572	0.391444	12.4635	3.56766	20.3813	1.28093	0.217683	0.45173	9.47029	3.15948	50.7526	25.4892	49.8393	1.99692	1.29371	1.15244	5.14411	1.96084	15.6018	10.5001	17.6838	10.9447	37.644	5.45263	55.4379	11.2732	18.4934	8.53154	1.64941	8.2532	3.4242
GLURP-029	9.31823	0.717271	0.433824	0.294721	0.702901	0.215293	0.370003	0.786828	1.67486	0.465738	0.497299	2.26743	0.903789	0.145203	0.585622	1.4104	0.0817956	-0.0351945	0.386387	1.05951	1.27367	0.199505	1.18522	1.20234	0.238024	0.392947	3.4399	0.987693	9.20759	0.90186	24.4208	0.519465	0.682313	0.404241	0.61536	1.1978	0.919184	0.830386	3.07099	0.843962	1.93097	0.147406	13.5885	1.11719	1.24571	6.09423	5.50519	0.793617	0.882389
GLURP-030	3.08396	0.17847	0.262144	7.55735	0.481693	0.318792	5.16339	0.389534	1.34768	0.366615	0.0814733	2.42118	29.2185	0.904762	3.83026	0.547498	0.655494	0.523263	1.08212	1.03215	5.87231	1.35029	1.90351	13.7844	5.92063	0.854378	7.58198	1.36798	1.42586	1.87999	39.2828	1.47531	1.2352	5.92855	2.99767	6.78484	1.55014	0.91948	1.65463	1.66626	2.13531	0.800112	32.3428	3.09398	3.72226	6.80563	2.24986	0.569322	1.91126
GLURP-031	0.842989	2.1746	0.01936	3.91191	2.01665	0.248733	9.76541	0.569088	0.369932	0.251363	-0.0313901	1.68857	4.7092	0.99731	4.22837	0.34127	11.9482	1.707	1.50252	1.45312	1.46592	0.763755	1.67777	0.534136	0.174292	0.827926	1.07304	1.2982	1.80456	2.46706	4.15405	1.49641	0.965159	2.59267	1.33322	4.03554	1.41629	0.777829	0.805852	2.73406	3.24593	2.12582	11.0764	15.7459	3.58983	2.29313	2.69094	0.557526	2.95569
GLURP-032	4.18024	1.82336	3.51115	1.56064	2.05611	0.41065	0.373566	1.3705	2.048	0.55766	-0.14524	9.27106	5.93574	2.45386	0.612781	1.52697	0.829799	0.227309	2.69703	0.461257	2.63239	0.597872	0.896104	2.62159	0.389208	2.06196	3.20987	1.61161	12.255	38.3189	18.1542	0.0934898	0.88867	6.08431	1.6526	5.36538	6.33584	1.45973	1.44678	2.48434	8.93231	0.538708	5.59842	2.04875	1.76688	3.33004	1.76857	0.645013	0.760862
GLURP-033	30.4515	0.947344	4.08593	2.27437	1.7016	0.343004	0.255094	6.19245	1.67845	0.7626	0.0387625	5.44387	4.6393	2.78031	2.27908	22.9899	0.534013	0.178089	2.07062	0.26225	2.30562	0.720391	0.898102	36.9046	2.45124	0.66062	3.65858	5.83168	22.7272	38.6406	49.8393	0.11318	1.17328	5.37321	1.87541	4.60583	2.80417	1.52485	1.15612	1.41235	5.89482	0.395154	6.74207	1.06504	1.51796	2.45367	1.54751	1.56342	0.574865
GLURP-034	44.618	0.21781	0.497897	8.36191	0.586059	0.39404	1.19768	0.473187	0.207743	0.296984	0.00672093	8.33532	8.08209	1.04681	6.35254	1.74074	0.933324	0.583483	23.5329	1.45118	1.88104	3.16508	2.43481	0.531442	0.769708	0.895708	1.9081	10.9227	0.549781	1.54104	2.34937	1.91093	1.1717	0.665947	29.7958	11.7294	11.8969	0.710487	1.42767	3.46351	4.84967	3.37657	2.43488	2.98012	2.05414	9.3151	0.613142	1.43854	3.29945
GLURP-035	31.9236	0.200706	0.226983	4.7414	0.925058	0.266267	6.29465	0.720446	0.450833	0.362613	0.0607586	8.25669	5.35803	2.0799	2.95955	0.587642	6.11015	2.54549	2.19805	1.2608	2.62893	3.76128	15.5533	0.577911	0.406562	0.892953	0.76185	4.28768	0.772061	1.43304	3.32055	1.80034	1.54869	0.99203	22.1686	58.6213	0.986571	1.17306	1.14165	4.02744	2.17014	3.0363	40.6475	28.5511	0.820511	2.3017	0.575125	1.22885	3.372
GLURP-037	7.14274	0.203271	4.1842	8.42375	4.64567	0.294141	32.7114	0.432165	1.05297	0.88845	0.110898	4.06557	4.97071	3.66326	1.54866	0.504206	0.755283	0.62707	5.23439	30.7466	0.787118	4.04955	2.57509	0.731459	0.274966	1.10402	1.49422	3.11203	3.90524	2.70743	12.6913	1.59519	1.27731	0.945938	5.7155	19.5788	9.0537	1.01515	1.13891	8.91612	16.3173	9.17551	3.90289	3.89101	7.8395	1.12699	1.4098	8.62176	4.04005
GLURP-038	19.6006	21.6791	0.147998	4.3775	4.95316	0.306265	3.55075	4.28941	2.26137	0.521681	0.0993129	3.22955	23.3444	25.5761	3.91103	3.38735	2.29661	1.36676	2.79063	8.63097	5.51905	3.66285	2.36386	1.31115	0.757122	0.471675	4.03439	8.32445	26.1418	1.88844	49.8393	0.873898	0.936232	6.50951	8.29128	2.83509	8.65068	3.34296	2.86577	2.83696	12.5872	1.27695	45.6462	1.57782	1.71554	8.55394	3.46882	2.02651	1.69115
GLURP-039	30.4515	1.48239	0.710784	2.60386	2.69702	0.43281	1.17854	1.19462	0.963952	1.15933	0.124003	3.77574	10.3466	6.3688	0.915527	8.69938	1.36739	0.451707	3.16599	0.624956	9.45922	7.47145	2.23144	1.37437	2.45591	0.651173	4.27518	14.7454	3.4215	6.73677	32.4491	0.657956	0.935465	3.67045	17.6374	2.19146	42.1027	2.41843	2.35061	3.46184	5.91975	0.269092	40.8124	4.46853	1.16248	5.39076	4.90365	1.84767	16.5929
GLURP-040	25.7719	2.76475	0.631503	1.50208	1.4308	0.579765	0.60873	1.29943	1.06971	10.3721	0.915861	11.8482	9.14042	2.59985	5.7978	2.44124	1.6428	0.524213	30.9469	0.533477	9.51888	3.95755	1.4765	2.13059	2.28089	0.577169	1.58053	19.2294	4.25542	0.906005	22.8902	0.0560743	1.99717	9.29518	4.59468	9.2325	5.17191	3.383	1.87901	3.99272	3.35632	0.927466	3.04672	4.53169	9.78432	4.85598	1.80226	1.02603	2.07094
GLURP-041	8.68598	1.22105	0.834691	3.26763	2.03271	0.705413	1.35957	1.34748	0.409227	0.886792	0.985342	14.0091	9.54654	1.88448	9.73336	1.09534	1.32817	1.3411	23.5329	0.950286	5.87326	6.37432	1.93471	0.601069	0.251955	0.650873	51.136	2.69773	7.88157	2.38454	3.18225	1.46433	1.10686	2.19708	2.68205	30.1994	1.64994	0.546544	2.52967	8.66296	31.6095	1.30689	28.1205	2.92319	2.30639	3.34059	1.1313	2.97312	1.86159
GLURP-042	30.4515	0.576165	0.295084	4.06931	19.122	0.229872	0.508073	4.48915	2.77357	1.14757	-0.246941	8.84903	4.59473	3.02889	8.19581	24.5878	0.856789	0.774014	14.8187	0.356136	1.96462	13.7383	1.59656	33.4401	1.15537	0.220797	8.76706	2.2769	21.6484	1.32302	43.8551	1.20536	0.857985	1.79004	54.3096	2.03894	0.813127	1.10636	1.18879	5.32356	2.1486	0.370584	1.63523	1.59143	4.01104	1.725	1.13498	0.463578	0.481508
GLURP-043	23.6236	0.980448	0.00299909	5.17042	35.7854	0.207712	0.193445	4.06943	2.51839	0.801511	-0.246353	1.15385	17.2363	3.37318	0.655916	11.9929	0.54558	0.130458	1.21326	0.737157	0.847379	3.54124	22.8856	3.39513	0.321536	0.308447	0.641884	8.5132	26.2966	3.35173	42.9668	0.835172	1.13645	1.57744	54.3096	0.975883	2.96861	2.82358	1.69138	2.43154	6.526	0.451336	12.1383	1.99769	6.99572	0.568641	1.73241	0.732275	0.756553
GLURP-044	10.818	1.83577	0.190768	4.62566	36.5949	0.420127	0.324885	4.65777	2.90331	1.24234	-0.222839	1.46561	19.5063	6.46572	1.05452	3.25524	0.527954	33.6838	0.55213	1.57425	1.16804	3.18439	26.7052	1.33376	0.936801	0.61588	0.382576	5.91324	23.3005	0.698776	35.4637	0.426521	8.08287	7.19877	54.3096	3.67089	2.84642	3.59118	1.44678	1.56972	46.4977	0.685242	23.2149	2.3958	2.08036	2.21148	52.8552	1.25498	2.00898
GLURP-045	2.86164	1.82874	0.978876	4.73853	34.7911	0.224041	0.2738	1.35131	1.48538	0.773362	-0.11232	1.83109	6.35104	2.45954	1.15117	6.01633	0.53236	32.7687	0.417586	1.30784	3.4954	0.983035	14.5929	2.23512	0.830238	0.572445	0.559431	3.36978	17.7616	0.828074	39.2711	0.149333	1.34378	2.46425	51.5136	1.4159	2.93702	1.79976	1.84802	1.8502	46.4977	0.543562	11.997	1.27015	3.51942	0.710036	1.70858	0.801393	0.598464
GLURP-046	1.08429	2.84751	1.44204	3.07675	20.0677	0.278857	0.182259	1.02808	1.74428	0.532443	0.0616894	2.33659	2.32652	12.401	6.66051	6.94048	2.37483	0.709447	1.7484	0.307191	3.70014	1.3753	26.184	10.3247	1.04259	0.484271	0.525972	1.07333	3.06693	1.17628	42.9606	0.147311	0.652395	5.21934	54.3096	4.98942	2.26551	1.76186	1.39569	3.07269	22.1542	0.450012	4.36261	4.0612	1.1687	1.07122	1.57298	0.608726	0.648857
GLURP-047	3.47236	4.03264	0.356109	0.320462	11.579	0.426978	0.594756	0.498362	2.30195	0.608357	-0.0470662	7.43061	2.7318	18.8561	3.09306	6.17241	3.1388	0.550675	7.0312	0.363879	4.06894	2.24217	23.5046	9.07034	2.08255	0.608135	0.746443	1.88309	2.72578	1.95725	46.8402	0.158469	1.05284	12.1702	25.488	4.52424	2.95215	5.12371	2.9043	8.91824	7.77962	27.9186	3.84073	2.69726	1.22471	6.46172	2.04468	0.590583	0.491531
GLURP-048	3.3375	3.65236	0.560047	0.163929	0.975822	0.353501	1.18624	0.828334	1.99573	0.671309	-0.0182606	2.59951	3.07392	4.54759	2.17923	2.50545	1.94519	0.985711	4.06051	0.577181	3.72048	2.3584	13.3969	38.1458	2.35323	1.13823	0.946002	1.10945	3.59839	1.83455	29.7658	0.099397	1.09349	4.59561	4.3685	4.06134	3.43754	2.0026	2.67562	4.06578	3.76101	27.9186	16.4657	1.05693	2.14804	2.04489	2.78182	0.60527	0.522258
GLURP-049	0.817792	0.556716	-0.0418568	0.104635	0.176717	0.380423	0.203234	1.06025	1.07264	1.03332	-0.253996	1.52666	0.364785	1.71499	0.790914	2.47927	1.20711	0.253771	0.615875	0.986489	0.770772	0.426934	1.58472	19.8521	0.603889	0.296375	3.94238	1.61686	1.86659	0.8231	14.6936	0.478115	0.42916	0.642084	1.55723	1.40751	0.933654	0.906719	8.39092	6.54242	1.09966	0.392206	9.33942	1.08126	1.66498	0.754134	1.78336	0.722771	0.202074
GLURP-050	1.07997	2.14405	0.396792	0.183694	0.863231	0.283522	0.247979	1.52511	1.12874	1.16165	-0.15641	2.87709	1.37779	5.59911	4.04124	3.02013	1.33655	0.326277	1.66845	2.90668	2.58561	1.34819	4.40788	2.56843	1.25182	0.285878	2.72471	2.05611	1.80421	0.749313	16.1582	0.548276	0.875629	3.19282	5.572	2.84577	17.2954	6.96797	6.66536	2.43271	1.19388	22.0122	2.28543	1.08822	1.69221	6.28813	1.2944	0.562935	0.222355
GLURP-051	2.86238	3.13924	0.980441	0.660978	2.73628	0.490542	0.382474	2.0154	3.05457	2.27298	-0.199324	3.76842	7.0873	6.13319	2.00589	4.99636	3.51611	0.625827	3.14112	2.10306	5.54549	2.2594	6.38299	3.53132	2.49635	0.234968	1.45207	2.97073	3.38675	1.82212	41.4184	0.770193	1.12341	8.94764	13.5644	8.20223	13.8391	3.08354	3.33988	6.9905	1.40188	12.314	9.84149	9.08648	2.49886	3.13894	2.25177	1.16513	0.413482
GLURP-052	10.2469	4.09016	4.78015	0.489683	3.54693	0.515618	1.51344	3.12153	4.02425	2.15655	-0.164052	15.8409	10.2894	12.1232	5.37124	13.4505	4.48058	0.815295	4.04003	2.00255	7.50676	3.79355	3.45964	5.30299	3.12951	0.340463	3.13339	4.25061	6.06303	17.7326	22.1509	0.716372	1.23925	23.1332	22.6438	5.76116	16.2819	3.73637	7.77106	7.57204	3.26237	1.8709	13.7031	8.42536	11.5431	2.32348	2.72676	1.71807	0.451584
GLURP-053	15.3465	26.1184	12.1704	2.35051	11.7741	4.81113	1.67214	2.08026	38.3989	7.6429	0.0887313	51.4827	23.3444	25.5761	28.4662	31.37	35.0975	10.9127	12.5948	4.67362	43.4286	14.0532	9.31479	38.1458	11.17	0.442808	7.14967	3.56144	7.65742	5.91849	30.9946	0.990073	2.4398	30.8102	54.3096	48.9766	21.1982	5.36445	5.14251	9.40675	2.447	4.24184	36.9215	12.1099	2.31139	2.98985	4.21582	1.70771	0.768081
GLURP-054	24.6022	26.1184	5.04199	4.33577	13.4468	7.19681	17.3163	3.01933	37.516	6.11643	-0.0576478	52.046	23.3444	25.5761	47.0008	31.37	35.0975	33.6838	30.9469	8.52169	43.4286	14.0532	25.1846	38.1458	12.763	9.84546	17.4993	35.0995	50.7526	17.4606	49.8393	0.956598	24.0659	30.8102	54.3096	48.9766	30.4607	33.9823	53.8956	32.2623	46.4977	17.1274	55.4379	21.3266	17.2597	44.8728	18.744	17.5764	4.28396
GLURP-055	30.4515	26.1184	27.4731	4.11691	6.20118	16.8498	8.99572	26.0764	38.6683	10.2518	0.112246	52.3455	23.3444	25.5761	47.6606	31.37	35.0975	33.5176	30.9469	10.6074	43.4286	27.0009	25.0971	38.1458	49.9752	17.7345	18.8209	37.178	50.7526	50.2557	49.8393	1.35041	13.412	30.8102	54.3096	48.9766	42.1027	33.9823	53.8956	32.2623	46.4977	27.9186	55.4379	35.728	32.2524	44.8728	52.8552	15.0035	2.13547
GLURP-056	25.3581	2.94393	1.15986	2.20439	0.961086	3.1831	9.41171	32.7692	23.3538	3.10556	-0.0441268	33.2784	6.33841	25.5761	4.12671	22.7232	3.67475	0.810532	8.65645	7.22428	13.7184	23.7054	20.6783	7.81911	20.9543	7.4763	28.91	37.178	49.602	38.1357	49.8393	17.695	1.75016	27.9731	13.9256	8.19079	38.465	29.1323	53.8956	32.2623	46.4977	20.3835	55.4379	23.9647	21.7356	44.8728	52.8552	25.931	0.98851
GLURP-057	30.4515	26.1184	21.7878	4.96605	23.7861	14.5533	24.0386	33.0011	39.2967	22.5482	0.273322	49.7871	23.3444	25.5761	45.5765	31.37	35.0975	21.1244	30.9469	16.4206	43.4286	14.0532	26.7052	38.1458	49.9752	0.541479	20.2298	15.8942	28.3845	3.29452	22.7087	8.36555	12.4623	30.8102	54.3096	48.9766	20.4444	1.61133	3.95304	6.95738	3.9306	7.82186	17.8721	4.72347	3.5062	7.92817	8.24499	2.8879	0.639024
GLURP-058	30.4515	26.1184	30.8414	5.94185	30.6599	23.1134	8.32314	33.0011	46.7831	30.8201	0.0646287	52.3455	23.3444	25.5761	51.3495	31.37	35.0975	33.4721	30.9469	22.4483	43.4286	28.5504	42.6464	38.1458	49.9752	0.364606	34.1959	37.178	50.7526	53.3323	49.8393	15.8388	37.7484	44.6291	54.3096	48.9766	42.1027	33.9823	53.8956	32.2623	46.4977	27.9186	55.4379	47.4951	33.8618	44.8728	52.8552	26.4779	7.7347
GLURP-059	30.4515	26.1184	25.8562	7.26505	29.7396	21.0887	11.4854	33.0011	49.802	24.3337	0.0317081	52.3455	23.3444	25.5761	51.3495	31.37	35.0975	31.0953	30.9469	20.7524	43.4286	43.7448	42.6464	38.1458	49.9752	0.459619	31.0866	37.178	50.7526	53.3323	49.8393	11.4773	14.9325	47.5242	54.3096	48.9766	42.1027	33.9823	53.8956	32.2623	46.4977	27.9186	55.4379	47.4951	46.8016	44.8728	52.8552	27.9096	11.3477
GLURP-060	30.4515	26.1184	27.786	5.14754	28.6125	13.2272	11.5231	33.0011	46.4711	20.0791	-0.0935077	52.2104	23.3444	25.5761	49.9132	31.37	35.0975	28.9423	30.9469	13.1298	43.4286	46.2055	42.6464	38.1458	49.9752	0.43651	32.8606	37.178	50.7526	53.3323	49.8393	8.81187	9.75054	32.6704	54.3096	44.7999	42.1027	33.9823	53.8956	32.2623	46.4977	27.9186	55.4379	47.4951	44.0371	44.8728	52.8552	27.5994	10.6459
GLURP-061	30.4515	26.1184	32.1459	6.18562	33.7772	21.3715	13.8017	33.0011	49.2973	28.1844	-0.0711688	52.1038	23.3444	25.5761	50.6641	31.37	35.0975	33.5552	30.9469	20.3364	43.4286	46.9677	42.6464	38.1458	49.9752	0.53938	28.386	37.178	50.7526	53.3323	49.8393	5.18222	26.3151	30.8102	54.3096	48.9766	42.1027	33.9823	53.8956	32.2623	46.4977	27.9186	55.4379	47.4951	36.6038	44.8728	25.7603	24.9185	11.8283
GLURP-062	30.4515	26.1184	33.1818	6.66656	36.8391	28.3204	11.2812	33.0011	50.1218	31.9493	0.168093	48.5922	23.3444	25.5761	49.9644	31.37	35.0975	33.5774	30.9469	21.6383	43.4286	47.0792	42.2361	38.1458	49.9752	0.734597	30.8453	37.178	50.7526	53.3323	49.8393	7.19986	25.6255	33.653	54.3096	48.9766	42.1027	33.9823	53.8956	32.2623	46.4977	27.9186	55.4379	47.4951	42.3118	44.8728	47.5605	24.2359	15.3042
GLURP-063	28.9493	26.1184	22.9551	5.49458	24.0835	10.6246	7.89456	32.8351	39.2967	17.8914	0.41441	51.8124	23.3444	25.5761	45.2594	31.37	35.0975	20.9206	30.9469	17.4842	43.4286	26.8065	34.3427	38.1458	49.2207	0.675841	30.4252	37.178	50.7526	53.3323	49.8393	24.2461	16.2934	42.5544	54.3096	41.3194	35.9016	32.8585	53.8956	32.2623	46.4977	24.3536	55.4379	32.1571	18.1574	44.8728	52.8552	39.746	4.11189
GLURP-064	30.4515	26.1184	24.4104	4.83063	27.7106	11.5489	9.47953	33.0011	40.8601	16.2852	0.0117206	44.4758	23.3444	25.5761	49.4787	31.37	35.0975	22.7465	30.9469	16.4982	43.4286	26.7412	41.0679	38.1458	49.9752	0.515237	34.2378	37.178	50.7526	53.3323	49.8393	8.15158	6.32838	40.1658	54.3096	48.9766	42.1027	33.9823	53.8956	32.2623	46.4977	27.9186	55.4379	47.4951	22.0599	44.8728	52.8552	35.3994	4.62074
GLURP-065	30.4515	26.1184	25.5067	5.30279	33.9095	14.9773	11.0862	33.0011	46.6154	21.4368	0.0422897	52.3455	23.3444	25.5761	40.3652	31.37	35.0975	22.5247	30.9469	16.6838	43.4286	39.7039	42.6464	38.1458	49.9752	0.284829	28.0245	37.178	50.7526	53.3323	49.8393	10.6845	9.06549	30.8102	54.3096	48.9766	39.6416	33.9823	53.8956	32.2623	46.4977	27.9186	55.4379	47.4951	23.1451	44.8728	35.5683	24.8139	7.1226
GLURP-066	30.4515	26.1184	26.9468	5.18347	32.4539	15.3231	8.57972	33.0011	49.5188	21.5749	0.24628	52.3455	23.3444	25.5761	50.6274	31.37	35.0975	24.892	30.9469	22.1336	43.4286	45.843	38.653	38.1458	49.9752	0.458604	30.9683	37.178	50.7526	53.3323	49.8393	7.66194	13.5939	30.8102	54.3096	48.9766	42.1027	33.9823	53.8956	32.2623	46.4977	27.9186	55.4379	47.4951	28.265	44.8728	46.6984	23.0523	8.73705
GLURP-067	30.4515	26.1184	28.2481	5.14174	36.4378	14.7667	10.357	32.8268	49.6023	25.2234	0.0369989	52.3455	23.3444	25.5761	45.7962	31.37	35.0975	25.1328	30.9469	17.1364	43.4286	45.2246	42.6464	38.1458	49.9752	0.514412	35.8283	37.178	50.7526	53.3323	49.8393	5.31152	19.8858	31.1844	54.3096	43.8543	42.1027	28.8616	53.8956	32.2623	46.4977	27.9186	55.4379	47.4951	31.9187	44.8728	34.7157	28.2335	10.7423
GLURP-068	30.4515	26.1184	28.4098	5.10514	36.4436	14.5014	10.6674	33.0011	43.2057	30.0423	0.111658	52.3455	23.3444	25.5761	51.3495	31.37	35.0975	27.4901	30.9469	16.0039	43.4286	46.7528	41.2031	38.1458	49.9752	0.675746	25.9005	37.178	50.7526	53.3323	49.8393	5.73487	7.35863	30.8102	54.3096	48.9766	42.1027	24.1973	53.8956	32.2623	46.4977	27.9186	55.4379	47.4951	41.4935	44.8728	25.7139	26.6464	15.7872
GLURP-069	30.4515	26.1184	30.1754	5.2369	36.8391	16.8165	9.15163	33.0011	49.7848	30.3989	0.480839	49.9589	23.3444	25.5761	49.2342	31.37	35.0975	31.4684	30.9469	14.4327	43.4286	42.5116	30.9674	38.1458	49.9752	1.37435	30.8327	37.178	50.7526	53.3323	49.8393	3.25778	39.2681	30.8102	54.3096	48.9766	42.1027	27.8656	37.2765	32.2623	46.4977	27.9186	55.4379	47.4951	35.7341	44.8728	27.4138	19.3259	14.9103
GLURP-070	9.50687	23.9422	2.47216	2.17388	7.21219	1.70271	7.81416	9.78436	37.3123	3.1751	0.283316	28.7664	5.98923	25.5761	26.3518	30.8484	17.4093	19.027	17.6778	8.80992	43.4286	18.6968	19.9757	38.1458	2.83797	1.0868	23.2722	36.5798	42.1513	48.9516	49.8393	7.24384	2.48334	31.1555	18.3767	9.57261	27.711	16.7359	43.4835	32.2623	34.0477	10.9575	55.4379	42.3218	15.2225	44.8728	43.4195	25.1154	1.34945
GLURP-071	6.08312	1.19935	0.101056	0.415803	1.95334	0.359153	3.79965	0.892668	12.4367	1.1335	0.0311203	27.1667	0.610698	2.36992	0.741388	8.99547	1.14541	0.465467	0.993525	0.728472	12.1449	18.5699	2.18615	5.57493	0.946913	0.724958	7.98615	20.5588	19.7611	23.269	10.0406	1.31694	0.45064	1.74182	2.55312	1.35871	26.2853	19.4636	3.2469	19.3255	22.9514	0.956149	5.81113	9.78062	12.5217	31.0637	6.01798	6.33344	0.398118
GLURP-072	2.70886	1.27921	0.167818	0.122155	1.1883	0.18322	0.638104	0.663867	3.27712	0.984477	0.296837	1.38584	0.925706	0.848384	0.796505	0.861143	0.707519	2.26806	0.200627	0.210629	1.61955	1.38727	1.51243	20.4626	0.716675	0.481942	0.720751	0.871182	2.34909	1.40298	6.02371	0.730155	0.29568	1.4755	2.50079	1.47081	2.83113	1.26917	3.88351	2.23309	3.36383	0.215698	5.36331	5.95879	1.7381	1.21542	0.991988	0.38582	0.361859
GLURP-073	1.45464	2.56199	0.408267	0.0611369	0.739093	0.154062	0.436749	0.619248	1.27632	0.842906	0.0364111	1.6219	0.692793	0.712939	0.862007	0.917451	0.786836	1.83567	0.224856	0.307187	1.5626	0.93975	2.34133	24.878	0.614001	0.833529	0.647858	11.5588	1.67864	1.39787	18.3761	0.353986	0.412284	1.13913	1.58677	1.22525	1.32499	1.15493	2.32799	0.904356	2.23392	1.63129	18.6712	3.87873	5.12572	1.5682	1.01746	0.700308	0.786518
GLURP-074	1.76956	0.424714	0.315426	0.110714	0.453863	0.314486	0.533231	0.935731	0.981169	0.767567	0.221002	1.67399	0.45951	0.75268	0.867599	2.06684	0.914073	0.0669489	0.32594	0.741	1.28079	0.718923	2.21745	2.17926	0.658337	1.90858	0.759588	7.47391	1.2909	1.12283	6.54424	0.564097	0.392338	0.912536	2.0442	1.88718	1.10086	1.26063	2.24423	1.06606	1.80643	0.534295	7.98563	3.64712	2.52219	1.23222	1.74474	0.662293	0.791435
GLURP-075	1.07893	0.268267	0.543774	1.07071	0.966195	0.403122	0.790892	0.264814	0.627275	0.465459	0.0842949	1.0112	0.947569	0.916241	1.35671	0.371181	0.539193	0.489999	9.54987	0.487178	1.16755	0.824788	0.764613	0.50181	0.121079	0.609699	1.35713	0.655825	1.25161	1.07636	1.77895	1.3073	0.872916	0.356897	5.77825	2.01768	1.06582	0.382137	0.653815	1.81556	4.29784	0.949163	0.968146	2.06504	0.385113	2.08147	0.797595	0.560144	1.59623
GLURP-076	8.54464	0.139131	0.0625589	2.31321	0.573109	0.570484	1.56173	0.401737	0.335645	0.258566	-0.0554223	0.826552	0.830072	8.16868	2.08332	0.408963	0.429353	0.651158	0.649002	0.378667	35.8645	19.3068	0.750241	3.57008	0.0716211	0.692361	0.494033	0.831255	3.01887	1.2547	10.7108	1.29802	3.77386	0.384639	0.810205	2.6436	1.18323	1.04929	3.21329	3.50489	1.65116	0.876767	3.14855	2.88384	1.72306	1.80063	0.755823	3.16847	1.29677
GLURP-077	0.870798	0.937413	0.431738	0.0573233	0.597633	0.718555	0.244405	1.14482	2.81169	0.837326	0.0399383	1.05531	0.947623	3.31033	2.58183	2.84281	1.477	0.636412	0.709585	0.621378	19.5469	1.1456	1.64306	2.51288	0.797569	0.517861	1.69704	11.3689	4.66448	4.32836	8.35098	0.188005	1.13185	4.29612	6.65735	0.8104	1.39405	1.00494	3.58447	2.56373	5.63454	2.22965	3.0648	3.39719	4.5851	1.51711	3.32912	0.721907	1.40599
GLURP-078	1.78983	13.3887	0.164689	0.0943862	0.268522	0.698145	1.45191	1.60553	2.32962	0.730919	0.260977	6.53073	2.15973	7.56591	3.01158	6.35221	2.26907	1.3313	0.564804	0.436901	12.2557	8.66748	1.19959	5.46129	1.1996	0.411842	4.5548	15.3361	16.427	2.2897	49.8393	1.15351	1.16637	6.17847	8.45332	1.98861	6.82604	2.35544	8.77289	10.656	31.6226	9.64563	14.5978	1.07431	8.32588	17.3225	12.3794	3.73373	0.572652
GLURP-079	1.03869	1.08266	0.45208	0.2364	0.460214	0.316179	0.476896	0.872953	0.706314	0.500836	1.15454	1.38258	1.19354	1.14117	0.726211	1.69046	0.377582	0.260651	0.457559	1.38186	1.67311	0.960463	1.76735	1.39827	0.711413	0.565098	0.835468	1.04071	1.78367	0.61998	4.0657	0.799729	1.22851	1.63326	1.30826	2.77637	0.648868	0.550143	4.38946	1.15178	1.17866	0.946	1.07202	2.192	4.69712	0.482544	3.10724	0.756466	0.937699
GLURP-080	0.435916	0.560854	0.109401	0.134648	0.459637	0.544911	0.117238	0.393041	1.21852	0.979387	0.13047	0.859001	2.05795	1.02357	0.676685	0.653691	0.429358	0.0600688	1.74596	0.300465	1.44939	0.236187	1.25413	1.01359	0.603111	0.589765	0.272639	1.16013	1.03899	0.858749	4.26817	0.0954588	1.1096	2.08758	0.987551	0.589247	0.797509	0.924868	0.858751	0.733402	1.03381	0.886428	5.27117	0.599112	0.903447	0.375448	1.0643	0.330525	0.573881
GLURP-081	0.402802	0.270367	0.110966	0.0668573	0.383422	0.487482	0.13262	0.351017	1.07648	0.57715	0.0405261	0.566098	1.3841	1.11887	0.477783	0.502547	0.432112	0.00661551	0.308391	0.177481	1.2033	0.214178	1.04613	0.919212	0.42421	0.394522	0.226633	1.23703	1.18193	0.616664	3.85392	0.0258514	0.869492	1.04205	0.8407	0.410038	0.525392	1.03323	0.852887	0.445557	0.736816	0.855539	0.688788	0.622052	0.943896	0.394348	0.93775	0.340893	0.503822
GLURP-082	0.204115	0.318781	0.0598513	0.0363485	0.247158	0.380423	0.131277	0.250884	0.626994	0.701335	0.116949	0.374033	0.572437	0.445698	0.389116	0.40376	0.334619	-0.0568934	0.133874	0.171236	1.12194	0.189234	0.852934	0.646233	0.408653	0.312121	0.059006	0.522811	0.967129	0.47075	2.42032	0.0416376	0.639354	0.670236	0.755459	0.496211	0.518635	0.975045	0.6485	0.444583	0.486549	1.2315	0.402874	0.636851	0.663863	0.311051	0.802157	0.308062	0.617515
MSP3-001	0.113904	0.257539	-0.0142131	0.0249076	0.124752	0.26202	0.0885733	0.232206	0.499712	0.507606	0.154573	0.348799	0.466568	0.279432	0.337993	0.347452	0.0988708	-0.0865308	0.136292	0.122714	1.08262	0.176028	0.672841	0.539909	0.364692	0.237592	0.0479747	0.678937	0.796555	0.439246	2.28456	0.038804	0.608669	0.645481	0.62802	0.397074	0.522576	0.625409	0.668604	0.542951	0.437942	1.23636	0.310727	0.650171	0.494288	0.32505	0.750385	0.282143	0.468792
MSP3-002	0.196437	0.263332	0.0499413	0.0490003	0.164014	0.26202	0.131221	0.228574	0.519388	0.332091	0.347981	0.358567	0.705423	0.279432	0.311633	0.511438	0.0757367	-0.0505425	0.270809	0.185167	1.09957	0.0997295	1.00174	0.612185	1.02207	0.308447	0.038782	0.385909	0.831302	0.665567	1.99287	0.0488575	0.577983	0.680915	0.828885	0.547305	0.376738	0.509041	0.707136	0.602387	0.34428	1.03072	0.283169	0.512534	0.428169	0.260653	0.794761	0.289054	0.439908
MSP3-003	0.915354	0.442094	0.252315	0.112687	1.44293	0.294602	0.204632	0.214566	0.579647	2.49638	0.353272	0.304029	0.950594	0.516665	0.269296	0.345476	0.161663	0.0902355	0.196449	1.17721	0.694843	0.113669	1.04106	3.50086	0.14464	0.24494	0.100564	0.427854	1.31933	0.49356	2.0495	0.0232608	0.92626	0.478021	0.704821	0.487822	0.425726	0.467405	0.768284	0.857599	0.736546	1.517	0.16777	0.541393	0.528514	0.285852	0.83585	0.255359	0.409795
MSP3-004	2.99148	1.18652	0.514148	1.16535	1.5457	0.242118	0.297619	0.977755	1.65201	4.54819	0.121652	0.693231	22.6657	3.15623	0.432252	1.05773	0.694299	-0.0013231	15.602	5.39664	2.16393	0.262598	1.68703	1.38035	1.19971	0.485845	1.74245	3.26026	1.83895	9.60532	6.53804	2.48066	3.63729	1.51433	1.93111	0.673895	1.18753	1.35084	0.845348	1.83121	3.46536	0.734631	55.4379	1.63953	1.59186	0.546942	1.21551	0.435931	0.766852
MSP3-005	13.9955	1.93633	2.13626	6.59262	1.65656	0.514451	0.28783	3.2336	20.7972	2.05348	0.152221	0.88604	23.3444	14.8301	1.9324	1.52795	0.736161	0.185499	30.9469	4.85378	10.4056	1.81126	3.70357	1.77817	8.74545	3.94565	3.49009	21.9057	6.70742	17.2343	30.6563	7.70132	15.1105	30.8102	7.66252	1.20466	1.17688	1.6583	2.69489	14.9503	3.82769	1.23371	55.4379	2.63704	35.598	1.85449	2.30026	0.456666	1.40169
MSP3-006	7.22995	0.294781	0.0869735	4.32285	0.856303	0.255639	0.796111	0.860711	7.37716	0.885957	0.0293567	1.23167	3.98737	0.903536	0.468997	0.609237	0.250344	-0.0828261	16.9885	4.80089	2.90153	0.825861	1.54346	2.15329	1.13515	0.362506	5.53288	37.178	30.8752	5.94171	49.8393	1.91685	1.07662	34.7555	1.6391	0.767695	2.89822	4.79008	12.2877	2.83453	7.16815	1.06073	4.21191	11.6724	3.75356	22.8432	2.37175	1.40791	8.64425
MSP3-007	5.58064	0.360161	0.366019	0.204923	1.0122	0.291686	0.224808	1.96352	1.00085	0.872981	0.207481	1.77136	1.80052	1.12292	1.13759	0.640848	0.322501	0.106113	0.49997	0.299985	1.96937	1.24713	2.34864	2.41611	0.810015	0.407118	0.240972	0.70923	1.45042	0.621638	5.15408	0.349469	0.953876	1.58472	1.5682	0.790572	0.645891	1.01775	0.759908	0.754832	0.645226	0.240409	0.578556	0.72565	0.712091	1.08312	0.925424	0.314974	0.768081
MSP3-008	3.8155	0.265401	0.133394	0.126596	0.399589	0.268401	0.158488	0.815518	0.788094	0.681465	0.11401	1.69284	1.27712	0.441642	0.54009	0.481802	0.202974	-0.0664197	0.796844	0.25867	2.99441	0.446009	2.28945	1.27223	0.434961	0.225521	2.53113	0.560095	1.88238	0.654801	11.9862	2.05468	0.819629	0.800322	1.38	1.04985	0.924054	1.19924	1.93178	1.12645	0.911216	0.390441	0.699123	1.71688	2.85512	1.25812	1.10868	0.519736	0.656232
MSP3-009	7.92168	2.62489	1.62094	0.660246	3.05038	0.224624	0.217916	1.80891	4.66435	1.91309	0.511408	1.1164	2.22697	1.95547	1.09206	7.29858	1.15313	-0.0865308	2.35141	0.369644	6.69662	3.07781	1.91701	8.75793	0.995261	0.982352	0.289369	1.17003	1.16534	0.6843	20.3737	0.639578	2.18128	2.93896	6.24127	5.09313	0.454443	0.568293	0.897283	0.598977	0.590868	0.333958	1.09871	0.70937	0.437503	0.60434	0.774217	0.38582	0.619973
MSP3-010	2.99182	0.688719	3.58365	1.61847	2.24261	1.46091	2.78379	1.77519	1.12628	2.10474	1.17511	0.978655	1.46842	1.58482	1.92681	1.20946	1.57119	0.0801799	4.48998	0.458039	2.47375	4.70889	9.65934	0.75196	0.347205	1.17392	0.983644	3.95467	3.59523	0.678843	14.1746	0.268081	28.974	3.353	2.09484	1.70416	0.950097	0.813305	1.38815	2.53694	3.96226	0.715216	0.433016	1.20178	2.61787	13.7099	0.890909	2.05675	2.22581
MSP3-011	0.920154	1.2399	0.578824	0.594363	0.826856	0.84335	0.44444	0.450112	2.50425	0.748189	0.0029026	0.962556	1.62741	1.79488	0.528108	0.85077	1.88736	-0.023022	1.22144	0.914427	3.73404	1.59971	1.27306	1.09542	2.06699	0.511038	1.11868	7.66557	3.06219	1.1083	9.32921	6.2849	3.45011	1.06486	7.52833	0.977408	11.9936	8.77007	3.27873	2.26322	1.5193	0.683003	2.18984	1.29159	14.8654	0.737335	1.65187	0.45753	20.6367
MSP3-012	3.60434	0.705685	0.136002	1.15071	10.24	0.550607	0.223509	0.501475	25.1001	5.44067	0.0258294	1.42113	23.3444	3.62867	1.24304	1.42225	0.672817	-0.0553056	4.47438	9.03333	43.4286	14.0532	1.68957	3.17113	23.8012	0.468526	26.9305	1.43801	1.24036	1.37691	6.18352	0.684211	1.00758	1.98856	54.3096	9.44145	2.77603	4.26483	2.5617	3.89872	1.78529	0.348962	1.47161	1.37166	1.4254	0.621139	1.10704	2.96047	1.41091
MSP3-013	6.98392	1.00155	0.768679	0.701823	13.5311	1.74082	0.324885	0.521191	16.8885	3.06168	0.0863798	0.92506	22.8172	2.05482	3.84953	1.31457	1.03966	0.540619	1.46566	8.25142	24.1954	14.0532	1.56824	2.76854	29.0562	0.570346	36.3989	34.0689	4.96851	26.9865	13.9713	1.88337	4.2065	3.2865	38.773	7.37939	1.33792	27.2933	2.52233	27.7845	13.8853	0.31013	3.63147	3.51713	11.4024	2.50407	3.32748	9.11545	38.8835
MSP3-014	3.39845	0.533957	0.194941	0.608272	1.27837	0.171268	0.147302	0.665942	7.80766	0.979387	0.0205386	0.851852	22.1018	0.610341	10.6258	0.601334	0.180942	-0.0897063	1.95948	3.72882	3.27033	11.8853	26.7052	1.78832	4.60194	0.287978	1.36484	1.18693	3.05271	0.815638	11.7224	2.43996	1.29832	0.734794	4.50607	3.29265	1.91958	33.9823	4.0033	2.9972	1.95271	0.0970169	2.54379	3.40298	2.81545	1.35331	3.94217	0.832496	2.00457
MSP3-015	6.21029	0.375058	1.75968	2.00865	7.40388	0.303933	0.476896	6.94215	10.713	1.92089	0.101664	4.82011	23.3444	6.99777	13.6436	1.40496	8.20793	0.0521302	15.4382	0.618976	43.4286	14.0532	26.7052	28.2583	2.79193	1.32245	23.1282	1.09314	11.5554	0.829732	36.2558	0.419043	1.91355	1.30853	8.95295	48.9766	1.08295	3.11984	2.31208	6.66613	3.15148	1.37315	1.78766	4.18925	0.740094	0.742235	1.67653	0.281279	0.717073
MSP3-016	3.24515	0.137123	1.15413	0.285446	0.85949	0.214127	3.82062	8.82444	3.88245	0.746042	0.0152478	4.0423	3.16642	0.356128	1.00659	2.32664	0.578078	-0.0621858	5.21953	1.03019	43.4286	3.88092	22.5684	5.64646	0.88616	0.578744	25.1333	3.37677	17.1827	2.36515	43.966	12.4284	0.826533	0.49598	1.58761	22.4399	0.962344	4.84827	6.19795	7.39573	24.2646	2.48074	6.64218	3.35431	0.927561	2.44037	0.852286	0.930126	0.679713
MSP3-017	13.6773	0.0973982	0.283609	0.267878	0.307784	0.122572	0.266674	13.6308	0.520003	3.20947	0.0563986	2.22007	2.44502	0.302547	0.528907	1.00488	8.03112	-0.142101	3.74024	0.154421	3.79708	2.30097	7.90195	3.79474	0.193643	0.238926	0.763173	4.93628	6.16964	0.92839	3.85236	4.57706	0.594093	2.51521	0.771495	16.9347	1.5052	0.559218	1.52217	1.05339	2.61297	2.49618	2.44044	0.572472	0.670086	0.271152	0.74792	0.223392	0.43745
MSP3-018	10.1005	0.741271	0.366019	0.196871	1.19119	10.5482	0.77234	3.95931	11.2578	2.76323	0.0675681	7.18071	2.3347	7.35423	1.94199	1.06958	6.44478	0.0452501	3.33758	0.297558	7.39422	4.01337	3.3121	1.39827	1.81886	3.55621	1.17424	8.54291	5.98959	3.02591	13.8356	0.364565	0.948506	2.06477	1.645	7.94524	2.97583	2.13392	22.5607	3.42775	2.07383	0.627844	13.0778	8.43631	23.3185	2.44037	2.1359	0.342621	1.65181
MSP3-019	7.12934	1.23162	0.0754988	0.33376	0.740825	11.1798	0.638104	2.9524	6.01984	1.22374	0.0164236	16.1087	2.09064	10.1325	3.14179	1.08045	1.03635	0.0822969	0.685222	0.170275	23.483	1.32545	3.24023	1.67184	0.995139	8.94063	1.55544	2.41496	6.31415	4.60361	26.6154	0.166345	4.8647	10.0019	1.61293	0.87818	1.01258	0.953159	1.52133	3.58994	1.24316	1.03602	7.37935	10.9256	16.3675	1.95599	1.40123	0.304606	0.829537
MSP3-020	1.29161	0.148709	0.0807146	0.0983196	0.506983	1.18656	0.666769	1.13548	2.56024	0.977716	0.0993129	18.4955	0.574294	0.924623	0.611982	0.482789	0.236023	-0.0743583	0.463896	0.129846	7.85793	0.402724	0.795862	0.949078	0.690228	0.942607	2.93682	4.90774	17.7102	3.87486	22.5582	0.130902	0.626313	3.06565	1.3935	0.573996	3.01069	2.0026	2.9688	5.84448	1.67802	0.207755	6.12116	22.3823	7.43755	3.68632	1.5319	0.383228	0.560361
MSP3-021	1.06317	0.147468	0.256487	0.0607128	0.441738	0.138654	0.166878	1.20656	0.78379	0.853669	0.193372	0.978655	0.550892	0.589659	0.695057	0.515389	0.467915	-0.140513	0.938212	0.235769	5.5326	0.145949	0.731604	1.06376	0.677783	0.431208	0.847418	0.738358	5.00563	0.935852	4.38996	0.0310324	0.597162	2.7317	5.55765	0.504599	0.890832	0.803163	0.811005	1.02417	0.752491	0.155685	0.768018	4.71788	1.03957	0.60714	0.931176	0.253631	0.438064
MSP3-022	2.35271	0.262091	0.449993	0.103903	0.220021	0.183803	0.515753	0.809138	1.23266	1.07223	0.0375868	0.471713	0.508915	0.3358	0.339591	0.388942	1.13825	-0.171739	0.366401	0.0986939	2.32732	0.165757	1.60459	5.92302	0.673894	0.252288	0.427985	0.878755	7.19782	0.609203	6.3984	0.0267149	0.58412	1.77111	1.10486	0.348267	0.478656	1.10583	0.592377	2.84524	1.00544	5.65082	0.395124	0.807048	0.382274	0.439146	0.955008	0.180193	0.411024
MSP3-023	1.33528	0.120157	0.44895	0.212243	0.0634976	0.232205	0.907975	0.867765	1.0734	0.886785	0.0287688	0.89825	0.489599	0.143176	0.307639	0.361282	0.727348	-0.201376	0.104137	0.246179	1.16194	0.0527764	1.47016	4.13403	0.71881	0.411842	0.22245	6.16956	3.8203	0.587227	8.64577	0.0232608	0.452174	0.692079	0.8618	0.291835	7.11017	3.24955	0.586514	20.9902	1.01921	0.53253	0.274557	0.467394	24.5608	0.289352	0.703544	0.125763	0.475552
MSP4-002	1.69858	6.96483	0.545964	2.01597	3.30385	0.370412	1.17259	1.09657	0.907382	0.950975	0.063453	14.4554	6.98626	0.802965	8.97544	3.07841	0.165519	1.10267	0.87679	4.72839	0.713148	5.79191	2.44545	38.0449	0.508994	0.719928	0.0452169	1.01682	1.21193	0.562775	2.60417	0.0278541	14.9693	30.8102	3.67307	1.1284	0.662221	1.49389	0.774986	3.32026	0.327777	0.550181	0.0687335	0.455555	1.4184	0.126258	0.610683	0.0929316	0.484771
MSP4-003	30.4515	5.49791	0.462511	0.567278	2.04745	1.22707	29.0438	33.0011	10.4172	13.8323	0.419113	12.3024	23.3444	24.7525	5.85292	7.5416	3.20435	7.82138	0.611114	6.48523	24.7223	14.0532	1.91109	10.2106	2.43646	1.00602	17.5327	37.178	30.9052	9.20986	39.0376	0.308118	6.00695	30.8102	12.4099	2.87322	9.82471	2.38213	12.5909	32.2623	35.116	2.47897	4.72259	3.54796	1.89834	7.15399	52.8552	0.487769	1.26403
MSP4-004	30.4515	1.07066	1.50202	0.254701	1.03125	0.698728	25.8025	28.1013	10.3693	28.0351	0.21042	9.93589	19.3867	25.5761	19.3215	3.80203	1.63178	3.81185	0.250868	7.56051	43.4286	27.0127	3.29434	17.2728	29.0313	0.645813	34.3531	37.178	50.7526	53.3323	49.8393	0.376379	1.89284	30.8102	14.9308	1.16882	6.27109	3.48549	17.1662	32.2623	45.5381	12.4592	55.4379	5.78716	49.9777	12.8126	31.7363	0.614774	2.07156
MSP4-005	18.4212	0.365127	0.414526	0.294963	0.380535	0.400736	13.8974	32.4543	9.38116	22.5075	0.156336	7.69736	3.09361	2.50686	9.09606	1.17418	3.73533	0.539031	9.15611	4.18702	43.4286	26.5959	3.7171	14.42	2.77171	0.511875	35.8982	37.178	50.7526	53.3323	49.8393	2.08159	0.976123	47.5242	14.3999	0.718126	11.3124	33.9823	17.0062	32.2623	40.8453	6.23991	55.4379	14.798	49.9777	1.7005	6.06482	1.00702	1.93697
MSP4-006	30.4515	0.813273	2.89673	2.32854	1.37768	0.142399	2.3601	26.3737	4.17264	14.1961	0.110482	6.38462	1.3451	0.831352	14.6717	1.11601	2.07133	0.407251	19.5608	3.23048	43.4286	1.27492	3.39707	4.31024	0.893243	0.451501	28.2014	6.29481	23.3834	9.08301	26.0825	0.415761	0.933164	47.5242	9.57411	1.7278	1.2788	5.32655	4.13313	4.51707	6.16289	16.8608	10.5899	5.23143	5.69901	0.547642	1.19661	0.30547	1.78087
MSP4-007	30.2548	0.224021	9.51663	1.27735	0.868428	0.189634	1.65327	14.2088	18.2429	1.62507	0.0611015	11.9563	22.3529	2.64973	3.11303	0.460069	2.27183	-0.0203758	14.2585	2.20658	18.5829	1.39827	26.7052	16.0668	42.8938	0.24197	7.56552	1.80153	34.2377	2.93057	49.8393	0.157813	0.751354	47.5242	24.1166	1.4525	1.34604	5.72476	2.60526	2.52574	7.20294	27.9186	3.0648	4.01859	4.4622	0.362849	0.879404	0.614774	2.02977
MSP4-008	30.4515	1.91191	12.9846	3.76772	0.135145	1.51573	15.4572	23.4911	18.5178	1.33593	0.176911	12.1003	23.0717	0.73281	0.457014	1.98287	0.737813	-0.201905	5.19926	1.81418	3.311	0.374845	26.7052	4.08863	16.5137	0.309496	7.35939	2.28331	50.7526	0.71698	49.8393	1.58211	0.716834	25.0454	9.18757	1.40294	0.51338	33.9823	4.13146	3.73508	19.0261	19.7481	0.785241	1.95773	0.551072	0.817132	1.02486	2.20536	7.5405
MSP4-009	30.4515	0.799617	12.498	4.01514	1.00469	2.03648	13.975	29.4721	10.0918	1.17103	0.394423	7.37454	11.2649	25.5761	5.72831	1.23554	0.326907	0.00979095	1.67697	3.76997	0.714149	0.871341	26.7052	1.76204	1.78386	0.814925	2.43553	34.3439	14.6786	19.4313	17.508	1.54863	0.937	2.6296	5.30193	1.86812	0.494964	22.0653	13.2263	2.42784	5.15752	19.929	0.396846	1.75867	0.526958	0.306851	3.61674	0.577623	1.26034
MSP4-010	17.9465	1.38514	0.960099	1.8271	1.66118	1.37285	4.9036	6.46191	8.50436	12.1939	0.235698	11.0773	10.7117	5.12586	22.4368	0.578613	1.53704	14.8195	2.64487	5.45408	43.4286	0.484158	13.8452	0.929963	4.4876	0.884205	6.6675	27.1784	50.7526	20.1194	18.0433	1.6845	2.19202	4.732	11.2165	2.26696	0.838466	33.9823	11.3255	0.643299	0.752913	1.81795	0.759406	4.55212	1.85556	1.17552	2.06605	0.150818	1.32856
MSP4-011	7.42833	0.625821	0.313339	2.67846	0.606294	0.924992	9.22853	1.80413	7.20629	12.5025	0.407356	18.0069	8.05201	0.837841	20.4143	2.35085	1.88295	10.5216	1.61681	4.07789	42.2416	0.656345	6.61508	1.35168	1.7823	1.06995	13.7351	4.61762	37.4676	9.08633	49.8393	0.469582	1.40418	5.69017	11.2418	3.90043	2.29967	22.7726	0.947201	6.29755	1.74412	0.537923	1.84536	12.1866	2.30828	2.63356	12.7114	0.164642	32.0982
MSP4-012	5.27733	1.0421	7.29782	4.31162	1.41406	1.0667	10.1493	1.13029	5.92548	13.488	0.484366	18.2462	2.47251	6.6547	14.4672	14.0976	32.783	0.244245	1.89221	3.48729	42.466	6.29472	9.74389	2.94714	1.17248	1.30566	24.9481	4.55878	20.2317	4.59106	49.8393	0.68618	0.662368	8.53894	6.6506	6.2355	4.35942	8.91046	0.71635	4.61249	2.78673	0.494139	1.29248	6.07428	0.498177	3.06475	8.69697	0.110211	14.5016
MSP4-013	1.39228	0.620856	2.57178	2.02705	0.746599	4.36793	9.504	1.38399	2.86524	6.82697	0.407944	20.9534	0.416048	8.4021	2.97883	2.93432	7.10851	0.135221	1.13954	1.36562	12.9108	1.85881	2.66567	4.92011	3.46009	1.6951	32.3091	5.77633	25.0868	2.13273	49.8393	2.86528	0.615573	4.91531	1.73531	1.97717	3.6657	9.76933	11.5048	10.3128	4.06299	11.2902	4.90344	1.87707	0.460061	3.02765	0.693683	0.186241	5.32257
MSP4-014	0.466151	0.124709	0.574651	0.179302	0.198658	0.652076	1.45401	0.823146	0.811321	0.775846	0.392071	1.39371	0.0089153	0.96112	0.516925	1.12787	0.650234	-0.0822969	0.346005	0.871307	1.15042	0.468018	0.970037	2.04995	0.498104	1.15924	10.5691	2.73887	5.79453	1.37914	41.3253	1.68187	0.272666	0.69559	0.732672	1.88871	0.398282	3.89651	19.1644	2.47773	3.30284	2.57782	0.692233	1.92221	7.94706	0.411147	1.60257	0.4349	0.895295
MSP4-015	0.467674	0.163891	0.171058	0.470608	0.422273	0.280519	0.698525	0.311838	0.0108832	0.312991	-0.0390487	0.630459	0.448041	0.96933	0.846979	0.316869	0.623906	0.561115	0.686063	0.494444	1.24368	0.775824	0.978401	0.278896	0.0532714	0.663154	0.349244	0.750387	1.10891	0.963377	1.08928	1.43985	0.814095	0.282013	0.475352	2.14505	0.513997	0.477345	1.06672	1.97054	1.05206	1.08885	7.84998	2.45435	0.352458	0.226917	0.749252	0.767945	1.65758
MSP4-016	0.72839	0.158801	0.294962	0.716077	0.535781	0.342145	0.715319	0.378225	0.0490224	0.291381	0.0117398	1.57061	0.439508	0.806475	1.06618	0.307424	0.818459	0.436089	8.28345	0.569045	0.214825	0.411349	1.40406	0.464096	0.359101	0.74306	0.34288	1.18016	0.365921	1.17051	7.88636	2.14479	0.763964	0.316989	1.02602	2.97021	0.542176	0.463876	0.916325	3.96901	11.7214	1.02028	2.80792	3.43556	1.1906	0.0828089	0.290595	0.534337	2.69617
MSP4-017	0.662905	0.962314	0.384513	0.214606	0.564096	0.234829	0.395078	0.106314	0.913357	0.294785	0.193389	0.206007	0.821921	0.362632	0.320593	0.244193	0.0679961	0.460048	0.613288	0.586879	0.975982	0.120242	3.65821	0.478177	0.246724	0.0421934	0.389007	0.513459	1.2619	0.586315	1.31416	0.239089	0.598793	0.23951	0.382893	0.97341	2.00387	0.425043	0.119262	0.0668536	0.296976	0.631829	0.508264	0.842976	0.308008	0.167686	0.936528	0.123471	0.0304114
MSP5-001	0.487429	0.465585	0.285112	0.204356	0.394068	0.0125704	0.31675	0.144403	0.336577	0.262362	0.0231029	0.147533	0.344706	0.378173	0.199017	0.301215	0.00595485	0.185827	0.297171	0.401573	0.602728	0.232926	4.05479	0.512083	0.105204	0.0280422	0.340352	0.344855	0.808127	0.510198	0.685838	0.250845	0.541229	0.243881	0.398119	1.37583	0.462457	0.311755	0.105751	0.059844	0.0991159	0.780443	0.436225	1.07038	0.0740341	0.306421	1.05103	0.133873	0.0381541
MSP5-002	0.299917	0.332635	0.96731	1.87565	0.408099	0.0611183	3.73776	0.752097	0.313487	0.305593	0.172623	1.30944	0.419635	0.360531	0.440713	0.890678	0.0487929	0.0825481	0.362575	2.30565	0.388528	0.29284	1.68162	1.4317	0.132909	0.0771552	1.26852	2.80799	1.12839	0.73693	1.58721	0.444428	0.544943	2.25188	0.499328	1.53053	0.322492	0.329642	0.250752	1.53676	0.293625	0.684488	0.366009	2.13184	0.0852579	0.263259	4.55984	1.08618	-0.0162024
MSP5-003	11.3175	0.790242	0.318403	13.1662	20.475	0.287655	21.5683	0.834637	0.542063	0.903256	0.938026	31.6166	1.0841	3.10941	10.0448	0.471934	14.4285	23.1279	0.837673	2.88313	3.18107	2.82302	3.49264	0.602829	0.509393	1.81711	1.7136	4.0666	3.92239	3.03531	4.07476	28.0215	4.19497	17.4288	14.9624	5.33013	6.33399	5.15088	1.95105	52.1751	10.5814	1.23747	10.8705	15.396	33.8401	4.76379	1.34485	3.91445	2.47462
MSP5-004	0.581809	0.311027	0.334143	1.55881	1.96415	0.491344	3.14866	0.592601	0.0940961	1.94973	0.285837	1.01703	0.722421	1.38544	1.08532	0.471934	1.22408	1.20976	1.02982	1.02586	0.672544	0.793754	2.51127	0.297752	0.0714607	0.94751	0.716786	1.17559	0.792642	1.14891	1.471	1.45336	1.13627	1.92875	0.565977	2.62177	0.556852	0.499173	1.1843	5.25249	1.32279	1.4257	5.00612	2.8897	1.18788	0.99787	0.553518	1.87185	3.64175
MSP5-005	27.0148	0.599581	0.38688	8.84725	0.816662	0.253774	7.15524	1.28511	0.59283	1.34649	0.676147	0.495572	0.9428	0.533591	1.62954	0.493581	0.482343	0.355395	0.855697	0.8161	1.70342	0.894737	2.69889	0.846977	0.850992	0.0938037	0.973384	2.25174	52.6521	0.715067	1.25005	1.21171	4.65241	7.84353	0.444693	3.44317	0.383502	3.80153	20.2764	1.72531	0.967372	0.779858	3.05407	6.15859	0.615368	0.323378	1.71396	0.743838	0.555723
MSP5-006	22.6285	0.62994	0.28807	2.45306	0.67057	0.394511	1.11343	2.57828	0.526574	0.883275	0.338729	2.63342	0.640408	20.9054	1.16944	0.517626	0.527397	0.271107	2.27641	0.890008	2.37554	3.14347	1.50404	0.857685	0.410708	0.0605067	0.886015	2.62891	23.4865	1.03816	6.58071	0.538477	1.62009	1.20542	0.611285	3.99937	0.577301	4.75043	0.803969	1.10707	0.349465	0.670445	0.844751	4.00685	0.279517	2.72162	2.32628	0.433654	0.444729
MSP5-007	12.9514	1.05437	0.470305	3.03388	0.992468	0.0333767	3.56417	9.96462	1.36626	0.577412	3.22463	1.02849	6.87757	1.27791	0.782146	0.924342	0.712044	0.369538	33.0176	2.04415	23.5352	0.75292	1.24098	1.60242	0.531262	0.271942	1.61787	2.02421	51.3493	1.8301	4.65218	1.39432	0.803052	19.6145	1.60905	5.85399	0.697527	12.2351	2.56772	0.704723	0.350182	0.679807	0.706144	2.70325	1.2534	0.975432	0.856046	1.17129	0.290906
MSP5-008	4.13505	0.819942	0.703424	1.47591	1.73118	0.440521	2.50639	0.511734	0.938484	0.750878	0.847538	1.16327	2.61733	1.06747	1.16143	0.796556	1.75862	0.758733	5.13171	1.13476	1.77299	0.987632	2.08897	10.6493	3.00225	0.490869	1.0485	1.98832	3.51159	2.91761	4.08769	1.16703	1.29792	5.40297	0.845052	3.73416	0.813268	38.7129	0.753247	1.2739	0.659376	0.692624	0.570272	3.12924	0.607598	5.16754	3.0838	1.47296	0.431127
MSP5-009	5.08338	3.64552	0.721558	0.639405	0.978437	0.313993	0.981477	3.14501	8.42861	0.114834	1.5003	4.01271	1.02977	1.03093	0.455217	0.239383	4.97812	0.498515	1.13963	0.700093	1.9901	0.58307	1.44235	0.841624	0.818046	0.965974	2.02756	0.467281	6.44281	0.762842	4.54872	0.543179	0.795625	1.37927	0.998209	3.11994	1.34801	0.659743	0.673281	1.17857	1.44765	0.785124	1.17394	1.04796	0.244118	8.05465	1.07426	1.40014	0.24868
MSP5-010	1.63911	2.02853	0.353154	0.469144	1.1757	0.678691	0.625121	0.618214	1.03041	0.226346	0.834369	1.1625	0.86185	1.42871	0.432579	1.15655	1.15446	0.923349	3.05531	0.707916	0.814026	0.486327	1.23075	0.921927	1.2134	0.101295	0.758362	0.481899	1.61794	1.26489	2.23364	0.761842	1.09923	1.04808	0.711599	2.37773	0.478517	4.36889	0.293135	1.40778	0.364356	0.697945	1.14111	1.19338	0.583423	0.35652	0.573947	0.637922	0.266777
MSP5-011	11.2486	0.799529	2.53301	2.35796	0.737426	0.0825898	2.45559	0.54606	1.25717	0.243362	0.954289	3.44205	3.07209	0.994382	2.07435	10.7384	2.02156	0.44138	0.483287	0.805925	0.740304	0.352755	1.17222	0.920143	1.54287	0.0804849	0.74633	0.944802	5.73321	12.7934	5.7249	2.67259	6.23821	24.2448	1.43977	7.30158	0.448102	1.65417	0.7282	1.04328	3.45323	1.31984	1.22045	1.563	3.37133	0.90979	1.50156	2.82434	0.339165
MSP5-012	10.7602	0.578644	0.488056	0.958858	0.857931	0.342411	0.965087	0.801751	1.36442	0.395922	1.68651	2.7397	7.20438	0.743614	5.00091	1.01365	0.551032	4.43346	0.439964	0.781289	6.40716	1.07723	1.18983	0.98736	0.598652	0.0863118	0.841023	0.713222	12.629	11.0418	2.14101	0.967181	3.13439	25.4983	0.661442	11.8451	0.442719	1.16354	0.85436	0.474108	0.457422	1.70606	1.07181	3.61545	1.14289	0.536876	15.5368	1.29895	0.189564
MSP5-013	1.74144	0.292654	0.280379	0.488505	0.448543	0.278133	0.447798	2.84939	0.58133	0.370104	0.886805	0.962264	0.862625	1.16492	0.453817	1.52093	0.563588	0.675011	0.334025	0.702025	0.730436	0.347258	1.21029	0.789278	0.228004	0.0638364	0.617631	0.90689	3.42869	0.778228	1.15995	0.524369	1.19672	1.84965	0.615764	1.8381	1.68338	0.703578	0.435065	0.49724	0.358772	1.10225	0.84931	40.981	0.332182	0.299485	0.863514	0.625628	0.24868
MSP5-014	0.917567	0.768486	0.336588	0.416186	0.411401	0.129953	0.489885	1.07075	1.61754	0.334898	0.847592	0.383905	8.33133	0.701189	0.548458	2.01945	0.445414	0.336727	0.762263	0.898577	0.873236	0.256562	1.18039	0.565618	0.215275	0.115447	1.49582	1.30506	1.78898	1.13938	1.10369	18.1475	0.750131	1.68794	0.398119	2.30314	0.612686	2.76525	2.88054	0.62902	2.27624	0.932568	0.562065	2.70004	0.427153	0.242449	0.485169	0.523494	0.202835
MSP5-015	26.6104	3.62348	0.419422	2.551	16.9982	2.78027	0.755667	0.721891	0.697016	0.385947	5.86891	1.36196	28.6812	1.41401	2.38884	0.552664	1.42183	2.04002	3.47444	3.75898	37.0423	1.82864	1.87254	3.05264	8.0991	0.186203	35.6899	14.9616	56.189	7.4847	7.1688	0.924859	1.29327	1.31031	0.434841	12.8166	1.53911	22.4761	0.795149	12.9133	1.96827	0.568498	0.465105	5.60704	9.53227	0.853171	21.2734	2.09806	3.2057
MSP5-016	3.57442	0.228474	0.179794	0.604669	1.13939	0.0457063	0.332981	0.16691	0.977707	0.172363	0.378854	0.286983	0.586298	0.577275	0.217217	0.328009	1.58727	0.378589	3.53776	0.170784	2.0702	0.210389	1.07495	7.77983	1.75854	0.0729931	1.53837	0.170137	1.12315	0.547447	1.58948	0.839432	0.535658	3.63724	0.174205	2.22763	0.283015	18.1729	0.327458	1.09095	0.280596	0.35742	1.55055	0.709733	0.0861213	4.6422	1.48994	1.09185	0.00996678
MSP5-017	1.22481	0.584402	0.282154	1.02662	0.803456	0.141456	0.404957	0.784238	0.874746	0.210503	0.786036	0.288048	0.491888	0.551233	0.185913	0.492894	0.448368	0.306746	0.419154	0.788251	0.736241	0.311529	1.26301	1.1438	0.387495	0.0338692	0.540202	0.259584	1.08214	0.430842	1.65359	0.394269	0.693495	1.6049	0.295119	1.79114	0.322429	0.608177	0.281076	0.253308	0.250814	0.867622	1.09278	1.01401	0.172458	0.661737	0.364259	0.59442	0.139496
MSP6-001	0.658471	0.257262	0.373271	0.272688	0.403972	0.191525	0.546088	0.494221	0.824492	0.302626	0.930123	0.499422	0.614317	0.379013	0.229593	1.56945	0.387804	0.162495	0.628861	0.930711	0.512753	0.298887	1.06	0.657818	0.343317	0.0288747	0.499918	0.464026	0.940769	0.479427	1.54385	0.336272	1.0036	1.57343	0.35871	1.82245	0.318903	0.4523	0.379406	0.955665	0.27315	0.89762	1.0554	1.45089	0.227714	0.69565	0.563161	0.472427	0.0549451
MSP6-002	41.6747	0.600628	26.598	9.3643	14.7284	0.824164	41.0852	7.31664	26.5047	5.0889	24.2751	2.61263	16.8087	15.6634	1.39469	1.33106	15.8309	0.680668	33.0176	19.5539	9.88406	7.35674	9.23949	0.886237	0.608386	0.108787	3.56097	1.61317	1.54988	38.7061	58.4759	1.09963	1.40469	19.4851	9.38424	4.32627	1.52862	25.7215	59.7931	27.9501	18.3801	3.72698	14.9607	3.00561	13.995	1.08873	53.3746	3.52036	3.38365
MSP6-003	3.67999	0.670597	0.370313	1.45085	1.37792	0.238889	0.47458	1.47566	1.3062	0.463987	3.36861	3.90951	1.86531	2.54771	3.35285	0.759457	1.21059	0.744591	5.91409	1.89901	1.36781	2.88732	2.35059	0.696483	0.382003	0.162062	1.63885	1.19604	14.2103	2.47289	6.58979	0.413862	1.13544	1.94493	1.19615	5.89819	3.64345	54.822	0.487013	2.37159	25.8274	0.665354	0.850222	21.9574	1.50464	5.33331	0.604646	4.43767	1.43523
MSP6-004	8.13046	0.557797	0.41173	6.98861	0.861233	0.592084	0.384284	1.34046	1.37607	0.336072	0.917453	20.2684	1.27081	1.21617	0.691874	0.59526	0.658127	0.436289	1.50343	1.13423	1.89083	3.21547	2.90521	3.13092	0.19356	0.200354	2.28025	1.37684	12.7931	2.0615	46.6869	0.547098	0.880114	1.68182	0.331841	2.80501	0.653203	1.24106	0.512928	2.10453	7.95051	0.949339	1.41113	24.8676	0.517807	4.26203	2.0923	1.95999	0.315639
MSP6-005	3.45215	13.6036	0.424747	2.7224	1.99035	0.202351	0.375102	5.16883	2.58525	0.422913	10.6736	0.832114	10.2367	0.942716	1.48831	0.49152	0.445414	0.269976	0.642652	0.983197	2.34187	1.1355	8.53516	15.6925	0.668857	0.550804	2.01919	1.74725	4.48197	1.03735	50.6175	0.233603	5.22805	1.36276	0.354232	2.66227	18.9122	16.9353	0.399814	13.8434	7.58934	0.529944	0.520119	28.2993	0.474638	0.250157	0.90334	13.8302	2.97105
MSP6-006	1.62553	6.57506	0.283929	1.09154	6.79324	0.169197	0.570786	1.05324	0.746658	0.196421	8.32353	1.40893	9.10771	1.76307	2.77177	1.06243	0.455754	0.312968	0.954321	0.790929	4.44034	0.384087	1.20478	0.640568	0.265444	0.18204	2.09976	0.35568	5.2246	0.507769	27.3136	0.392701	2.35078	0.746503	0.244962	1.85836	22.0864	1.07325	3.14657	6.73364	2.06747	0.91794	1.76485	40.981	0.0861213	0.636578	0.531011	1.78882	0.393455
MSP6-007	8.53449	0.349054	0.272687	0.638836	0.621873	0.116421	0.651936	0.252539	1.03593	0.369517	1.83534	0.835965	1.09533	0.402536	0.856791	0.944266	0.437289	0.326545	1.2239	0.876084	4.23717	0.520956	1.43376	0.6138	0.351554	0.0996306	4.04019	0.340782	1.89108	0.426793	1.69178	1.47426	4.46858	1.59091	0.330049	2.11252	7.16173	2.37223	0.340445	1.74424	7.1731	0.847144	1.1402	2.74296	0.131017	0.668674	0.378155	1.86069	1.12095
MSP6-008	2.55346	0.367181	0.309371	1.10634	0.408924	0.165137	0.536915	0.361821	0.891294	0.431715	0.835737	4.35926	0.499916	0.34583	0.418873	3.09945	0.761529	0.213973	1.00882	0.881975	0.787904	4.58151	1.23389	0.717897	0.302883	0.0596743	1.32547	0.605553	1.05596	0.413837	4.86546	0.293167	4.01271	2.31469	0.266458	12.1057	0.880559	0.575809	0.453618	6.61377	0.703118	1.04431	0.852958	2.25419	0.273473	4.74195	0.654429	7.01844	0.107525
MSP6-009	3.96455	0.357481	0.478442	1.56189	0.585556	0.334968	0.901738	0.236427	0.821465	0.469268	13.2646	0.660377	0.601606	0.602478	0.54773	4.49135	1.82952	0.228115	2.74773	0.802711	2.48932	17.2581	1.51166	0.691724	0.300636	0.174549	2.17614	1.0816	1.56209	0.864284	18.131	0.275925	5.17327	3.66783	0.478728	14.9024	4.3106	1.91823	1.29314	8.29256	7.37025	1.91436	0.840191	5.51607	0.943449	8.32247	1.6144	9.18216	0.0713008
MSP6-010	3.77897	1.1931	0.395755	0.688946	0.694506	0.155665	1.45426	0.574781	1.74624	1.45387	22.9778	1.00924	1.34153	0.664225	0.592138	1.65052	0.867885	2.29741	1.10018	2.71307	0.851758	3.79483	4.51909	1.47334	0.502059	0.586598	5.47524	3.37921	2.07434	0.939369	58.4759	0.431105	0.970174	2.11451	0.739364	59.3488	2.15729	1.3075	0.565043	2.38561	1.24029	1.54926	0.882138	3.96265	4.40039	0.390433	1.57706	0.86394	0.222138
MSP6-011	0.88906	0.367181	0.336588	0.293188	0.380036	0.150252	0.512922	0.212609	8.96453	0.684612	1.08287	0.760493	0.762168	0.499987	0.542634	0.647473	40.5787	0.227549	0.431196	0.970343	0.58067	0.411021	1.07259	0.683991	0.284912	0.151241	0.54631	1.16218	2.84925	0.606559	22.9698	0.185964	0.905182	2.04283	0.37931	5.41013	0.780968	0.911414	0.332096	0.497941	0.643555	1.02326	1.68429	3.55203	0.515217	0.259114	5.75959	0.72587	0.204645
MSP6-012	0.866888	0.340626	0.349604	0.217453	0.442765	0.273396	0.505189	0.281261	3.21159	0.434747	1.03044	0.579515	14.8261	0.61424	0.498225	0.619305	1.28888	0.242257	0.495665	2.5898	0.679933	0.87165	2.37484	0.942747	0.849495	0.125436	0.631756	1.65583	1.36575	0.723164	3.43335	0.207962	0.831834	1.74563	7.66279	48.8224	0.790029	46.8518	0.41744	0.441865	0.569892	0.947195	0.384199	3.68463	0.419383	0.52244	0.749015	1.34151	0.298748
MSP6-013	2.02796	2.2835	0.42948	1.71543	2.66469	0.318053	1.04216	1.08336	13.1161	1.50081	0.615047	0.585676	36.5707	2.90391	0.755413	1.44235	5.99737	0.520577	1.473	7.40141	3.06458	35.0231	7.95918	1.11873	6.58517	0.287758	2.04221	3.97511	1.63452	0.750696	2.8852	0.310409	0.723205	4.79196	32.9776	46.9171	0.729586	29.0426	1.96846	1.30474	0.920893	0.981716	1.49675	24.741	0.271912	12.7065	2.17279	7.66529	0.14163
MSP6-014	19.6533	0.561687	3.79421	0.506663	0.663967	0.12048	0.500221	2.21611	2.62569	0.49978	1.05506	0.605699	2.50855	0.589457	0.482937	1.05281	1.06213	0.739499	0.701963	0.993908	0.808802	0.574825	20.9203	0.794037	0.782104	0.254461	2.6177	0.669496	2.0342	0.688579	16.041	0.373108	0.988743	1.60315	0.361397	5.5059	0.893644	1.03322	0.429499	0.949356	0.981387	0.651137	1.81956	1.68663	0.228578	0.647093	0.562331	1.29328	0.100741
MSP6-015	17.2693	2.19404	1.83226	1.44459	2.03492	1.01768	1.60669	2.55377	5.68878	0.877659	0.863551	2.69888	4.03809	2.80768	1.002	2.74975	5.52984	0.840192	2.58289	1.37469	12.959	1.15309	10.1742	1.34724	0.571696	0.175381	6.73397	2.35399	15.8552	7.96032	18.7618	5.08572	3.99971	5.78059	0.524407	6.12748	2.16094	1.16223	0.623572	21.3668	1.52322	2.13845	1.72755	10.3942	2.37679	1.23595	0.691765	3.69153	0.187754
MSP6-016	4.47703	2.0592	0.945418	1.21624	0.76714	0.420222	1.84731	3.55271	1.01999	0.67405	0.863459	3.06623	9.38518	1.4724	3.31693	1.28159	1.57102	0.537548	2.68388	2.03237	8.42597	1.23114	17.1772	1.25028	0.309622	0.897669	6.33165	8.30313	26.6653	6.20085	58.4759	2.63027	2.02397	3.6049	0.74026	8.52449	1.18855	1.34072	2.61503	13.7726	1.38551	1.68266	0.894905	11.3057	0.832938	1.81401	1.18903	4.78096	0.154577
MSP6-017	8.75915	0.370447	0.745393	1.17069	0.426257	0.180023	0.82835	1.98214	0.58133	0.659381	1.04205	2.43704	4.88828	0.53191	0.54045	0.94083	0.495638	0.323717	0.649873	1.06085	2.12999	0.861493	1.72489	0.682207	0.342568	0.193694	0.779289	1.86711	5.61903	5.21569	58.4759	0.329219	0.975744	1.89598	0.533363	23.6073	1.23106	0.953152	0.315399	0.320599	0.446254	0.951291	0.761769	3.78648	0.461688	0.741124	0.632856	0.997281	0.0794787
MSP6-018	11.4231	0.618735	7.06504	7.25511	0.503843	0.412103	7.88136	7.78599	1.68372	0.698108	4.48308	47.995	4.61826	1.28211	0.579762	0.893426	1.89378	0.30618	1.90371	4.87675	2.40689	2.97746	1.71408	1.05815	1.88555	0.151241	3.01844	6.79279	7.34339	5.289	58.4759	0.382988	1.03238	2.32255	1.11285	24.4794	1.97298	1.27087	0.430427	0.988609	2.0027	1.25307	1.85731	5.41358	0.87697	2.83845	0.876789	1.10414	0.691449
MSP6-019	38.8453	0.95065	0.596923	3.00028	0.580604	0.243625	0.695729	0.425569	1.97794	0.549069	44.3647	49.4698	1.68071	32.3398	0.808354	0.564344	9.04182	0.353133	2.24838	8.85011	1.33821	1.08108	33.8486	3.70697	0.484837	0.165392	0.774057	8.13966	10.9055	13.8846	15.8712	0.796162	0.922822	1.68357	0.888043	58.5706	1.30673	2.32879	0.938776	0.473408	0.681311	1.11672	0.496409	11.7663	2.52601	11.5273	0.62207	0.904604	0.880259
MSP6-020	29.6189	0.482858	0.562015	1.7088	1.93175	0.274749	0.755667	0.412259	2.14089	0.939476	2.52687	49.4698	25.2711	7.31017	0.749508	1.06724	9.96136	0.549993	0.548923	34.0982	2.90785	0.706198	19.8012	0.880883	1.8813	0.472556	0.676749	0.978301	2.80038	1.31429	58.4759	0.394465	2.60703	1.58217	1.7622	16.5065	1.67807	0.718058	0.487013	0.800754	15.335	1.05193	1.28063	1.66357	1.45888	14.4949	0.876789	1.35759	0.502274
MSP6-021	15.7951	35.2164	2.52279	1.5579	0.534382	43.3422	1.10285	3.27951	5.33638	1.93854	17.3134	19.1594	5.8967	16.1219	3.23551	1.42243	3.17745	0.470796	32.7994	34.0982	1.77531	0.443452	3.10143	0.68756	4.73643	0.220332	8.4374	5.71813	2.06561	10.4062	58.4759	5.48455	35.2133	27.986	4.71339	47.0157	1.82884	54.822	0.430427	14.182	3.60214	0.551572	1.15297	2.33683	0.620548	7.1047	1.14146	17.5505	0.237822
MSP6-022	17.9296	0.655687	0.619999	0.40252	1.09234	0.717935	0.415658	0.68056	0.937575	1.37287	7.29558	14.0581	1.06614	0.742774	0.576122	0.854266	0.63006	0.371235	0.338362	0.821456	0.780358	0.479181	1.51638	1.40256	0.398727	0.19203	0.916882	5.78246	3.83796	0.742502	58.4759	0.348028	2.00354	3.32605	3.26422	3.74889	0.855437	54.822	0.345083	0.396302	5.7799	0.601404	1.04901	2.72118	0.528167	0.970808	0.807094	1.03511	0.0925633
MSP6-023	6.24236	0.284227	0.321204	0.221439	0.479907	0.180699	0.450093	0.216112	0.739001	0.618894	0.690738	1.29881	0.600937	0.736893	0.485121	0.861136	0.432858	0.298826	0.250169	1.0721	0.60505	0.359351	1.96489	0.572756	0.237361	0.115447	1.48818	1.65245	1.65809	1.10132	6.16687	0.230916	1.01381	1.47552	0.283475	3.46342	0.509071	3.26576	0.333024	0.197932	0.443462	0.740657	0.912231	2.94283	0.446147	0.928417	0.814561	0.813819	0.424823
MSP6-024	1.22354	0.325716	0.876193	1.80447	0.588032	0.258511	0.863632	0.75729	1.36111	0.938395	0.86069	3.35888	0.610972	0.52477	0.563018	1.31869	0.437289	0.28129	0.335267	2.43029	0.632914	0.443452	1.25199	1.68987	0.248222	0.142084	0.992218	2.5551	1.42509	1.42846	5.47896	0.680333	0.90611	1.29983	0.410658	4.34469	0.524347	1.07411	0.400742	1.2038	0.355049	0.931983	0.624074	4.83	0.35722	0.235747	0.838623	2.395	0.150626
MSP7.1-001	0.823678	0.259715	0.172733	0.428014	1.85826	0.73655	0.610823	0.449453	0.439276	0.407834	0.181035	0.729501	1.08148	0.982961	0.951941	0.400305	1.37627	0.889741	1.06004	0.374792	1.09161	0.463417	0.768881	0.342201	0.331056	0.822415	0.534606	0.835168	0.614956	1.23919	1.53922	1.26847	1.12892	0.488791	0.422359	1.86484	1.21082	0.709094	0.741865	1.46666	2.40202	1.74211	1.11558	2.38917	0.661772	0.274094	0.536638	0.525834	3.82094
MSP7.1-002	1.22922	0.246031	2.3598	0.774132	2.60916	0.604865	0.932099	0.463975	2.3682	0.348607	1.47614	3.29165	0.505805	12.4638	2.59213	0.508142	0.741643	0.767582	0.625793	0.422265	0.714574	21.5978	1.12742	0.709908	0.0959101	1.28587	1.31106	5.52482	1.37647	2.46042	11.6021	1.22203	0.796048	0.606243	7.7384	2.26787	1.62939	0.757859	0.853432	5.45256	4.43169	1.38695	1.64686	3.54942	0.242701	0.0266041	0.70413	5.89413	1.85819
MSP7.1-003	3.59403	3.31101	3.7874	3.85216	2.55822	3.23969	1.85366	1.14081	3.57318	1.07133	5.10539	7.18791	5.13652	5.20225	1.11775	1.04188	0.963902	2.25217	1.8691	1.3891	13.904	0.95122	2.96211	0.607803	1.72632	0.475886	5.91865	3.3318	2.95397	1.87545	3.82293	0.93348	0.672141	2.12801	2.13322	3.58037	0.691062	0.897785	1.05171	0.910103	0.222894	0.591067	0.716632	2.0396	2.4837	0.524544	0.915785	0.242627	0.93455
MSP7.1-004	11.847	0.758762	1.05456	4.59243	1.26154	0.861378	0.704155	0.711384	3.88206	0.665496	4.50108	18.9245	4.62915	0.535271	1.72782	1.58218	1.46762	0.250742	0.624601	0.720924	0.907485	0.544593	1.38386	0.466754	0.532759	0.063004	0.537353	2.14104	0.980911	0.646237	4.91288	0.592554	0.55887	0.834739	0.263771	1.304	0.518084	2.07287	0.0398887	0.722948	0.13262	0.343756	0.206368	1.31445	0.176775	0.321066	0.408836	0.120634	0.70834
MSP7.1-005	0.654072	0.378588	0.192825	0.611958	1.17112	0.403771	0.719517	0.437006	0.27285	0.298985	0.215306	0.671768	0.532062	1.51189	5.86258	0.428642	0.84215	20.8241	13.1238	0.61991	0.696725	8.06084	12.7653	7.51425	0.170697	0.777778	0.844869	1.60993	1.93766	1.22313	6.20154	2.33981	1.37691	0.781715	0.668123	1.79024	0.70244	1.02816	1.10446	19.014	1.7253	6.06289	2.21118	3.14421	0.691706	0.0295342	0.421732	0.992705	1.70724
MSP7.1-006	0.345928	0.567588	0.380021	0.807892	0.648526	0.400527	0.828678	0.482647	0.112588	0.823061	0.114526	1.35113	0.452636	0.80217	2.02649	0.26177	0.991475	4.61818	5.75848	0.705168	0.413458	3.85852	5.94418	0.671521	0.0514364	0.961838	0.462212	0.837776	1.05265	1.03538	1.82566	1.96328	0.741237	1.24949	0.507608	2.81827	0.951348	0.588343	0.991797	6.9931	1.01723	1.29539	1.82861	2.61425	0.272635	0.0255386	0.421732	0.705162	5.37371
MSP7.1-007	5.08913	1.24691	0.346329	1.22706	0.863709	0.380302	1.67445	0.705779	1.14134	0.382329	1.19988	6.31921	2.13763	1.78113	0.640914	0.879686	0.494161	0.203166	2.95328	0.653625	1.09847	1.21135	1.80437	4.59917	0.463122	0.142917	0.687735	0.875741	2.83442	1.02277	2.25702	0.444428	0.595079	1.66258	1.28482	3.55275	0.735564	1.10988	0.348794	0.997722	0.35598	1.30937	2.54621	3.10874	0.267429	0.529168	0.62207	0.742893	0.284874
MSP7.1-008	1.49856	0.743203	0.351777	1.55278	0.620222	0.364063	0.59472	0.650438	1.53051	0.324923	0.846154	3.06238	2.1531	0.805361	0.394849	0.688694	0.565803	0.813039	6.08227	1.17546	4.87164	2.09853	1.06157	0.751803	0.238487	0.154571	0.868227	0.734214	1.37622	1.07217	1.82557	0.31276	0.671212	0.683566	0.566502	3.06285	1.08161	0.66221	0.188312	0.301674	0.354118	0.65501	1.01061	3.12732	0.221671	2.10921	0.31342	0.313553	0.167848
MSP7.1-009	0.635098	0.236255	0.395361	0.195144	1.543	0.138749	0.851069	0.574781	0.570154	0.435828	0.969336	9.94725	2.70346	0.43488	0.185913	0.215439	0.0547016	1.17848	0.455436	0.48887	0.528231	0.402226	1.012	11.1047	0.891426	0.0696634	0.285943	0.579143	3.60758	0.691584	1.77618	0.492976	1.58017	0.848776	0.639946	6.26469	1.7042	0.511073	0.113173	0.276512	0.34295	0.5732	0.329729	2.36886	1.55299	0.255552	0.476042	0.21993	0.254109
MSP7.1-010	2.49094	0.20178	0.383103	0.564702	1.7089	0.0880027	1.79841	1.12259	0.396101	0.236963	0.646102	30.5418	4.96854	1.21239	0.225225	0.537697	-0.000692425	2.89365	0.524031	1.02872	0.563255	1.42243	1.06236	8.98593	1.27256	0.0804849	0.511951	1.35923	11.4064	0.547447	2.85434	0.514974	2.61446	1.00962	0.448276	37.2996	3.33354	0.532368	0.202226	0.49081	0.416473	0.357861	0.508361	1.9813	4.06605	0.680616	1.27422	0.358946	0.413361
MSP7.1-011	0.410579	0.208402	0.318738	0.956499	3.78215	0.360308	4.07225	0.675585	0.103342	0.517883	0.455132	3.65049	8.57177	1.15084	1.77134	0.600236	0.847175	3.18037	1.17606	1.21672	1.08075	1.9789	1.39684	0.601482	0.149124	1.00372	1.15274	1.74623	3.45588	1.53882	3.67215	3.89827	3.82333	1.84467	0.97456	9.74703	2.56984	0.950596	1.52885	4.69116	3.14791	0.979825	4.05096	3.71435	3.06282	0.181686	0.726203	1.91314	3.66172
MSP7.1-012	0.90173	0.491674	0.363213	0.514129	2.81161	0.188142	1.27079	1.65219	0.76473	0.494499	0.94517	28.5687	13.0141	0.479825	0.627082	0.625461	0.555463	2.46316	0.530755	0.771649	1.06015	0.897485	2.2368	6.267	0.57544	0.119609	0.896218	1.66802	3.95839	3.56784	7.0962	0.387999	0.939535	0.844406	0.424989	6.93784	3.41496	0.645656	0.357143	0.908701	0.432182	0.642786	0.795935	3.11066	4.62055	0.422805	0.939017	0.82895	0.376335
MSP7.1-013	3.26717	1.49325	0.320612	5.3885	1.76833	1.10158	1.20537	1.40701	0.698759	0.509168	1.01721	0.641894	2.94425	2.34523	2.40704	0.297093	1.02077	0.276199	5.03784	0.696134	0.855241	3.0077	1.3354	0.939417	0.433171	0.105458	0.74633	0.990858	6.93324	0.67053	3.33264	1.5832	0.813265	2.17032	1.70592	1.8823	5.89775	0.78182	0.270872	6.76308	0.383899	1.50713	2.67197	4.12215	1.87503	0.509899	0.579755	0.650216	0.223948
MSP7.1-014	0.924871	0.225882	0.609874	0.207773	0.470003	0.119804	0.368215	0.495622	0.370222	0.240428	1.04412	0.752792	0.844853	0.353811	0.391209	0.159002	0.307298	0.118371	0.261516	0.561172	0.493016	0.214237	33.7335	0.731579	0.189817	0.0996306	0.385868	0.629931	1.13624	0.793613	2.48315	0.174039	0.667498	0.755245	0.232423	2.79948	0.39068	0.581772	0.324675	0.406817	0.360633	0.85124	0.46911	3.46363	0.189726	0.187726	0.422941	0.523494	0.331926
MSP7.1-015	0.560914	0.185554	0.193403	0.121219	0.363529	0.00883833	0.261849	0.485114	0.264009	0.203999	1.25477	0.487101	0.851732	0.251319	0.264537	0.132895	0.21202	0.10536	0.235728	0.569741	0.560353	0.22633	1.45815	0.607257	0.159865	0.0771552	0.483177	0.559506	0.970439	0.412217	1.16721	0.227333	0.6545	0.904032	0.22884	0.969727	0.371839	0.421635	0.165121	0.118724	0.263844	0.750018	0.319503	3.75253	0.0904382	0.675611	0.367351	0.39299	0.181119
MSP7.1-016	0.554353	0.191835	0.225353	0.143996	0.394068	-0.0120888	0.459293	0.362522	0.486991	0.308835	0.925107	1.86099	0.961231	0.312646	0.217945	0.0305294	0.0835064	0.127988	0.15754	0.609372	0.492436	0.166415	1.19612	0.575731	0.117933	0.0804849	0.263447	0.414593	1.20169	0.36849	1.77255	0.181182	0.717635	1.02797	0.31751	2.47718	2.16716	1.00596	0.166976	0.103032	2.31317	0.765971	0.292146	3.0229	0.125836	0.210848	0.364032	0.405284	0.123209
MSP7.1-017	5.7097	2.93825	0.225945	0.587586	0.453495	0.0859729	0.318475	1.08967	0.402842	0.488246	0.487375	2.63804	0.922247	0.491166	0.336609	0.148244	0.324286	0.162495	0.127952	0.699347	0.560933	11.5629	1.30235	0.573351	0.24298	0.0763228	0.382729	0.461994	1.62231	0.371729	2.60476	0.224198	0.733418	0.861014	0.227944	1.82981	0.442719	0.673765	0.139147	0.101177	0.285249	0.616456	0.763092	2.63599	0.652493	1.97355	0.339971	0.196288	0.299352
MSP7.1-018	1.81372	5.66229	0.516578	1.28742	0.476606	0.715228	0.30164	2.91384	3.71414	0.285023	1.34178	2.1521	2.7413	0.702029	0.611066	0.500671	-0.0331902	1.32273	0.750324	0.403715	0.691543	6.50364	0.709059	0.745855	2.49981	0.0580095	3.48945	2.44132	6.07107	0.37837	1.57198	0.257115	0.771485	10.3445	0.332736	1.73865	0.479504	10.0775	0.17718	0.741288	0.280596	0.588246	1.72354	2.96461	1.76711	0.761164	0.613773	0.0950934	0.991253
MSP7.1-019	0.611593	0.362668	0.347238	0.709446	0.436162	0.0704106	0.311588	0.516637	0.759452	0.323749	0.977543	3.02002	1.37916	0.481419	0.576122	0.347933	0.387066	0.401216	0.53022	0.80646	0.760041	2.76694	1.70286	16.5883	0.272183	0.0921388	0.719648	1.40257	1.47745	0.825194	3.77731	0.179525	0.846689	2.2856	0.292432	2.09686	0.556665	0.685022	0.352505	0.352142	0.380177	0.550632	0.605287	3.66093	0.424563	0.33571	0.611284	0.603877	0.438094
MSP7.1-020	17.0408	0.266075	0.282745	1.49748	0.473304	0.117774	0.637572	2.34221	0.698099	0.28776	0.972528	1.58067	1.45713	1.97603	0.62053	0.288849	0.807321	0.256399	0.648325	0.753439	0.615499	9.57744	2.13485	21.537	0.239985	0.103793	0.481927	1.67276	9.22045	0.653525	3.57402	0.658388	1.07787	1.0035	0.264666	4.82078	0.691062	0.613288	0.274583	1.17997	0.407166	0.627733	0.369781	4.19774	0.377077	0.593911	0.931549	0.573615	0.224551
MSP7.1-021	8.54426	1.12244	0.269729	0.33191	0.473304	0.237535	3.88823	5.31734	0.67005	0.620103	1.31587	1.68233	0.720449	0.770077	0.861498	0.688007	0.702442	1.89294	0.721561	0.600803	1.34364	2.09303	2.84619	39.3894	11.8491	1.10686	1.56822	1.00305	56.189	1.51187	22.3157	0.302572	1.725	10.6296	0.273623	9.66912	11.5089	7.28279	0.332096	1.97976	0.604467	0.472098	0.486733	11.3249	0.712066	1.01225	2.13877	1.20817	1.62283
MSP7.1-022	9.75544	1.72145	0.413748	1.19916	1.14434	1.00685	1.32231	5.10018	0.457304	0.331532	3.31877	3.21794	1.52535	1.69354	2.38681	1.47247	1.95804	1.62481	1.21126	0.893757	1.76719	1.67913	26.27	7.95508	6.36278	0.812185	3.26538	2.43157	56.189	1.74103	9.87328	0.299437	2.31271	31.5206	0.384684	4.65042	8.85213	2.71963	0.427644	8.88066	0.534667	0.802677	0.557224	13.0302	0.80272	2.3543	2.89712	1.00863	0.744533
MSP7.1-023	4.50372	0.380171	3.47823	0.589295	0.527779	1.09143	0.494575	0.771629	0.537059	0.378006	0.843488	0.459965	0.811029	0.278622	0.276185	0.104362	0.273323	0.266582	0.337659	0.775933	0.708377	0.238972	1.99479	0.634025	0.642724	0.150408	0.874943	0.46064	24.8149	1.03897	4.57323	0.271222	0.700923	11.5286	0.258397	5.46354	0.450793	0.580068	0.565863	1.95873	0.543043	0.402997	0.95374	3.37907	0.473775	0.240137	0.515038	0.211419	0.470065
MSP7.1-024	0.828497	0.364612	0.470951	0.204356	0.620222	0.0819131	0.4727	0.463398	0.46786	0.457984	0.785124	0.151328	0.61439	0.304665	0.179361	0.0760221	0.392081	0.225852	0.248897	0.691849	0.573123	0.216435	1.53369	0.488289	0.178585	0.0813173	0.269744	0.33401	1.85735	0.515056	1.48123	0.200686	0.655429	0.947552	0.328258	16.7754	0.34582	0.524702	0.244898	0.0714907	0.291764	0.623638	0.292146	2.65008	0.138787	0.458631	0.348268	0.174538	0.254713
MSP7.1-025	0.874079	0.253758	0.172694	0.0722471	0.260356	0.305197	0.311811	0.356918	0.27169	0.197594	0.687546	0.0645022	0.572539	0.115644	0.175721	0.0181631	0.260149	0.0697324	-0.00389307	0.562778	0.615499	0.109248	2.91463	1.00094	0.346312	0.0113938	0.106827	0.206027	0.612653	0.175768	0.550085	0.104286	0.360181	0.822552	0.19391	0.594935	0.271351	0.327939	0.251391	0.0482983	0.20242	0.413004	0.21646	1.7129	0.125836	0.295631	0.223812	0.0799693	0.157593
MSP7.1-026	0.549511	0.268668	0.356704	0.196954	0.416353	0.102212	0.567172	0.374431	1.19684	0.361889	0.956569	0.515595	0.780071	0.516789	0.493129	0.416634	0.449107	0.264885	0.402314	1.00944	0.700831	0.513811	3.52523	0.799985	0.245227	0.104625	0.498163	0.996276	1.07516	1.0746	1.53205	0.252412	0.862473	1.7972	0.252127	1.72668	0.423877	0.601363	0.374768	0.316394	0.366217	1.03671	0.36898	3.74228	0.44442	0.269425	0.459448	0.624682	0.206455
MSP7.1-027	1.6874	0.424902	0.325346	0.158232	2.81491	0.157018	1.50507	1.23468	0.858409	0.398856	1.2297	1.67077	0.637895	0.426899	1.73947	2.15584	0.616766	0.297695	0.445121	0.898577	0.670645	0.54844	7.04957	0.739906	0.24298	0.10962	0.476899	0.824276	1.16766	1.31024	3.41883	0.244575	0.847618	1.48689	0.271832	1.69445	0.387091	0.586031	0.353432	3.81837	0.374593	0.923791	0.512366	4.32586	0.416793	0.441303	0.578096	0.629411	0.408536
MSP7.1-028	0.823939	0.210972	0.237187	0.159371	1.20954	0.148222	0.785305	0.712785	0.815528	0.291477	0.902764	0.442434	0.517503	0.357591	0.99181	0.399459	0.587222	0.316928	0.4477	0.818243	0.714763	0.439055	1.5211	0.7637	0.350805	0.122106	0.470098	0.650245	1.79422	1.62038	1.89053	0.190747	0.829977	0.975524	0.254814	2.13001	0.520362	0.597104	0.273655	0.382283	0.349465	0.809113	0.298488	4.68395	0.291604	0.521461	0.408836	0.495124	0.243855
MSP7.1-029	5.66802	0.499453	0.501596	0.188412	0.630126	0.117097	0.579254	4.5937	0.698099	0.416459	15.5773	0.637274	0.449855	0.195325	1.07043	0.198849	0.466833	0.467402	0.599845	0.888402	0.743206	0.36155	2.77378	0.98498	0.39049	0.132095	0.417781	0.726088	2.95571	0.598461	1.86239	0.442077	0.83462	1.33042	0.257501	1.62078	0.635269	0.57281	0.334879	0.411723	0.305724	0.585022	0.739862	4.46679	0.304554	0.243991	0.387264	0.445948	0.31021
MSP7.1-030	0.894266	0.280985	0.212928	0.255036	0.554191	0.0744703	0.908794	1.99545	0.711293	0.393575	13.2604	0.29816	0.646494	0.0278543	0.560834	0.575179	0.226054	0.179465	0.294523	1.13476	0.760041	1.57139	4.87627	0.863633	0.239184	0.108787	0.489455	1.70797	9.806	0.442178	1.36506	0.24144	0.758487	1.23601	0.307658	2.05358	0.430158	0.396934	0.502783	0.284851	0.317822	0.45162	0.574847	3.46106	0.351176	0.449781	0.340801	0.302205	0.241442
MSP7.2-001	0.556479	0.512418	0.591488	0.274966	0.512922	0.00255262	2.14228	0.557968	7.00276	0.45988	3.67457	1.28549	1.41184	0.816222	1.18255	2.73179	0.565803	0.609956	0.415001	1.07478	0.677031	4.12739	38.4382	1.01948	0.344066	0.063004	0.510905	0.897902	1.61969	0.781278	3.66024	0.17639	0.656357	3.03147	5.29019	7.47102	0.484888	1.95911	0.474026	0.517713	1.56771	1.5032	0.662161	4.11895	0.603281	3.85311	1.9944	1.30368	0.412758
MSP7.2-002	0.514631	0.292654	0.183344	1.29084	0.506319	0.238212	0.376731	0.660245	0.489256	0.3836	0.90778	0.083131	0.449855	0.807824	0.483665	0.299089	4.98971	0.0827323	0.652219	0.866444	0.608533	0.197122	40.8798	2.19535	0.238487	0.0313719	0.289338	0.30083	1.59875	0.365647	3.92252	0.129366	0.459525	0.934441	0.252127	1.23862	0.306342	0.406303	0.290353	0.222705	0.290833	1.20041	0.319315	2.26188	0.274336	0.405848	0.334163	0.335304	0.290906
MSP7.2-003	0.655937	0.388642	0.509356	0.320521	0.476606	0.249715	0.473815	0.270753	1.96277	0.469268	1.066	0.490951	0.653788	0.458402	0.848425	0.49152	0.635231	0.347476	0.354866	0.938745	0.77107	0.606156	50.5668	2.10082	0.23699	0.113782	0.522237	0.973429	1.37622	2.00339	1.6591	0.33157	0.892184	2.00262	0.298701	1.86941	0.647283	0.579592	0.624304	0.326908	0.401582	1.00453	0.362571	4.45462	0.480682	0.330113	0.512549	0.706011	0.2149
MSP7.2-004	0.809241	0.956485	0.326529	0.26073	0.905803	0.438491	0.438615	0.609807	1.83676	0.539093	0.87951	0.695033	0.820371	0.701609	0.755938	0.475718	0.864192	0.464574	2.1103	1.02711	0.79487	0.550089	50.5668	7.52818	0.320105	0.178711	0.641696	0.902775	1.26714	1.61552	2.21634	0.326084	1.28585	1.95629	0.312136	2.31235	0.416699	4.04952	0.44898	0.637431	0.399721	0.737146	0.512366	5.03371	0.556659	0.622429	0.675171	0.665347	0.260745
MSP7.2-005	0.508968	0.579839	0.243695	0.2203	0.503843	0.134689	0.330719	0.527846	1.58739	0.407657	0.994414	0.316134	0.442402	0.442861	0.418145	0.337627	0.545123	0.312403	0.351674	1.03408	0.729275	0.435756	50.5668	4.33133	0.251217	0.238645	0.448125	0.844912	0.949496	0.900501	1.63188	0.231873	0.754773	1.6486	0.224362	1.37859	0.355689	0.413118	0.403525	0.23298	0.327129	0.793315	0.397925	4.63783	0.382258	0.526085	0.447003	0.498907	0.235409
MSP7.2-006	7.07391	0.29809	5.81405	0.658196	0.700284	2.218	0.459276	1.20175	1.37628	0.527358	1.14865	0.914507	0.766312	0.298784	0.466193	0.189231	0.401099	0.345779	0.399948	1.16261	0.656133	0.402776	1.20557	1.0867	0.373268	0.149576	0.62077	0.641442	1.06643	1.55801	5.45899	0.303355	0.778913	1.66783	0.258397	5.26187	0.394269	0.489577	0.646568	2.95269	0.51293	0.394866	1.50325	4.00877	0.491043	0.43822	0.518357	0.429872	0.559946
MSP7.2-007	2.1595	0.447591	0.332028	1.0289	0.610317	8.30012	0.440145	0.745009	0.878201	0.362476	1.08428	0.326146	0.863198	0.180751	0.712258	0.222208	0.329456	0.372366	0.583341	1.72335	0.632914	0.349457	1.46916	1.10372	0.224261	0.156235	1.11725	0.623159	2.88328	0.562832	8.27147	0.546314	0.759415	1.93619	0.353336	4.52702	0.422083	1.02726	0.28757	0.401209	1.12006	0.889271	0.614899	3.3528	0.311461	0.391204	0.403858	0.388262	0.366913
MSP7.2-008	4.52586	5.89697	0.624856	3.14321	0.585556	0.608999	1.28495	3.37618	4.22036	0.442277	2.57948	1.09549	4.2783	1.68032	0.656202	1.15175	0.941005	0.213973	0.494117	2.24017	0.71128	1.26247	2.20861	1.12098	0.20629	0.0879767	1.20619	0.71335	2.16422	1.43381	1.9477	0.553231	0.715778	1.90822	0.596955	7.65612	4.37969	1.59796	0.560297	3.85061	2.39507	2.47458	1.04025	3.33551	1.22585	5.88244	1.57125	0.294639	6.36299
MSP7.2-009	4.51024	2.20052	1.59391	3.62496	0.473304	0.0788422	1.28418	9.90788	3.93661	0.51797	4.24842	0.22526	2.25802	2.53931	0.545546	0.612205	0.470707	0.112148	0.358476	1.61302	4.04107	1.32184	2.72761	1.1825	1.70386	0.0871443	0.344204	0.409853	6.67319	0.575886	6.34748	0.305707	0.501306	1.97815	0.759069	6.16984	5.33074	5.33731	0.623377	5.48739	2.88553	0.466001	0.654951	3.81339	0.271048	0.894504	0.424601	0.421361	2.13015
MSP7.2-010	2.28273	0.699555	0.57089	0.194106	1.2731	0.241595	0.4727	0.376532	3.13969	0.824912	0.555771	0.48171	3.8483	0.670096	0.888287	0.493581	1.16332	0.360486	0.457046	0.997121	3.41868	0.441253	1.46287	0.658413	2.3286	0.227824	1.0233	1.35167	3.15817	1.51754	3.13931	0.365271	2.69245	1.65385	0.25571	2.53151	1.02322	0.730835	0.414657	0.330413	1.44858	0.954216	0.464304	4.94595	1.59184	0.751915	0.531632	0.887582	0.95325
MSP7.2-011	0.560914	0.305941	0.292212	0.195245	0.480733	0.0967987	0.421015	0.326795	1.84468	0.502714	0.460473	0.316134	0.938786	0.473524	0.54773	0.3761	0.487513	0.377457	0.457046	1.38326	0.625948	0.437406	1.55729	1.23952	0.280419	0.0854794	0.439754	1.04469	1.12752	1.75399	1.75167	0.320598	1.08623	1.72727	0.218092	1.85928	0.33595	0.459114	0.302412	0.307982	0.478827	0.762305	0.37699	4.49882	0.406432	0.354979	0.443684	0.666292	0.188961
MSP7.2-012	12.4064	0.460557	0.336795	0.232259	6.86918	0.0279825	1.10779	1.11208	1.61444	0.38712	0.475976	0.809781	1.46343	0.488646	0.561562	0.308688	0.765222	0.499081	0.804827	1.33078	0.610855	1.09867	1.14891	5.08309	0.269936	0.18537	0.556943	1.2089	1.78811	0.931272	2.64379	1.49385	0.907967	2.47028	0.392745	2.04345	0.529748	2.41312	0.250464	1.92929	0.500233	0.572149	0.439471	4.93186	0.551479	0.516065	0.431238	5.79095	1.12095
MSP7.2-013	28.7385	0.716624	0.329985	0.617197	11.3229	0.330232	1.63695	0.997198	1.34	0.425847	1.27533	2.16057	1.35508	2.84637	0.60597	0.605805	1.26672	1.44831	6.76745	1.38862	0.629431	8.76062	1.39441	10.3604	0.4152	0.131263	0.692991	16.9353	4.00376	0.919935	2.01849	1.4147	4.42494	4.06818	0.444693	3.81427	0.972971	7.18228	0.295918	1.51643	1.2457	0.794485	1.5393	5.44625	0.705159	0.48986	0.721635	0.485667	2.13558
MSP7.2-014	1.25332	0.310128	0.759041	2.71158	0.683776	0.0665125	0.810512	0.841681	6.29184	0.34234	1.09199	1.25728	0.462467	0.205963	0.530258	1.74262	0.224576	0.277896	0.839152	2.59632	0.717084	0.296688	1.34405	48.1682	0.192996	0.129598	0.581021	1.9236	0.91808	0.691584	1.69904	0.993828	0.796553	1.36888	0.560233	3.22584	0.386194	0.460818	0.572356	0.912912	0.423918	0.618372	0.476319	3.57445	0.215627	1.6818	1.37212	0.919735	0.450762
MSP7.2-015	1.16289	0.186167	0.0699261	0.254481	0.932676	0.688728	5.19745	1.90859	0.0957226	0.447852	0.0380628	0.41396	5.89364	4.11524	2.50897	0.293901	0.719388	0.363252	1.41294	0.481849	0.420941	9.16047	0.819648	1.48977	0.0156546	0.760143	0.265092	0.681259	0.540337	1.09685	2.09735	1.10131	3.83202	1.18233	1.03293	2.98203	0.44179	1.58965	0.831009	1.39525	1.58607	2.74587	0.958613	3.39872	0.453144	0.356907	2.23614	0.398886	0.783874
MSP7.2-016	14.8547	14.6494	0.254442	0.76372	3.20054	0.311008	0.888856	1.33489	-0.0314938	0.681174	-0.0500186	0.323333	0.483487	3.98753	1.58635	0.235008	0.754565	0.124668	0.22079	0.233825	2.49133	0.939958	0.670141	0.305834	0.00923218	0.588207	0.470167	0.746474	0.516434	1.54491	1.31425	0.715492	2.38489	5.985	0.586713	1.27259	1.18169	0.336159	0.784523	4.0323	1.46236	0.442815	0.488343	3.18487	0.661772	-0.0386575	1.14169	0.202229	3.00819
MSP7.2-017	1.17476	0.793768	0.660232	0.898498	0.813361	0.782213	1.7711	0.354116	2.91341	0.81018	4.72121	0.908356	4.55411	0.643782	1.0876	1.99678	0.832433	0.548862	5.98166	1.6834	1.08569	0.489075	2.72814	14.8132	0.471949	0.286926	35.2873	1.62271	1.55075	3.15753	6.66965	0.345687	1.22364	1.40647	0.767129	3.92662	1.51534	1.79813	0.29128	0.789538	0.62122	0.972354	1.62077	3.20739	10.3801	1.33768	1.57872	1.64224	2.73036
MSP7.2-018	1.11141	0.493326	0.576215	0.738487	0.658189	0.286929	0.783188	0.250438	1.26017	0.803726	0.850784	0.571814	1.76702	0.339529	0.60187	0.876251	0.69801	0.347476	1.11679	1.14181	0.706055	0.252164	2.04058	3.47529	0.363771	0.2195	1.14255	1.37481	1.31863	1.90946	2.89336	0.279694	1.28028	1.03671	0.482311	3.00115	0.487152	0.885009	0.32282	0.25471	0.332655	1.26841	0.942323	3.4079	0.702569	0.892962	1.42107	1.20155	0.539075
MSP7.2-019	1.04702	0.195574	-0.108227	0.320739	1.3509	0.231867	0.465275	0.223708	-0.0588462	0.236156	-0.0413726	0.208909	0.39159	1.95148	0.634156	0.331825	0.501862	0.187755	0.289866	0.282752	0.340914	1.79235	0.373412	1.54888	0.020242	0.626782	0.426412	1.1482	1.48883	0.649348	1.08559	1.36387	1.32744	0.41676	0.608218	1.218	1.79024	-0.0154132	0.667487	4.53618	1.07212	0.475606	0.584303	4.69306	0.362436	0.201079	0.987828	0.215339	0.386103
MSP7.2-020	1.23748	0.499084	0.475039	0.603531	0.878566	0.293018	0.759196	0.536953	1.00025	0.807833	0.695298	0.631113	2.00117	0.408636	1.29921	0.616557	0.894474	0.268845	0.777316	1.18988	1.05435	0.373093	1.90977	1.18604	0.64283	0.228656	0.365988	0.674978	2.41118	0.922364	1.93227	0.187877	2.27929	1.12675	0.384684	2.93485	0.622161	0.429155	0.25974	0.317795	0.949744	1.19293	1.30252	1.85126	0.764731	0.794306	1.31321	1.10036	0.458604
MSP7.3-001	1.00626	0.406438	0.486872	0.596697	0.654888	0.204381	0.649114	1.11699	0.440152	0.717471	0.613679	0.839815	0.897976	0.34835	1.49557	0.661213	0.547339	0.363315	0.665715	0.77754	0.401299	0.445651	1.17701	1.283	0.214267	0.231153	0.543864	0.885112	1.27238	0.782276	1.73261	0.175444	1.00917	1.15385	0.363189	1.65024	0.510399	0.551107	0.230056	0.572943	2.39768	0.775762	1.18671	2.76923	0.368444	1.07178	1.22858	0.789231	0.175087
MSP7.3-002	6.42258	1.59179	43.6291	0.89622	1.31684	1.52176	1.68431	9.41471	1.28353	1.14933	1.37986	7.35657	1.61077	1.47576	1.63172	1.18747	0.868624	1.24353	1.12745	1.96221	2.8231	1.18442	1.76513	1.31571	0.580681	0.361011	5.94033	4.09376	2.35882	1.78476	5.06149	0.226134	0.999884	1.5979	0.682938	5.94976	1.20781	1.50085	0.977951	10.8763	0.504792	2.79843	1.64904	2.99023	0.618821	0.790452	1.52313	1.33111	0.754185
MSP7.3-003	1.83169	0.683852	0.534798	0.925262	1.13856	0.328202	1.11555	0.510333	0.756154	1.39167	0.883158	1.1494	1.45392	0.545772	0.877953	0.922281	0.799935	0.384246	0.611731	1.14341	0.769909	0.578673	19.995	0.989144	0.320105	0.214505	0.855348	1.09159	2.28377	1.27785	2.27986	0.26726	1.37684	0.76049	0.418719	3.12271	0.544938	0.678876	0.330241	0.866643	0.344812	1.21692	1.13564	3.4079	0.483272	0.525314	0.917445	1.15426	0.343387
MSP7.3-004	13.1578	0.579839	0.522964	0.915309	0.476606	0.228063	1.05275	1.38949	4.3509	0.9246	0.611855	1.55141	1.09333	0.337429	0.735554	1.50075	0.565065	0.276199	0.332987	1.62909	0.505206	0.269754	3.36314	0.722061	0.246724	0.127101	0.86038	1.85898	1.3832	1.21712	2.3325	0.755993	1.18186	0.736014	0.34438	3.49842	0.407447	0.938671	0.508349	0.671778	0.394137	0.797996	0.914966	3.73203	0.365854	0.327417	0.84526	2.64561	0.198613
MSP7.3-005	1.05542	0.129724	0.160363	0.739741	1.07437	0.638568	0.993819	0.973627	-0.117018	0.0340653	0.112635	2.96715	0.5872	2.08134	6.38676	0.937915	1.02809	0.21127	0.672985	1.0152	7.24124	1.44788	0.738777	0.445239	0.0523539	0.598677	1.2732	1.37776	1.06143	1.04036	3.58179	0.571127	0.717843	0.621658	1.00298	1.48638	1.21376	0.100694	0.663112	3.9966	0.453145	0.2252	0.562061	4.79154	0.735246	3.4884	0.900836	1.35136	0.635281
MSP7.3-006	17.9831	1.09781	0.43303	9.82041	3.65267	0.403984	2.27776	2.96778	3.03744	4.11838	0.900839	18.7944	4.71457	4.67821	3.46161	1.48701	0.932142	0.755904	1.19102	1.24596	13.3961	1.48509	9.08634	1.45252	0.514491	0.833828	13.0073	2.97061	19.0473	1.68759	23.8685	2.26348	8.14803	1.66783	2.57815	5.86964	1.02649	7.07244	7.42413	2.18654	0.462854	5.65136	3.08291	40.981	0.583423	11.9165	2.0865	1.87582	0.151444
MSP7.3-007	1.13612	0.436797	0.391613	0.620044	0.579778	0.173933	0.448708	0.171238	0.422999	0.954525	0.610487	0.7397	0.924068	1.7387	1.62451	0.761518	0.369339	0.156427	0.407734	1.07024	0.739724	0.315377	1.52318	1.1093	0.0730064	0.190365	0.314717	0.642797	1.81342	0.721545	1.35417	0.137187	1.02402	0.897727	0.263771	1.70458	0.336847	1.43356	0.24397	0.476912	0.333644	0.860016	1.05631	1.35865	0.230304	0.371454	1.41361	1.05119	0.0279581
MSP7.3-008	0.766797	0.343219	5.18957	0.737917	0.52943	0.195585	0.557378	0.287566	0.432235	0.859469	0.613223	0.651906	0.952166	1.12628	0.527067	0.644725	0.387804	0.216801	0.651181	1.08573	0.423938	0.296688	1.72206	1.34486	0.102442	0.23698	0.252388	0.930793	1.39106	1.2155	1.55111	0.294997	0.969245	0.908217	0.256605	1.38964	0.419403	0.4046	0.260668	0.300272	0.333644	0.913845	1.03625	1.75069	0.28556	0.196204	1.27173	0.629411	0.157593
MSP7.3-009	1.4535	0.634294	0.718834	0.952594	0.538509	0.219943	1.03863	1.56322	1.59915	0.799619	0.868567	0.923758	1.7604	0.88559	0.85187	0.922281	0.391497	0.308443	0.457046	7.50474	0.396074	0.350007	1.69281	1.36389	0.344066	0.252796	0.533401	0.778522	1.97224	1.1078	58.4759	1.54026	0.846689	2.47693	1.97537	15.0166	1.40902	0.589438	0.30705	0.714536	1.39678	0.664009	1.10737	2.18501	0.278653	5.39173	1.22526	0.942432	0.0719349
MSP7.3-010	4.3194	2.03391	0.414097	1.56246	0.665618	0.204381	3.1563	0.197898	1.49371	0.993252	9.44493	1.47593	6.84435	0.265601	0.573819	1.83533	0.503024	14.5327	1.08149	2.05675	0.541197	0.246668	1.14341	0.732173	0.20629	0.108787	0.490501	0.889284	1.56297	7.47561	29.5189	0.418375	1.01103	0.651224	0.267353	10.8893	0.456598	0.597104	0.321892	5.48594	58.4248	0.774592	1.0554	2.66801	0.28556	0.507162	0.680149	1.14481	0.227567
MSP7.3-012	0.876391	0.389247	0.413505	1.09121	0.40975	0.240919	0.592661	0.195096	1.23379	0.872378	0.68481	0.946862	4.14644	0.264341	0.59505	1.08167	0.448368	0.733277	0.814171	0.901255	0.55745	0.436306	6.00056	0.624507	0.195058	0.143749	0.888108	0.824953	3.68874	1.38878	5.17674	0.263435	1.3072	0.676573	0.295119	11.7641	0.381708	0.517888	0.313544	0.554017	1.57455	0.809113	0.863901	3.50847	0.390891	0.667135	0.844431	0.837461	0.138893
MSP7.3-013	1.15083	0.599287	0.42948	0.640544	0.660665	0.244302	1.01182	0.388441	1.36969	0.810767	0.68709	0.855218	2.09951	1.31446	0.930118	1.03495	0.553247	0.327111	1.53724	0.727732	1.1124	0.714443	1.3952	0.957618	0.196556	0.0854794	1.84125	1.0044	2.24574	1.74832	5.51254	0.357164	1.32948	1.19231	1.59651	9.20685	0.421185	2.92504	0.514842	2.70805	4.11091	0.648212	0.818306	3.3496	0.668034	1.68449	0.895043	1.43513	0.733675
MSP7.3-014	0.826979	3.26952	0.318246	0.466866	0.834821	1.29712	0.436712	0.281261	0.318267	0.714537	0.446338	1.36504	0.837973	0.848695	1.44242	0.529993	0.312468	0.0456087	0.654295	0.406863	0.374016	0.206541	1.08282	0.59536	0.108948	0.194527	0.252984	0.527002	1.3291	0.472139	3.27907	0.110407	0.82812	1.70455	0.683833	4.55925	0.233668	1.49233	1.01002	1.25567	0.750166	0.759965	0.816482	1.44961	2.07447	0.489089	2.24497	1.20911	0.216049
MSP7.3-015	0.649602	0.41064	0.509087	0.870596	0.575651	0.230769	0.669577	0.784238	0.552993	0.611853	0.486007	0.667308	2.15769	1.98243	0.973917	0.850831	0.801413	0.243954	2.82663	0.785552	0.306679	0.329119	1.38576	1.15451	0.605652	0.217835	0.172939	0.805993	2.95571	0.647047	15.0635	1.25716	0.974816	1.35927	0.313927	2.38233	0.356586	0.545145	0.35436	0.674582	0.828758	0.816134	0.832896	1.72379	0.543231	4.4283	1.99855	1.3765	0.0901099
MSP7.3-016	0.581819	0.367854	0.324754	0.499324	0.408099	0.17461	0.631472	0.17338	0.196058	0.780842	0.557139	0.528687	0.539388	0.745294	1.35679	0.751213	0.304344	0.134776	0.939206	0.834157	0.289265	0.321424	1.09777	1.14797	0.187526	0.183705	0.176601	0.77974	2.1808	0.768511	2.13103	0.161097	1.03052	0.877622	0.261084	1.75154	0.354311	0.419932	0.300557	0.588364	0.3141	0.691509	0.532885	1.73852	0.264839	0.22676	1.18378	0.610497	0.0516739
MSP7.3-017	0.575484	0.436571	0.448414	0.35184	0.400671	0.196262	1.19882	0.200701	0.384736	0.820742	0.924195	0.703504	0.548754	0.464703	1.08711	0.679763	0.472742	0.188516	0.315339	0.921218	0.251533	0.369795	1.56785	1.34129	0.204043	0.220332	0.273387	0.548671	1.0228	0.805759	2.41055	0.156315	0.928393	0.878497	0.306762	2.08029	0.5011	0.332198	0.272727	0.351441	0.334574	0.91794	0.728941	2.05625	0.20095	0.222266	0.92906	0.610497	0.0467672
MSP7.3-018	0.55838	0.424902	0.55314	0.229981	0.370132	0.234152	0.620182	0.189492	0.923721	0.905237	0.85352	0.765114	0.832413	0.395815	0.410865	1.07136	0.587961	0.31806	0.375032	0.73855	0.384465	0.164766	1.23337	1.09324	0.137402	0.163727	0.268624	0.693584	1.03414	1.36044	1.68724	0.168749	0.945105	0.734266	0.218988	1.1585	0.358296	0.346678	0.294063	0.275037	0.539321	0.659329	0.826513	2.48352	0.313188	0.259114	0.95727	0.631302	0.0721186
MSP7.3-019	0.559647	0.430088	0.385105	0.135454	0.351973	0.196262	0.475523	0.325394	0.882819	0.925774	0.682075	0.672699	0.81435	0.288283	0.592138	1.18129	0.576144	0.189082	0.625227	0.685138	0.371113	0.277449	5.46668	0.55848	0.163609	0.159565	0.291578	0.765363	1.15544	1.49972	2.05116	0.181182	1.08809	0.675699	0.271832	2.16132	0.275837	0.473595	0.288497	0.447472	0.824104	0.719593	0.705232	3.05877	0.286423	0.410099	0.992948	0.615225	0.106922
MSP7.4-001	5.63677	0.6881	0.307596	0.182148	0.490637	0.27069	0.868572	0.377233	1.28536	1.05193	0.701225	0.897574	2.21215	1.0032	0.995571	0.853579	0.535521	0.2366	0.548404	0.788757	0.417553	0.355504	1.13766	0.61499	0.242231	0.16456	0.552235	0.936008	1.14497	1.69001	2.05752	0.239873	1.73058	0.922203	0.883565	3.16599	0.681377	0.702726	0.266234	1.97275	0.572825	0.421804	0.784566	4.12984	0.28815	0.519148	0.992118	0.91879	0.221774
MSP7.4-002	1.75821	0.228475	0.22772	0.51299	0.403147	0.155665	0.252536	0.930648	0.235531	0.573713	0.531604	0.524836	0.426994	0.729332	2.41142	0.383658	0.118959	0.180597	1.25798	0.740152	0.541197	0.110897	0.809033	0.541825	0.087982	0.242807	0.639604	0.626545	1.21827	0.30371	2.39149	0.132405	1.3007	1.51136	0.69906	4.25721	0.191499	0.626917	0.272399	3.09498	0.13355	0.41052	0.463581	0.895504	0.108569	0.16075	2.0558	1.26396	0.343387
MSP7.4-003	5.35071	3.72266	2.04882	2.55227	1.43652	1.61919	3.60204	4.23783	1.65982	1.20332	3.86424	9.86869	8.68863	9.06978	3.07382	1.83052	3.74246	6.66851	11.1881	0.684604	15.7184	0.819431	1.39184	4.66168	0.250468	0.422611	1.93706	3.65752	20.3275	1.79552	8.87499	0.699143	12.3957	8.14598	7.74071	2.57663	1.75312	2.70606	1.21527	18.8209	2.45401	1.01039	4.36457	3.88706	1.79301	2.52031	2.27235	2.35055	1.52813
MSP7.4-004	1.23368	1.12504	0.249612	0.656488	0.424607	0.261217	0.891153	0.328196	0.570766	0.843626	0.665204	0.494032	0.712423	0.608779	1.92963	0.484649	0.330194	0.0844294	0.615318	0.735345	0.765846	0.540745	1.03954	1.20388	0.132909	0.247802	0.792368	0.793127	1.77764	0.425983	10.7536	0.113691	1.21528	1.02185	0.373936	2.76081	0.44541	2.94378	0.25603	0.414527	0.446254	0.735391	0.358714	1.56236	0.357455	0.387631	1.48496	0.845972	0.086021
MSP7.4-005	0.731322	0.584377	0.486872	0.535198	0.332989	0.213177	1.25315	0.578984	0.551643	0.895849	1.11935	0.767074	0.384178	0.598698	0.820374	0.752587	0.195772	0.083298	0.437322	0.80478	0.172586	0.299437	1.26687	0.978437	0.189068	0.172884	0.3911	0.712544	1.32212	0.438939	1.38321	0.286113	1.07137	0.918706	0.51826	1.81232	0.473204	0.825383	0.269944	0.319898	0.374593	0.900388	0.353243	1.89098	0.180229	0.218671	1.02862	0.549973	0.0345004
MSP7.4-006	0.780101	0.96945	0.858442	0.465158	0.376735	0.182053	0.889742	2.9958	1.37826	0.878246	1.22377	0.514055	0.60407	0.498727	0.629429	1.15655	2.36131	0.0623674	1.76543	0.571347	0.261982	0.185653	2.31922	0.836865	0.159116	0.155403	0.395808	0.767395	3.29256	0.574978	14.6206	0.190497	2.63117	4.25524	0.363189	3.53341	0.482502	0.364566	0.30334	0.314992	0.409958	0.778103	0.393366	2.90888	0.196633	0.59973	1.41693	0.64265	0.0713008
MSP7.4-007	0.57295	0.690693	0.435988	0.360382	0.389115	0.224003	1.49378	6.7345	0.839278	0.872378	0.72676	1.38891	4.13841	2.81612	0.560834	1.36678	0.5887	0.0697214	1.76512	0.808603	0.857563	0.318126	2.39739	0.842814	0.21827	0.156235	0.887061	0.959032	18.2087	1.52159	11.0404	0.6482	0.932107	0.753497	0.307658	1.79942	0.328773	0.321124	0.24397	0.735565	0.391345	0.418855	0.528326	4.25796	28.6376	0.376847	1.14478	0.708848	0.0778431
MSP7.4-008	17.0473	0.762651	0.687449	1.18435	0.564921	0.338352	0.95819	3.41261	1.37298	3.28106	0.730863	28.7505	19.7623	3.43107	0.796752	0.924342	1.78078	0.477585	1.69608	0.686494	1.93553	5.22344	1.23311	0.686371	0.502808	0.16123	0.54648	1.60708	2.50979	10.033	5.71129	1.26577	1.16979	3.48951	0.410658	4.2526	1.14883	0.638842	0.358998	10.1192	0.489995	0.831932	0.565713	3.42455	2.62357	14.4967	1.18212	9.10367	0.126093
MSP7.4-009	10.7734	7.50014	2.15029	0.720834	0.781171	0.299784	0.296286	4.66585	0.703758	0.937509	0.964776	1.58991	4.39066	1.72713	2.19882	0.308688	28.9467	0.35017	1.43226	0.752971	0.594021	0.151599	2.97285	0.751208	0.307376	0.442188	0.456734	0.761977	1.61358	0.838959	2.06659	0.351426	2.61168	0.816434	0.440215	2.41732	3.95894	0.159284	0.179963	3.3284	0.205212	0.387952	1.6939	0.819914	0.481882	1.58563	2.0782	2.10278	0.996682
MSP7.4-010	4.01152	1.16847	2.76659	0.939497	0.904978	2.69366	0.661294	2.48441	0.314147	0.700455	0.891365	0.636504	2.73557	1.20819	3.18309	0.363734	2.07769	0.133057	0.586296	0.963413	0.401299	0.268105	1.88305	1.30441	0.343317	0.281931	0.581009	0.764686	1.50974	0.732881	1.38866	0.281411	1.6238	0.938985	0.292432	2.36391	0.301856	0.348382	0.250464	1.52134	0.261297	0.506435	0.553858	1.07038	0.2139	0.464425	2.19353	1.88717	0.578043
MSP7.4-011	1.60807	0.537701	0.24547	0.666168	0.691012	0.179346	0.722512	2.09072	0.384076	1.09828	0.99487	0.819792	0.582285	1.90798	2.80599	0.587702	0.585745	0.132513	0.643395	0.672319	0.458767	0.294489	2.84087	2.63269	0.222014	0.187867	4.39803	0.722702	12.8926	0.806725	4.9907	1.60044	1.05281	1.36272	0.30318	1.28374	1.1115	1.20443	0.279221	0.779725	0.788349	0.514899	0.532885	1.33559	0.402979	0.197102	1.8882	9.78645	0.160006
MSP7.4-012	1.22228	1.64236	0.309962	0.531212	0.578127	0.177993	0.744377	0.738004	0.777924	0.934575	1.34688	0.690412	0.586218	0.506708	1.50141	0.637855	0.452061	0.083298	6.091	0.826276	0.430904	0.340662	0.951012	0.963566	0.223512	0.324385	0.302161	0.499915	3.32135	0.414646	2.67102	1.51972	1.02959	1.44493	0.882669	1.98636	0.661173	0.620102	0.261596	2.81179	0.360633	0.565713	0.686082	1.83076	2.57639	0.327417	1.9861	1.05024	0.0550445
MSP7.4-013	0.607792	1.57364	0.314696	0.363932	0.379211	0.183406	0.663227	1.04343	0.844555	0.859469	1.50601	0.689642	0.420304	0.718831	0.723425	0.690755	0.366385	0.0125866	0.462756	0.58795	0.196967	0.301635	0.903686	0.904082	0.180082	0.143749	0.682503	0.336719	0.847396	0.443798	1.44765	0.311976	0.911681	0.98191	0.365876	1.41727	0.308137	0.280239	0.237477	0.903794	0.298278	0.732465	0.99886	2.0838	0.246708	0.190811	1.58702	0.664401	0.0770253
MSP7.4-014	33.8684	2.04104	0.786258	0.852943	1.10967	0.343765	0.728147	22.1825	2.08811	0.993252	13.7512	8.43935	4.0163	0.597018	6.47802	0.671519	0.590915	0.0663273	0.749805	1.81319	0.25966	0.26041	14.3869	1.29906	7.3714	0.23698	17.9135	1.39309	1.28197	1.42037	58.4759	0.729709	0.649858	1.86862	6.87013	6.09617	2.2267	0.484668	0.205937	21.7972	0.381107	0.51364	0.948706	2.55207	0.486726	6.71376	1.23273	0.858266	0.228774
MSP7.4-015	3.5478	1.20283	0.631666	1.12286	1.18313	0.446611	0.765546	1.55832	1.52868	1.22033	0.923739	23.4189	1.19456	0.824263	0.872539	0.747091	10.7568	0.150049	0.249416	0.762051	0.346152	1.93363	1.47703	1.03376	0.356795	0.1887	0.748945	2.10615	1.41025	0.884306	1.32059	1.42567	12.3678	3.90647	0.90506	2.24604	3.42326	1.32964	0.368275	0.957442	0.401582	2.263	0.88305	2.70133	0.567019	4.13082	1.7571	1.11738	0.245664
MSP7.4-016	3.5269	0.986954	1.04127	0.899319	1.24256	0.929716	0.410302	0.558669	2.12044	0.684025	0.914164	0.616979	2.26476	0.730172	2.60925	0.387093	2.01491	0.187335	0.758111	0.864601	1.39393	0.274701	1.09246	0.861254	0.833021	0.29525	0.376675	0.518199	3.24543	0.685915	1.13908	0.148664	3.04062	0.899476	0.376623	1.56921	1.23316	0.292898	0.331169	0.236485	1.03257	0.678519	0.72347	0.870521	1.25167	0.468517	1.93051	2.04699	1.42135
MSP7.4-017	1.71449	1.14448	0.553731	0.665976	0.482125	0.615765	0.440911	0.676357	0.43226	0.851254	1.13303	0.525964	0.444389	0.491166	2.69242	0.33007	0.730508	0.0584244	0.632853	0.584724	0.451221	0.0273464	0.936123	1.07718	0.227256	0.230321	0.360999	0.668529	1.47919	0.362822	1.45295	0.126231	0.832763	0.958916	0.367667	1.24322	0.40055	0.0758092	0.226345	0.277841	0.297348	0.571319	0.664197	1.1101	0.187999	0.215076	1.41361	1.82002	1.84904
MSP7.4-018	1.63341	2.13115	0.42593	0.493633	0.477431	0.385715	0.595484	0.402452	0.682926	0.905824	1.29627	0.552576	0.792683	0.414717	1.46407	0.174756	0.675853	0.0199774	0.470909	0.555882	0.304938	0.0180019	0.651633	0.886237	0.361288	0.197024	0.578916	0.399018	3.71317	0.333671	1.08787	0.245359	0.993385	1.06469	0.519033	1.52132	0.382605	0.0832723	0.215213	0.358451	0.240577	0.636203	0.990653	1.41438	0.178593	0.223165	1.39784	1.35948	1.45875
MSP7.5-001	1.08417	1.2145	0.331854	0.4327	0.29007	0.180699	0.597601	1.06865	1.19156	0.836585	1.61043	0.455526	0.498578	0.447481	1.19833	0.158301	0.498592	-0.0275774	0.440955	0.524369	0.258499	0.229628	0.536774	0.840434	0.402471	0.227824	0.360756	0.264263	1.15806	0.315856	0.852297	0.282978	0.82812	0.812063	0.56292	1.40529	0.447205	0.235945	0.260668	0.691405	0.170777	0.609874	1.54873	1.68279	0.302155	0.196203	1.40697	1.27342	0.941789
MSP7.5-002	2.07745	2.55966	1.01779	1.76044	0.481662	0.167844	1.50304	15.1163	1.17837	0.952765	3.53405	2.7166	1.06523	1.29135	1.8189	0.868183	9.86165	0.0931021	0.641838	1.591	0.225411	0.319225	3.41783	1.59826	0.442905	0.299412	0.910081	1.37346	1.65809	0.871554	2.59932	0.910752	6.58173	0.953671	0.684729	2.66964	3.23126	1.36542	0.785714	2.88189	0.507296	0.876932	2.28006	3.69872	0.398931	0.615009	2.65152	3.07305	0.80184
MSP7.5-003	0.466835	0.115185	0.0367735	0.130485	0.596724	0.215001	0.540848	0.0852728	0.114276	0.145315	-0.049932	0.353453	0.479549	0.884674	0.938023	0.19699	1.15157	0.299591	0.533148	0.319568	0.566607	0.512726	0.659101	0.342874	0.0376742	0.75353	0.317422	0.706693	0.283136	0.874208	1.27491	1.43394	1.11689	0.290221	0.481496	2.21965	0.212113	0.283678	1.02953	1.48045	0.840121	1.12888	0.988482	2.79342	0.513011	0.0369926	0.38504	0.457883	0.972002
MSP7.5-004	1.22166	0.355536	0.795266	0.51825	2.33362	0.28506	1.63619	0.191875	0.906137	0.40023	0.47955	0.968267	0.912123	7.52946	1.68203	0.953343	2.34832	1.45122	6.75672	1.44246	9.14581	3.3268	1.07379	0.55636	0.0890533	1.63581	5.29731	1.51798	0.45046	29.9211	9.84656	2.24019	1.32076	1.73229	4.68636	2.39705	0.702396	2.37639	2.49521	7.0069	21.0383	0.777541	8.08448	8.93355	1.13799	0.103053	0.301631	1.99836	5.08837
MSP7.5-005	2.0221	1.16697	0.70249	0.960567	0.880217	0.141456	0.738732	1.03012	4.6604	0.408831	0.807389	0.593377	3.67749	1.12191	0.559378	0.626832	1.70101	0.725357	2.24578	12.4828	8.71505	1.53621	0.918363	1.10633	5.3752	0.0979658	1.63522	1.32402	2.99201	10.8322	5.989	0.76576	1.51796	1.96853	2.05329	3.72587	45.2011	1.49915	0.329314	1.80382	0.950675	0.592043	12.3478	6.16691	0.747464	0.772286	0.919104	15.3868	0.848892
MSP7.5-006	30.9993	0.837739	0.343096	0.559684	0.824916	0.116421	0.891153	4.14326	1.2041	0.340766	1.10297	0.392376	6.61962	2.60725	0.635818	0.748422	0.365646	0.56357	5.83519	3.39699	2.16076	3.01044	1.02067	1.20864	4.80089	0.196192	33.6095	0.913662	0.991383	0.658384	8.7679	0.196767	1.62287	1.6014	1.03045	3.29583	22.123	1.61244	0.252319	1.28862	2.63554	0.755284	20.7755	3.12924	0.329592	6.16194	1.30989	0.91879	2.52405
MSP7.5-007	15.6798	0.563465	0.799275	3.32202	0.753933	0.069595	1.08829	1.50858	3.25081	0.405897	5.3006	1.72776	14.6016	13.2997	1.20374	1.53991	0.303605	0.413661	3.96911	5.64957	7.27196	1.24213	6.49297	1.51862	5.64686	0.159565	18.3709	4.97528	1.18511	0.634091	17.1563	0.967965	1.71108	1.55157	0.782356	3.55367	0.947445	0.942078	0.576994	17.3508	1.3442	1.09791	51.4962	3.67886	0.849342	0.354208	2.78926	5.59613	2.47338
MSP7.5-008	6.28729	1.50038	0.525331	0.394548	1.13608	0.0670275	0.488354	0.544658	2.9365	0.525011	1.01644	0.556411	2.29528	0.339529	0.472933	0.347245	1.21576	0.417056	0.925253	1.21777	5.2478	0.49732	2.74702	1.47989	4.95507	0.0921388	10.9036	2.39597	2.12059	1.82605	58.4759	0.40116	2.87164	1.44406	0.662338	2.77462	0.77379	0.690801	0.320965	23.347	2.56794	1.00106	51.4962	3.68207	1.16016	0.382239	1.97034	0.986879	2.32197
MSP7.5-009	1.33316	0.585972	0.363213	0.615489	0.544287	-0.000529789	4.23031	0.564273	1.70944	0.421153	0.805187	0.424721	14.382	9.97012	0.524606	0.326515	0.612334	0.367275	33.0176	1.92472	2.59032	35.0231	0.832596	1.51022	0.424545	0.0563446	0.672837	8.31234	11.389	1.1329	10.0076	0.287681	1.4214	1.37762	30.7125	1.83534	0.347614	2.8676	0.331169	0.830895	1.2478	0.650552	0.802343	3.6558	0.681848	0.343594	0.90085	1.08996	3.10014
MSP7.5-010	1.32469	0.716624	0.244287	0.504449	0.725045	0.00563502	6.82591	0.729597	2.4069	0.550829	0.847136	0.447824	9.66437	3.2807	0.618346	0.687627	0.480127	0.565832	12.0463	2.50045	0.816348	2.22916	0.754794	0.982601	0.440659	0.0580095	0.65216	2.25444	11.6342	1.77068	23.9466	0.159931	1.6498	1.02972	57.6968	1.99096	1.24501	8.43186	0.308479	1.20731	9.63746	2.55328	0.620507	3.21892	1.01252	2.34685	0.414644	0.545245	4.35967
MSP7.5-011	1.45753	0.855354	0.317654	0.226564	0.445241	0.0643211	0.781434	3.89597	2.53683	0.937509	0.756854	0.414709	2.85883	0.602898	0.489489	0.279433	0.339057	0.291472	1.34149	2.33228	0.793709	0.419266	1.94364	0.98617	0.192388	0.0729931	1.10418	1.54275	1.49054	0.461612	58.4759	0.0964487	0.913538	1.45979	0.450067	2.22026	5.94443	1.01874	0.274583	0.797249	8.90507	1.28362	0.783919	3.01585	0.770775	0.90979	0.515038	0.348543	1.91781
MSP7.5-012	1.68414	2.78396	0.93471	1.02606	0.410575	0.435785	0.803652	1.6613	5.00115	0.271008	0.527732	0.880631	1.87448	0.655404	0.592138	0.716175	0.276278	0.181728	0.731638	2.11056	0.924899	7.40346	0.916003	0.822589	0.197858	0.0763228	0.721218	1.96326	0.965203	0.391164	1.86149	0.388726	1.38241	2.33741	3.21675	9.68478	0.492962	0.408859	0.33859	0.767108	0.617497	0.435237	1.21328	2.85699	3.22448	0.218556	0.924912	0.897985	0.333735
MSP7.5-013	0.785055	0.161366	0.196509	0.241545	1.3669	0.163106	1.59327	0.234812	0.57427	0.236556	0.0272552	0.505005	1.05128	5.94539	3.31561	0.490825	2.27366	0.230769	0.752169	0.559841	3.17682	2.96957	3.58189	0.48632	0.11933	0.943101	0.528327	8.94223	0.992282	1.19765	3.97518	1.02617	1.28132	0.941901	2.5943	1.30716	0.615876	2.99129	15.1159	6.56712	6.6798	0.355088	10.1702	7.31515	4.15585	0.432824	0.232817	2.07112	3.59342
MSP7.5-014	0.716495	0.312745	0.401671	0.298882	0.493939	0.0616146	0.685781	0.676357	2.73133	0.664075	0.596352	0.855218	1.2238	0.553753	0.798228	0.468161	0.849421	0.284118	0.663639	0.938209	0.766426	0.360451	0.820793	0.52279	0.190565	0.0979658	0.471144	5.62807	1.43905	1.24222	3.47238	0.335166	1.10851	1.24388	0.392745	2.15856	0.485785	1.91312	0.342301	0.763603	0.63704	0.532948	0.517172	3.64748	0.619685	0.271696	0.923252	0.883799	4.80063
MSP7.5-015	2.26759	0.520846	0.354929	1.59663	0.461749	1.0285	0.710268	0.938354	1.87239	0.474549	21.6162	0.768194	0.901321	1.28505	0.729823	0.624114	0.539214	0.632018	0.468846	1.10156	6.80139	0.227979	0.823153	0.665551	0.243729	0.0754903	0.682503	1.76824	7.86087	6.33838	2.7409	0.258653	1.3267	2.0035	0.57725	1.86573	0.370044	0.72402	0.243043	0.40191	0.573755	0.702028	1.76119	3.39124	0.494496	0.476605	6.30554	0.634139	1.1499
MSP7.5-016	3.27626	0.541481	0.288662	1.24358	0.324736	0.00951495	0.735203	1.46935	1.23049	0.404723	1.08561	0.772815	4.13899	9.73049	0.811994	0.275108	0.822093	0.329373	0.76382	1.42343	0.933026	1.24983	1.0301	0.650086	0.209285	0.102128	0.587287	0.744371	4.71933	1.3402	2.80533	0.313544	1.35734	1.52797	0.697268	8.40938	0.290192	0.531516	0.262523	0.661263	0.453699	0.753529	0.426655	3.32974	0.402979	0.597034	0.471064	0.396773	0.304177
MSP7.5-017	2.01103	1.71496	0.209378	3.40345	0.808409	0.105595	0.735909	2.77303	1.09986	0.419979	1.02405	6.81902	2.35204	0.779271	0.386113	0.236008	0.511148	0.856597	1.61926	1.23813	0.719406	0.656727	0.977068	0.732173	1.19768	0.207846	4.78622	0.868292	2.24189	0.710391	5.65411	0.120745	2.95149	0.518357	0.668607	2.0941	0.420288	0.810051	0.543599	0.815474	0.749651	1.58729	0.457094	8.30648	0.806173	0.348087	0.505912	0.259649	0.983411
MSP7.5-018	0.918359	0.692227	0.320021	0.155954	0.578953	0.0141116	0.77966	0.388441	0.876221	0.294245	0.88179	4.69349	0.70669	0.268541	0.270361	0.163786	0.19651	0.482676	0.476771	1.42664	0.576606	0.281847	1.77053	0.829132	0.12617	0.115447	3.64258	0.569663	2.27767	0.438129	2.19909	0.181092	0.771485	1.04545	0.351545	1.40714	0.536926	0.352641	0.178108	0.353544	0.432294	0.726029	0.358714	2.97678	0.42888	0.207765	0.45364	0.23317	0.23179
MSP7.5-019	2.81783	0.315344	0.279195	0.147982	0.97431	0.144839	1.24751	0.803853	0.556921	0.311537	0.418068	2.29765	0.444389	0.426899	0.294385	0.31143	0.291049	2.28157	13.9676	1.42772	0.549323	0.254363	0.999934	0.975463	0.180233	0.0671661	0.605655	0.613679	2.03507	0.612227	1.2371	0.133284	0.951604	2.37023	0.425884	1.55079	0.334156	0.544293	0.244898	1.41199	0.51047	0.63534	0.389718	2.74745	0.297647	0.434365	0.518357	0.296531	0.288493
MSP7.5-020	2.84714	0.24533	0.359663	0.158232	0.642507	1.74775	1.1593	1.42592	0.508867	0.448144	2.19599	0.769734	11.9168	0.597018	0.346073	0.413365	0.681762	0.0555791	1.29713	1.1353	0.396655	0.217244	0.378311	0.482936	0.321837	0.0921388	0.284374	1.35111	1.50974	0.316666	1.4785	0.0815577	0.64243	1.14336	0.178683	2.07937	0.309034	4.17591	0.245826	0.14014	0.735691	0.368205	0.390608	1.95312	0.294194	0.347189	0.554864	0.118742	0.606997
MSP7.5-021	0.933336	0.46315	0.317654	3.9706	2.89167	1.49808	0.965087	0.907531	2.76972	0.774974	0.547563	49.4698	1.16959	2.29191	1.27362	0.694483	0.403314	0.318625	0.203236	3.22593	1.43573	0.312629	4.74722	0.65306	0.121677	0.127101	0.721741	1.301	1.99144	1.31915	7.46375	0.543667	1.1865	1.15297	0.377519	5.14308	0.544104	1.14225	0.278293	1.24306	1.01745	0.552841	0.552035	3.27914	1.81114	0.228557	0.464426	1.19398	0.355452
MSP7.5-022	0.588154	0.292654	0.299904	0.221439	0.567397	0.111684	0.389641	0.562172	1.4383	0.529705	0.66794	1.74429	0.445058	0.34835	0.5	0.321826	0.363431	0.260359	0.26822	1.22152	0.721148	0.179607	0.778302	0.546583	0.174841	0.112949	0.470621	0.759946	0.971312	0.650286	1.58832	0.221847	0.833691	1.19056	0.291536	1.37122	0.302753	0.431005	0.292208	0.18882	0.492787	0.705551	0.357802	3.06198	0.401252	0.237544	0.629537	0.507418	0.242648
MSP7.5-023	0.739937	0.366135	0.340138	0.295466	0.262832	-0.0128594	0.718973	0.788441	1.32087	0.418806	0.75503	0.733539	0.408262	0.286584	0.544291	0.181674	0.435074	0.187385	0.196016	0.766828	0.434387	0.270853	4.892	0.659603	0.132909	0.0996306	0.453356	0.517522	0.785438	0.397642	1.11912	0.226549	1.03702	0.728147	0.339006	1.36017	0.27494	0.355196	0.253247	0.224568	0.410889	0.768156	0.426655	3.1696	0.315778	0.164748	0.31342	0.314498	0.111145
MSP7.5-024	4.55061	1.00122	1.01779	6.80411	1.52236	0.257834	1.41616	4.25114	1.0649	0.408831	0.884526	5.37736	2.88176	35.6912	0.84257	0.355312	0.524443	0.729317	2.2296	2.20321	3.57599	0.419266	7.09285	1.12715	0.481065	0.166224	6.46192	0.775521	5.46098	1.9385	2.69461	2.48528	4.45929	2.1924	10.0291	2.34458	0.936153	1.58262	1.28262	1.73092	0.472313	1.09347	0.482728	8.8023	0.478092	0.483795	0.956441	0.375022	0.641381
MSP7.5-025	0.958732	0.290238	0.133052	0.574489	0.467526	0.0241295	0.798712	0.276357	0.87886	0.259792	1.21419	0.621101	0.595585	26.9073	0.364665	0.23098	0.208328	0.138736	0.360498	0.859481	0.659616	0.109798	0.658015	0.822376	0.189349	0.0913064	0.685119	0.589301	1.51323	0.465661	0.91816	0.202253	0.827192	1.20629	0.700914	1.19258	0.40055	0.298978	0.147495	0.186717	0.280596	1.06421	0.320415	2.28302	0.233758	0.164603	0.348268	0.220876	0.245061
MSP8-001	0.556306	0.20492	0.101102	0.0563029	0.450193	0.0341473	0.652642	0.283363	0.662475	0.280735	0.786036	0.342318	0.370798	0.834698	0.364665	0.191212	0.215713	-0.00268703	0.214119	0.801105	0.453543	0.1065	0.526139	0.551937	0.126752	0.0704958	0.221596	0.688844	0.694682	0.296422	0.818718	0.102719	0.565369	1.17133	0.221675	1.4541	0.285706	0.227428	0.148423	0.0872616	0.319684	0.950706	0.312208	2.04088	0.183682	0.130596	0.378137	0.21331	0.460413
MSP8-002	1.73819	0.152628	0.0898602	0.590433	0.385814	0.0141116	0.807886	0.340806	0.434874	0.380168	0.682075	0.571814	0.524383	0.195453	0.732776	0.106102	0.207589	0.00490011	0.0670793	0.880904	0.377499	0.365029	0.925445	0.396089	0.122498	0.0704958	0.0648378	0.621127	0.573384	0.225163	0.556438	0.062748	0.688853	1.18444	0.147335	1.03971	0.223799	0.228279	0.198516	0.0993216	0.453699	1.04959	0.233604	1.49702	0.191453	0.227658	0.311761	0.0884804	0.553913
MSP8-003	6.00403	0.800251	0.697723	0.327924	0.714315	0.210471	0.548911	1.16392	1.46205	0.985624	3.70364	5.08471	0.544071	0.655404	2.0812	0.409251	0.539214	12.7955	0.355381	0.80646	2.63095	1.33943	0.915916	0.697078	0.210034	0.10296	0.637511	1.63619	1.31426	0.949896	1.3814	0.254827	0.850403	1.24038	0.350649	2.26446	0.521673	11.9446	0.390538	0.712433	0.403443	0.412401	0.781831	3.27465	1.04533	0.342695	0.662726	0.867723	0.138359
MSP8-004	9.40772	0.435922	0.338363	0.579045	0.343719	2.30799	0.596189	4.89982	2.33642	0.611266	2.11361	5.64305	0.929127	1.80675	0.630413	0.34862	0.566542	0.539245	0.359979	0.746477	0.486631	0.215336	1.22965	0.939178	0.159116	0.138754	0.847824	0.768072	2.22182	4.96668	4.13761	0.178313	0.847618	0.973776	0.318406	2.92564	0.417597	0.425894	0.411874	0.386489	7.39088	0.60901	0.980622	16.0108	0.542845	23.6547	0.513379	0.519712	0.260142
MSP8-005	2.37048	0.35813	1.03949	0.206064	0.331339	0.327526	0.790244	2.37653	1.34264	0.482764	0.826617	1.05314	0.457769	0.316006	0.391209	0.195326	0.370817	0.130816	0.186608	0.569205	0.29623	0.178508	0.864868	0.719682	0.0819918	0.113782	0.446032	0.505333	0.694682	0.61345	1.64731	0.148175	0.85226	0.95979	0.309449	2.00109	0.286603	0.334753	0.254174	0.333917	2.61564	0.807943	0.484555	3.30284	0.251025	3.39117	0.333333	0.299368	0.210677
MSP8-006	0.816776	0.223289	0.19222	0.0927468	0.347021	0.000718907	0.771897	0.734501	0.888756	0.357195	0.770989	0.603389	0.465128	0.761355	0.338065	0.333829	0.172137	0.109885	0.209966	0.613657	0.281138	0.198846	0.770215	0.699457	0.0917259	0.0871443	0.396331	0.384121	0.610035	0.338529	1.02836	0.122312	0.488307	0.551573	0.335423	1.4274	0.212135	0.294719	0.204082	0.26242	0.405305	0.686828	0.40978	2.28238	0.224261	0.190038	0.334163	0.308824	0.181722
MSP8-007	6.58357	0.236255	0.132496	0.177593	0.397369	1.03053	0.7098	2.27145	1.22898	0.392988	0.801083	1.67385	8.27586	1.33042	0.520066	0.356864	0.576144	0.0748126	0.0864262	0.925356	0.303777	0.303834	0.537306	0.648301	0.176338	0.0646689	0.527123	0.568309	1.06119	1.09452	1.12547	0.122312	0.693495	1.62325	0.253023	1.55908	0.561151	0.340716	0.285714	0.204241	2.67706	0.720764	0.371383	4.72174	0.787179	9.41083	0.393902	0.413795	0.350023
MSP8-008	5.53909	0.784044	0.195148	2.35796	0.919835	0.140779	0.634295	1.06445	3.29678	0.446636	0.873843	11.9773	5.91849	0.675986	1.05806	0.693569	0.908508	0.000707114	0.480924	0.930176	0.404201	1.71705	0.581442	1.39601	0.572834	0.445569	1.34536	1.14999	2.73057	0.312935	2.03573	0.107421	1.82528	3.17045	0.370354	7.61376	0.312623	0.792301	0.837643	0.69212	3.98134	0.494211	13.7824	4.32138	0.304554	1.37006	0.704211	0.467699	1.04735
MSP8-009	1.69977	0.322475	0.0448931	2.14727	10.3407	-0.00361219	0.44024	2.31769	0.532156	0.288543	4.42632	0.61263	14.3356	0.506288	1.13484	4.01043	0.945437	2.42865	2.75928	1.01372	2.04111	0.263097	0.332153	0.511488	0.523025	0.0754903	0.0703986	0.491789	1.2523	0.127183	4.05411	0.0166776	0.856902	1.5035	0.217197	9.12397	0.39068	0.189949	0.297774	0.795847	4.10284	15.331	1.44798	2.05305	0.35722	0.270967	0.28687	0.142384	17.6982
MSP8-010	14.3944	1.10235	0.650765	4.32081	1.81537	5.04153	1.15257	11.255	2.17585	0.94279	1.23241	32.4871	1.23125	1.01412	1.62007	0.767014	16.2046	0.710083	1.81598	0.750762	16.7328	0.484678	2.13736	0.871961	1.33373	0.217835	1.07279	16.2291	17.1406	11.8931	10.4323	0.322165	3.438	2.90297	3.59919	2.14935	2.40313	44.0375	0.414657	7.60913	2.87653	0.453776	3.9264	7.43016	0.912368	1.84716	1.24435	1.08334	0.505052
MSP8-011	3.23393	1.09846	0.430072	2.09545	0.839773	0.446611	4.18867	3.49527	1.44423	0.719818	0.873582	11.9734	4.27027	1.09183	4.94485	0.804114	2.21359	0.103663	0.620475	0.546176	5.62221	0.154872	1.46469	0.737527	0.251217	0.278526	0.902756	8.87506	8.27799	2.15965	1.43494	0.205388	0.982243	1.05507	0.32378	2.39799	2.80854	0.739353	0.309833	0.626216	0.651931	0.830761	0.552947	4.83064	1.61429	0.270797	1.82763	0.467699	0.36734
MSP8-012	3.04705	4.31583	0.304046	2.71443	0.711014	0.603586	7.68143	1.98284	4.9227	1.08714	0.836649	10.2099	10.1706	3.62009	9.39221	2.25922	0.668467	0.316928	1.11559	0.639364	3.83257	0.533599	0.737246	0.744665	0.281917	1.86612	4.02606	13.5048	21.2804	2.0512	3.92706	0.453833	1.18093	7.39336	0.347067	2.1558	6.26307	0.759796	0.618738	2.42276	2.22053	1.39128	5.97707	8.18541	3.19771	0.447469	1.4078	0.493232	0.80184
MSP8-013	9.41814	2.15773	0.253162	5.52345	2.11581	0.352561	3.00746	1.19755	3.26246	0.762065	2.55386	29.459	6.34272	3.86918	11.6978	2.20082	2.22098	0.47419	0.875941	0.765757	6.31357	1.52906	6.50254	0.742286	0.847997	3.60317	13.1171	17.2563	15.2519	4.72554	4.28154	0.630174	0.535658	6.5174	0.451858	1.79298	3.0191	2.75847	0.861696	5.18873	2.30504	1.50479	10.5558	6.8043	8.33823	1.63288	1.65837	0.342597	1.02926
MSP8-014	6.02877	0.645962	0.0981436	0.691793	0.693681	0.0195059	1.0224	1.03082	0.683586	0.43993	1.51484	13.4182	1.69504	0.461763	3.53326	0.615861	0.404053	0.104794	0.283156	0.810745	0.995138	0.25986	1.45778	0.821399	0.356795	0.397553	3.41051	0.587269	7.08508	0.563163	1.3224	0.134852	6.17229	1.64773	0.512763	2.45692	0.814165	0.721465	0.738404	0.396185	26.9032	1.20347	1.42155	3.36305	2.19879	28.5114	0.443684	0.336249	0.638365
MSP8-015	11.5449	2.06114	0.0531765	0.631033	10.0337	1.57521	1.67751	3.29422	0.580572	0.885874	1.24833	6.57181	2.84392	18.7754	3.83829	0.962128	3.41305	4.93749	1.4271	0.851983	4.04968	0.850213	1.46522	2.67849	0.188742	0.959549	3.80267	1.35653	6.12953	3.00364	2.04209	1.39275	7.20751	16.1364	0.218092	4.14118	3.98551	1.54344	0.478664	1.21534	3.47557	1.35091	0.782743	1.95568	1.08073	2.8079	2.16034	3.99415	1.41291
MSP8-016	0.474909	0.303675	0.138625	1.82262	0.566572	0.21656	0.270177	0.811559	0.224499	0.4235	0.466817	0.336927	0.910208	0.153028	1.27559	0.29726	0.325763	-0.0335469	0.0864262	0.70631	0.264304	0.0718703	0.633022	0.541825	0.138907	0.125436	0.158333	0.279074	0.825579	0.195202	1.01838	0.042501	0.796553	1.23601	0.115092	0.993669	0.289295	0.745315	0.496289	0.275584	0.704979	0.809113	0.326798	1.17736	0.21649	0.324721	0.347438	0.479047	0.578043
MSP8-017	11.3866	2.39695	1.21522	2.66894	1.20872	6.74796	22.9721	2.47881	2.18321	1.54775	2.27974	5.50366	15.6696	7.50049	2.27805	1.08442	2.65896	0.557913	2.38639	1.52358	2.03653	2.09908	1.04141	2.35073	3.26207	0.657248	10.3098	2.17251	25.0599	32.1269	4.73023	0.668577	5.25498	3.83304	0.394536	1.68524	2.46773	12.8245	3.11967	6.77569	1.45687	0.875051	1.15662	2.41754	1.4842	0.471213	1.44182	1.17412	1.01357
MSP8-018	2.22889	1.14254	0.619407	0.819366	0.368481	0.379625	1.13879	1.40841	0.904589	1.15344	1.00034	1.469	1.65147	1.83322	1.93012	3.57692	0.859022	0.139088	0.876285	0.423531	0.571382	0.382438	0.967149	0.742286	0.4152	0.162062	1.0958	0.535128	3.83971	0.888355	1.84697	0.27279	1.02588	0.811189	0.352441	0.840806	0.370942	1.0346	0.323748	0.517568	0.434155	0.535586	1.24142	2.33235	0.240665	0.154862	0.890894	0.514983	0.72342
MSP8-019	1.3401	1.09457	0.449005	0.439739	0.317307	0.136043	0.784495	0.878109	0.473321	0.809594	0.729952	1.39738	0.544448	0.88769	1.47392	1.29465	0.32724	0.0373162	0.471424	0.311598	0.717665	0.144977	0.705124	0.600714	0.315612	0.0987982	0.313671	0.168221	1.58566	0.300471	0.906091	0.148959	0.607149	0.993881	0.419615	1.39424	0.209443	0.453152	0.406308	0.45308	0.30107	0.601411	0.497321	1.83525	0.235485	0.239366	0.770587	0.340978	0.949027
MSP8-020	0.87449	0.525779	0.227128	0.250814	0.283467	0.0272119	0.352033	0.81296	0.555601	0.465747	0.676603	0.649596	0.345375	1.14224	1.76821	0.615861	0.188386	0.0501319	0.57851	0.264254	0.253855	0.197746	0.524934	1.31755	0.254961	0.0704958	0.368837	0.16472	0.939896	0.267271	0.482927	0.0405882	0.598793	1.25	0.262875	0.926446	0.542309	0.344974	0.544527	0.181109	0.350396	0.475404	0.407044	1.481	0.228578	0.28967	0.364862	0.236007	0.701704
MSP8-021	0.444986	0.615807	0.454607	1.12674	0.351973	0.0656743	0.691138	1.27531	0.205294	0.417632	0.556805	1.63458	0.329988	0.813342	2.05217	1.19227	0.177307	0.0305315	0.161692	1.38273	0.0175961	0.14058	0.797866	0.931445	0.110446	0.0655013	0.247909	0.743017	0.456449	0.197631	0.925808	0.554151	0.709279	1.1486	0.299597	1.54435	0.239948	0.235945	0.739332	0.862817	0.457422	0.596138	0.419445	1.73596	0.162961	0.153064	1.27339	0.74573	0.359071
MSP8-022	1.00504	0.282805	5.02747	0.0765317	1.83693	0.0956416	0.562307	0.121547	0.484349	2.52	-0.128373	0.159139	0.337764	3.32607	1.21174	0.167314	0.590165	0.175712	0.570887	0.208635	0.226916	1.37753	7.59767	0.280242	0.0863008	0.64607	0.426412	0.641477	0.146409	0.50424	1.23496	0.540734	0.756611	0.327696	0.443095	1.09791	0.506008	-0.045601	0.698113	1.50155	1.73357	0.587607	0.638956	53.8668	0.526617	-0.0655612	0.308772	1.09571	0.619279
MSP8-023	1.14777	6.85588	3.47159	0.5823	2.73682	0.170963	0.989154	0.382871	0.251276	0.300585	1.65595	0.499565	0.364677	3.72567	2.06013	0.318443	0.9965	0.247401	0.628169	0.64946	0.338611	8.77324	10.5454	1.58874	0.0642812	0.538059	3.56165	1.0256	0.849584	2.0251	3.12632	0.49599	0.920374	5.56937	0.796381	2.32791	0.241228	1.52649	0.916872	1.89589	1.73177	0.338053	0.918576	53.8668	0.576507	-0.0362601	0.285401	5.23074	0.409725
MSP8-024	0.865307	0.468303	0.331208	0.137811	0.008088	0.0490728	0.262157	0.348182	0.464426	0.459877	-0.000824856	0.881082	0.578332	0.0877164	0.396718	0.424617	1.86686	0.106959	0.732528	0.413037	0.638632	0.791806	1.40259	0.773499	1.4855	0.0278146	0.932308	0.886647	2.69318	0.625578	1.9897	1.24103	1.08639	1.97313	0.68673	0.97757	1.14585	1.52693	0.212615	0.796022	0.197534	0.965052	0.170599	2.96627	0.287641	0.708628	0.118961	0.322748	0.413885
MSP8-025	8.85932	0.804378	5.6482	0.473532	0.842122	0.0187481	0.373022	0.413154	2.33571	1.26846	0.65523	0.895718	10.1878	3.16699	0.897453	2.03726	2.56913	0.491182	21.0138	0.44466	5.02527	5.6561	0.965102	0.809982	2.79872	0.308458	2.09758	1.16292	4.25614	51.1594	2.58534	1.26728	4.03523	3.8178	1.7331	1.11169	1.33908	1.78034	1.21069	7.6365	1.97422	2.88363	0.444646	1.35748	0.460559	1.22612	0.312221	0.287614	1.71131
MSP8-026	0.775861	0.84411	0.30767	0.708566	-0.0469104	0.0162893	0.233948	0.376238	0.293042	0.0724479	0.0838603	0.971686	0.524318	0.0449034	0.585512	1.04836	2.40892	-0.0325617	0.449933	0.71706	0.575258	0.727596	0.95215	0.40934	0.311406	0.0188966	0.390773	1.32395	1.09693	0.618067	0.600398	2.93684	1.14913	1.32083	1.31554	2.10325	1.12008	1.371	0.594136	1.12944	0.0446696	0.581628	0.15608	2.20494	0.561105	0.462706	0.264312	1.33571	0.501702
MSP8-027	0.584383	1.05505	0.196174	0.101773	0.605104	0.456319	1.61566	1.26975	-0.126264	0.204142	-0.0451552	0.339306	0.705354	0.525244	1.00993	0.247602	0.56791	0.488279	0.510909	0.406764	0.65412	2.77578	1.1169	0.828058	0.0835484	0.807536	1.26017	0.938208	0.329987	1.00935	1.26631	0.704517	3.6462	1.01539	0.943071	1.6465	0.273308	0.140635	0.811321	1.48232	0.582448	0.667243	0.836202	4.21584	0.291683	0.814087	0.362006	5.13504	0.350288
MSP8-028	0.526448	0.158801	-0.0700517	0.299284	0.531972	0.164403	0.763368	0.205201	0.146833	0.828823	-0.0152668	0.793206	0.599015	0.810062	0.991374	0.325699	0.574371	0.239946	0.484963	0.377698	0.32249	1.00478	0.709929	0.377894	0.0477665	0.707791	0.372471	1.04907	0.177005	0.924054	1.18763	1.34192	0.717843	0.274646	0.544473	2.5972	0.267437	0.194508	1.309	4.80395	0.763458	1.18644	1.6278	4.74818	0.406882	0.0785469	0.540534	0.706981	1.64151
MSP8-029	0.564333	0.750221	0.108904	0.110044	-0.0773213	-0.0132159	0.143419	0.0607021	0.251938	0.015675	-0.0734122	0.869931	0.357252	0.0816958	0.746237	0.356102	0.467447	-0.0948036	0.417972	0.276006	0.30711	0.510508	0.408167	0.277595	0.389437	0.012412	0.186934	0.317	1.54238	0.398378	0.447899	0.955149	1.17722	1.2728	0.64877	1.29483	1.09248	1.46099	0.188001	0.371773	0.200418	0.977398	0.324864	0.526479	0.217794	0.606789	0.168622	0.0645905	0.344009
MSP8-030	0.394435	0.351639	0.101712	0.134985	-0.0857328	-0.0156746	0.161132	0.0865279	0.1969	0.149185	-0.0695628	0.950778	0.284396	0.141233	0.625806	0.539924	0.806145	-0.0832773	0.356078	0.21276	0.26841	0.625884	0.41968	0.269487	0.20555	0.0116014	0.159163	0.305767	1.31647	0.40131	0.455784	0.897483	1.12291	1.32272	0.587704	1.31148	1.34184	1.41198	0.165558	0.489406	0.0314021	0.835792	0.282214	0.608169	0.310402	0.4876	0.0166464	0.0629514	0.498239
MSP8-031	0.291672	0.0252615	0.0834048	0.102105	-0.0714979	0.0162893	0.100542	0.130801	0.148829	0.137955	-0.00632389	0.871325	0.158783	0.129191	0.503113	0.623897	1.35406	-0.0748247	0.315492	0.177254	0.269698	1.21794	0.513941	0.931046	0.180144	0.0245706	0.113063	0.340588	0.777542	0.444551	0.455067	1.10069	1.17441	1.34061	0.562123	1.24858	1.31056	1.3015	0.190172	0.497742	-0.0297437	0.292607	1.15971	0.596957	0.591533	0.484583	0.0986602	0.17441	0.513348
MSP8-032	0.721559	0.309735	0.246864	0.41386	0.00097056	0.0441553	0.24838	0.323571	0.278412	0.237152	0.215837	0.599512	0.220962	0.250272	0.823656	0.712048	2.5289	-0.0248775	0.527047	0.675911	0.410704	1.23388	0.776579	13.9395	0.256966	0.0894169	0.198042	0.706285	0.687602	0.345073	0.665801	1.04394	1.14257	1.55819	0.627314	1.19031	1.18081	1.25695	0.531876	0.662614	0.00140606	0.0929061	2.07169	0.717211	0.662973	0.803678	0.326837	0.451416	0.295536
MSP8-033	0.415813	-0.0255833	0.0746171	0.406529	0.280094	-0.0386231	0.0305863	0.152772	0.135592	0.0834624	-0.0316175	1.26122	0.170088	0.0388828	0.5176	0.69283	1.0417	0.119066	0.589076	0.296068	0.242656	0.281275	0.436949	0.359396	0.28963	-0.0248746	0.368001	0.125833	0.54809	0.255932	0.396291	0.80595	1.18565	0.963855	0.811336	1.5603	0.851392	1.04043	0.0902674	0.494037	-0.0689692	0.726138	0.298548	0.628992	0.22507	0.756907	0.126269	-0.00589049	0.597702
MSP8-034	0.3153	0.523978	0.0801357	0.380614	0.315692	-0.0164942	0.0660107	0.0690033	0.189236	0.0758906	-0.0841118	0.442156	0.328989	0.0127937	0.262705	0.608021	1.6774	0.19764	0.98552	0.373188	0.537017	0.464965	0.479403	0.208198	0.134778	-0.00866305	0.353004	0.19232	0.885186	0.202607	0.471553	1.46957	1.3823	1.30294	0.747795	1.27633	1.40626	1.29615	0.100403	0.697812	0.0821646	0.7639	0.405626	0.487236	0.194642	1.03451	0.0385708	0.0457409	0.6915
MSP8-035	20.7437	0.0484312	0.0703281	0.333719	-0.110967	0.00235632	0.138827	0.0745374	0.249848	0.00506902	-0.0371432	0.440776	0.644907	-0.0694874	0.367289	0.653977	0.583029	0.066189	0.883696	0.122262	0.314482	1.25134	0.590934	0.284351	0.406979	0.00998024	0.265248	1.08347	1.41562	0.295772	0.553266	0.901144	1.25026	2.16477	0.574501	1.10614	1.94088	1.46099	0.161938	1.02298	0.318672	0.644079	0.479129	1.56889	0.0940962	0.585667	0.0198944	0.858036	0.42018
MSP8-036	0.61834	-0.011424	0.108251	0.151694	-0.0637334	-0.00747874	0.210988	0.102208	0.232431	0.157295	0.0023657	0.381779	0.246712	-0.0226608	0.562422	0.394538	0.585223	-0.086351	0.60416	0.0773713	0.524577	0.494568	0.58086	0.270839	0.274508	-0.00947363	0.231923	0.373723	1.12738	0.935631	0.595556	0.837986	1.20063	1.42538	0.539017	1.44745	1.317	1.69265	0.190172	0.516267	0.269063	0.86847	0.745917	0.737912	0.172813	0.861009	0.0125863	0.0626502	0.281372
MSP8-037	0.368932	-0.0333065	0.0683666	0.146141	-0.0624393	0.00727384	0.0673227	0.10313	0.118175	0.161039	-0.00122602	0.943111	0.153759	0.00543524	0.627617	0.589221	0.622531	-0.0594563	0.422031	0.0596394	0.348249	0.647137	0.639863	0.278946	0.289505	-0.000557272	0.185267	0.442183	1.1373	0.297319	0.490189	1.38902	1.27087	2.1271	0.573676	1.48075	1.24799	1.25606	0.180761	0.717263	0.0285179	0.612127	1.05082	0.520072	0.183397	0.480811	0.0353228	0.0514777	0.153267
MSP8-038	0.163029	0.0555109	0.131135	0.345055	0.00097056	0.0425161	0.106027	0.124344	0.125142	0.106761	0.00412428	0.395304	0.0809028	0.12986	0.846746	0.76803	0.837601	-0.0456248	0.341873	0.155617	0.359839	0.619052	0.413204	0.228275	0.284791	0.027813	0.244142	0.364737	1.28389	0.296523	0.487322	0.760183	1.23434	1.5403	0.509309	1.342	1.32896	1.00123	0.252432	0.501447	-0.00493925	0.38701	1.89474	0.607368	0.252853	0.62942	0.0158343	0.105568	0.125568
MSP8-039	0.214786	0.0349155	0.213518	0.191184	-0.0190877	0.0671038	0.104059	0.300437	0.229644	0.20471	0.0558152	0.684701	0.218641	0.169997	0.994341	0.844901	1.93636	0.0135434	0.821295	0.101543	0.416499	1.00844	0.475085	1.19064	0.226116	0.0513197	0.324123	0.786446	1.44607	0.350644	0.631395	0.745538	1.25869	7.73609	0.544793	1.53255	1.12468	1.15804	0.421836	1.0081	0.00775138	0.200381	4.55535	0.706677	0.447329	0.778029	0.0799838	0.267018	0.279484
MSP9-001	0.211411	-0.0204344	0.0375952	0.0221168	0.376985	-0.0419014	0.0233702	0.0956746	0.0896107	0.168818	-0.0586935	0.726102	0.16318	0.0453677	0.516242	0.392866	0.847842	0.139821	0.421015	0.163699	0.28	0.175008	0.459975	6.80013	0.304752	-0.0224429	0.367445	0.213661	0.652193	0.17475	0.565451	0.715332	1.40478	0.908283	0.609985	1.60654	0.977456	1.20705	0.0461065	0.561653	-0.0193604	0.737757	0.323956	0.937331	0.164214	0.610561	0.0881039	0.0391846	0.513033
MSP9-002	0.333302	0.00337892	0.0507131	0.0733306	0.078061	-0.014855	0.100123	0.0957514	0.0770705	0.132335	-0.0669821	0.316548	0.307635	-0.0153023	0.225127	0.391195	1.78859	0.127714	0.679244	0.127441	0.697354	0.543147	0.483001	0.144498	0.332577	-0.0167688	0.290242	0.337687	0.939716	0.199423	0.554699	0.661327	1.46752	1.20121	0.736242	1.26616	1.53876	1.11528	0.0142527	0.412527	0.100047	0.978124	0.728675	0.64581	0.0934348	0.524564	0.0328867	0.0785228	0.515236
MSP9-003	0.356555	-0.0107804	0.0245597	0.233451	-0.0689097	-0.0173138	0.108651	0.092062	0.0903074	0.0855494	-0.01283	0.368323	0.219078	-0.0735011	0.449689	0.398715	0.828822	0.129197	0.534149	0.0963634	0.473436	0.430049	0.574384	0.226923	0.173491	-0.0467602	0.242476	0.396377	1.0424	0.230463	0.508825	0.652174	1.16598	1.11927	0.564598	1.20974	1.22038	1.25962	0.125017	0.37733	0.165231	0.890982	0.396552	1.10552	0.0808665	0.468741	-0.0288266	0.0572146	0.345583
MSP9-004	0.422189	0.0323411	0.0657513	0.134376	1.14235	-0.0222313	0.096843	0.0975961	2.20882	0.219683	0.0159037	4.04805	0.490608	1.08135	0.545218	2.0471	1.12217	-0.0662507	1.88345	0.0923717	0.577101	1.31965	3.5989	0.476902	0.281766	-0.024064	0.713472	3.86764	2.32422	0.374193	3.09067	0.791304	1.33267	1.56196	0.593481	1.33831	1.47343	1.52782	0.571694	0.437536	0.566015	3.08914	0.735935	25.4187	0.132462	1.80245	0.00771417	0.04738	0.108886
MSP9-005	0.181782	0.0555109	0.125904	0.223578	2.40861	0.00153673	0.165724	0.105897	0.879412	0.293301	-0.000274952	0.993989	0.237131	3.91111	1.33209	0.490208	1.19678	-0.0486985	0.634092	0.196117	0.862052	0.542388	0.619716	1.14239	0.187403	-0.00623132	0.198042	1.78488	1.23715	0.243198	0.600573	0.796796	1.22779	1.44045	0.549745	1.45393	1.39982	1.33357	0.395774	2.4475	0.186574	1.04929	1.05172	8.94134	0.167521	0.808958	0.0393829	0.153661	-0.127562
MSP9-006	1.12542	0.0362027	0.121327	0.207536	0.118732	-0.00583957	1.70214	0.166554	0.225464	0.283943	0.155428	1.1377	0.134917	0.713577	0.926429	0.834456	1.27725	-0.0118144	0.566618	0.0984743	0.564588	2.56905	0.578701	4.76843	0.258175	0.0261918	0.238032	0.804339	7.98048	0.388847	0.676552	0.604577	1.69133	1.47719	0.612461	2.11712	6.47274	1.34694	0.930754	1.50099	0.284061	1.23592	2.07623	1.57371	1.33786	0.608298	0.0207065	0.200449	-0.10734
MSP9-007	6.79379	0.128882	0.286748	3.73418	0.398253	0.00891302	0.786079	0.648926	1.00504	0.215316	2.27813	5.34169	1.36769	0.489589	2.4223	2.73116	2.03365	2.22896	0.618872	0.0257975	7.132	3.90801	5.22918	13.5319	1.45344	2.99939	4.79581	17.6124	5.63356	7.82097	1.1697	1.11076	1.62109	16.3064	11.1083	7.55035	2.25558	27.5277	0.509434	2.45511	0.485381	0.580901	3.55989	12.0179	3.69815	2.11928	0.276492	0.270309	8.15626
MSP9-008	0.351304	0.463556	0.082751	0.265898	0.365905	-0.0246901	0.815116	1.8145	0.235294	0.194631	0.0346912	3.36503	0.229399	0.0522619	0.432484	0.346911	2.88904	0.184297	0.896886	0.159671	6.37996	5.65459	0.447742	0.260669	0.405504	-0.0232535	0.619606	1.78273	1.37879	2.96836	1.50659	1.60503	14.4559	5.32672	0.812987	20.6978	39.3009	2.41965	0.199584	14.4165	0.164654	1.46249	5.43424	51.4857	0.571688	1.3963	0.258628	0.804198	0.679854
MSP9-009	1.04499	0.224779	0.0696743	0.151425	0.0553219	-0.0238705	0.285773	1.0934	0.165549	0.128597	2.35826	3.01516	0.286281	0.460081	0.269496	0.456368	2.83541	0.234704	0.811656	0.0929103	3.08259	3.01537	0.591653	0.213411	0.521304	-0.0418968	0.54518	2.31094	1.28177	0.614087	1.10304	1.87597	5.61501	4.10885	0.655372	7.62157	11.507	1.21952	0.174246	7.11411	0.222915	0.89897	1.99631	18.7569	0.302335	1.47204	0.0345108	0.233417	0.821809
MSP9-010	0.43344	0.00917136	0.106289	0.128555	0.00032352	-0.00256121	0.0791308	0.630714	0.0951842	0.0961553	0.654677	9.37139	0.245456	0.132536	0.443803	0.437986	2.62253	0.0953455	0.875071	1.95257	1.31336	1.36064	0.69383	0.332996	0.702771	0.1494	0.382442	2.38323	1.20387	0.451147	2.48858	1.29474	2.70455	3.24513	0.690856	4.00867	5.48907	1.12419	0.169178	2.19645	0.427696	0.680389	0.818512	16.9541	0.134516	0.792362	0.0117743	0.158838	0.882242
MSP9-011	0.20466	0.0381335	0.100405	0.155705	-0.0113232	-0.00420039	0.098155	0.123422	0.111208	0.233409	0.11067	2.00109	0.217821	0.11113	0.551556	0.576688	1.43307	-0.0786668	0.697508	0.707628	0.77614	0.857394	0.990286	0.487037	0.381573	-0.0119054	0.314125	1.36547	1.55867	0.199029	0.917391	0.713501	1.87393	1.73621	0.495281	2.66933	6.56973	1.11082	0.986889	7.03677	0.326171	0.800209	0.774047	7.0777	0.576319	0.663366	0.0101502	0.118681	-0.0213957
MSP9-012	0.200159	-0.0107804	0.09452	0.144598	-0.024264	-0.0214117	0.118491	0.0975961	0.217104	0.21906	-0.0338278	0.317606	0.186032	0.282381	0.650707	0.574599	0.980249	-0.0594563	0.490012	0.0801664	0.830046	0.905973	0.920857	0.20125	0.191637	-0.0200111	0.198598	0.584331	1.07002	0.177934	0.485888	0.731808	1.51153	1.48849	0.475476	2.1421	6.36827	1.21418	0.298765	2.33592	0.200418	0.678936	1.15426	4.25583	0.141723	0.603017	0.0158343	0.099831	-0.0575065
MSP9-013	0.587211	0.0638777	0.086674	0.147163	-0.00226464	0.0187481	0.113899	0.104053	0.295132	0.419325	0.229035	0.975171	0.176369	0.321181	0.467346	0.739621	1.81346	-0.00259341	0.870505	0.108449	0.6734	1.0464	0.547041	0.239085	0.35933	0.0318658	0.262471	0.587139	2.50905	0.282993	0.695443	0.867277	1.54711	2.03291	0.551395	2.62863	2.7947	1.61959	8.94331	1.25356	0.0971626	0.58308	2.17332	2.54947	0.178766	0.529844	0.0637434	0.125237	-0.0640065
MSP9-014	1.15737	0.223492	0.43713	0.652548	0.207376	0.0187481	0.348749	0.255153	0.394757	0.305779	0.341215	16.8086	0.534367	4.13295	0.941822	0.59131	1.86467	0.200111	3.88401	0.390846	1.50398	1.58304	1.40979	0.870112	0.829194	0.365013	0.970077	0.747081	5.80423	18.2556	5.18152	1.15103	1.68758	1.82757	5.62561	2.31877	5.02518	12.2005	0.70852	2.77399	0.225223	1.22357	3.25318	17.6129	9.90744	12.574	0.284612	1.23618	-0.0286179
MSP9-015	1.32222	1.64843	0.647011	2.03596	0.856357	0.144145	1.05658	1.09143	0.196203	0.394596	0.678438	44.675	1.09001	4.55632	1.34658	0.926367	13.5552	0.449671	32.2475	0.693177	1.93489	1.37127	1.84799	0.692425	0.554573	0.0286235	5.52897	9.89188	45.4108	10.0893	6.21799	2.00686	2.12677	3.77353	3.51142	6.65406	2.93927	12.8131	1.92568	5.59951	2.02556	5.23138	2.11978	46.2848	7.12568	15.29	0.43646	3.99343	0.996813
MSP9-016	1.17961	0.396621	0.311164	1.51109	0.657069	0.135949	0.474047	0.346705	0.362605	0.233523	0.236104	44.675	0.636509	3.95694	0.580985	0.630163	14.5711	0.264849	32.2475	0.173483	3.13189	3.40324	6.14301	0.328942	0.394242	-0.0386544	6.36876	15.9125	45.2317	4.71696	4.29702	5.02288	3.03043	4.75593	3.49987	9.57602	2.12123	3.29034	0.534115	5.36888	2.5378	2.82626	1.18512	42.9908	1.48248	3.8958	0.0775477	4.64333	1.28356
MSP9-017	0.563583	0.0316975	0.0755588	0.35845	0.100615	0.0531708	0.198524	0.183289	0.162762	0.175388	-0.0068738	44.675	0.403101	0.273016	0.543407	0.590475	14.5711	0.0565525	22.5667	0.052982	0.896392	0.798188	1.20255	0.227599	0.143851	0.0441627	2.26976	15.2713	32.643	0.696065	2.6477	0.882838	1.35983	1.9698	0.883955	5.40721	1.43478	2.21823	0.13298	1.39528	1.02012	1.62443	0.8902	34.097	0.116729	0.85422	-0.0377588	1.76494	0.185372
MSP9-018	2.43969	0.190024	0.639819	1.9428	0.554837	0.135949	0.830258	0.732603	0.553361	0.344459	0.0860804	44.675	0.703072	1.03295	1.14194	0.694501	11.9599	0.121043	22.653	0.256033	3.18897	0.745813	9.05001	0.610675	0.413028	-0.00217843	8.29219	17.6267	45.4108	0.652291	10.9215	1.40458	1.25682	2.73085	1.86761	6.21286	1.79794	11.5867	4.82255	2.21737	3.47287	4.68659	3.35278	38.473	0.197158	6.78814	0.0312627	1.89633	1.18315
MSP9-019	0.238414	0.0252615	0.103674	0.161776	0.0352637	0.0162893	0.20246	0.11881	0.189933	0.188489	-0.114105	11.3493	0.256762	0.261644	0.614035	0.542848	1.01829	-0.0571511	2.14643	0.11478	0.816224	0.745054	0.829106	0.209357	0.202787	-0.0151477	0.352449	0.99993	1.93259	0.25832	2.78246	1.10801	1.26244	1.44611	0.790706	2.16985	1.54704	1.38614	0.743883	0.431979	0.410967	0.684746	1.36298	2.92351	0.0993881	1.50448	-0.0142103	0.0580341	-0.142728
MSP9-020	0.264668	0.0259051	0.155981	0.152311	0.00291168	0.0531708	0.095531	0.291577	0.206653	0.206582	0.167446	1.71534	0.276232	0.255623	0.542954	0.67403	1.0117	-0.0410143	0.363181	0.339808	0.813119	0.77238	0.434071	0.147876	0.432533	0.0715842	0.325789	1.02857	0.429115	0.245585	0.893737	1.55378	1.2718	1.10796	0.626489	2.27992	1.41914	1.24982	0.581105	0.867315	0.196957	0.756638	2.48276	1.4147	0.191335	0.531353	0.0637434	0.466168	-0.166561
MSP9-021	0.277193	0.224135	0.520167	0.272324	0.256551	0.092511	0.184092	0.325048	0.466516	0.357561	0.445697	0.933801	0.474073	0.268333	1.13922	0.558724	1.42063	0.0674244	0.350498	0.617208	1.10736	1.19062	11.7941	0.283452	0.438164	0.226405	0.777346	1.53122	0.685478	0.641148	1.26216	1.26545	1.49374	1.49697	1.00526	2.58238	1.69519	1.7381	0.991584	1.34155	0.162346	0.998457	2.88385	1.79175	0.443086	0.805186	0.516849	0.616965	-0.0206735
MSP9-022	1.01589	0.402414	0.242362	0.211097	0.643481	0.101526	0.188028	0.250723	0.70084	0.310146	0.0750289	0.888052	0.835839	0.236893	0.471873	0.386182	2.55523	0.339716	0.812163	0.435344	1.927	0.570473	5.35779	0.229626	0.927186	0.00592735	0.273579	0.735407	1.34662	0.562549	0.872234	1.60778	3.24582	1.54218	0.946671	1.94786	2.99448	1.65345	0.104746	0.718189	0.949742	1.18073	0.554446	0.768345	2.42134	1.62669	0.0361348	0.0465605	0.819987
MSP9-023	0.620215	0.0979887	0.198788	0.177609	0.00744096	0.0203873	0.135547	0.348182	0.226857	0.0974031	-0.0794611	1.1062	0.423037	1.46682	0.478664	0.455951	1.51573	0.102758	0.586911	0.0773713	0.853083	0.483941	0.899886	0.240436	0.0785226	0.116518	0.279134	0.62926	0.35334	0.579864	0.680136	0.84714	1.33829	3.83476	0.482077	2.58238	1.41638	1.5394	0.130085	2.03531	0.303674	0.676758	1.04719	1.95125	0.303881	0.968128	-0.000406009	0.0252523	-0.0620266
MSP9-024	1.1819	0.123089	0.113481	0.287133	0.0540278	-0.00665915	3.48512	0.544084	0.238004	0.158543	-0.0976079	18.8416	0.387066	0.547956	0.655688	1.53896	0.988296	0.0278902	1.28042	0.184993	1.39002	0.666872	0.572945	0.351237	1.02034	0.0043062	1.8793	0.746077	2.14493	1.0001	0.858615	1.03844	1.36545	2.91358	2.68869	32.7371	13.2121	1.84858	0.266187	59.7016	0.515953	1.01589	0.931942	51.4857	0.274682	3.99538	-0.00771417	0.0588537	-0.0909842
MSP9-025	0.415813	0.103138	0.0716358	0.0977035	0.0546749	0.00727384	0.161788	0.167538	0.267265	0.189113	-0.153148	4.52895	0.313916	0.127853	0.571024	0.423782	0.839795	-0.06253	0.385503	0.215496	0.643447	0.515062	1.32272	0.214762	0.285563	-0.00136785	0.266359	0.67082	0.323308	0.341093	0.53678	1.16751	1.02645	1.82098	0.813812	3.58041	1.70715	1.42535	0.563006	19.6349	0.312326	0.655698	1.0127	18.4854	0.272036	0.532862	-0.00284206	0.0531168	-0.170895
MSP9-026	0.186495	0.0574417	0.313555	0.493626	0.0611453	0.0523512	0.158508	0.790685	0.381521	0.326367	0.211438	1.0166	0.323965	0.131867	0.84901	1.08345	1.00219	-0.0187302	0.492041	0.659221	0.672935	0.760235	0.689513	0.552572	0.523756	0.0326764	0.426875	1.75194	0.415925	0.468438	0.812741	3.67735	1.22779	1.66651	1.95673	4.95028	1.44582	1.50821	0.898919	2.15943	0.391931	0.74865	1.64791	5.3641	0.285265	0.74182	0.249695	1.27424	-0.144895
MSP9-027	5.24601	0.152814	0.19316	1.75948	21.8912	0.407663	17.465	0.186671	11.0378	1.90091	0.0214138	18.9029	1.9913	2.06053	7.61904	0.371883	13.3775	1.40591	23.5329	0.785582	36.7316	13.6659	3.41399	0.390016	0.161348	0.557898	5.02261	11.6898	7.33754	26.2702	3.41214	1.94892	6.99164	14.2719	0.610522	25.909	37.4722	0.25349	34.8409	52.1751	9.94349	2.24037	28.2343	51.6201	12.8929	2.20341	2.43749	11.4366	48.9386
MSP9-028	18.7154	1.25923	0.71657	6.49849	38.1037	0.609586	29.572	0.846296	24.247	4.09709	0.923112	31.6166	8.27058	10.0053	6.83502	1.44925	28.8111	7.64406	23.5329	2.04072	36.7316	21.5978	8.13995	0.550972	1.6053	0.646621	16.8557	26.9905	12.5714	35.2962	39.2828	12.9333	15.8054	20.8203	0.767964	22.249	37.4722	2.20827	34.8409	52.1751	31.6095	6.06843	40.6475	53.8668	58.4455	7.0911	3.06829	17.51	26.5983
MSP9-029	0.389568	0.332904	0.426014	0.172737	0.269492	0.0138306	0.231324	1.19529	0.875468	0.134836	0.251581	0.336063	0.540648	0.0589514	0.0879457	0.0579469	1.76518	0.108827	3.75072	0.408599	2.46474	1.77357	0.550639	0.633646	0.593286	0.0464563	0.187489	1.00498	1.38729	1.28026	0.90773	1.23158	2.10617	2.696	0.782454	1.49555	1.86269	1.38132	16.2025	7.94524	0.499225	0.686924	0.417423	2.19109	2.79409	1.02018	0.211531	0.922128	2.29042
MSP9-030	0.309138	-0.0474658	-0.0257856	0.128287	-0.0164995	-0.0173138	2.08848	0.994955	0.518767	-0.0304921	0.034369	2.51614	1.25727	-0.00861276	0.0929259	0.0594809	1.25677	0.108059	2.8648	0.163939	0.406841	1.83049	0.341248	0.472173	0.391427	-0.0281169	0.24192	6.16684	1.56929	0.575884	3.071	1.08238	4.87428	28.487	0.693331	1.87201	1.76004	15.3569	2.18345	2.59902	0.000829217	0.435665	0.385662	1.47011	0.60807	2.5845	0.0507511	0.509373	0.584545
MSP9-031	4.70025	0.188733	0.425229	2.49873	12.1935	0.327225	14.5405	0.600518	9.9714	0.735981	0.811882	31.6166	3.23844	7.68801	37.0037	2.18867	3.74537	12.7874	23.5329	1.24094	3.32962	14.6779	2.54114	0.757724	0.123955	1.15527	10.034	31.9124	1.62413	35.2962	25.3167	3.1756	2.12621	21.5061	0.373974	21.483	37.4722	10.5113	13.2517	52.1751	31.6095	8.44942	4.9038	13.9385	9.19105	12.8591	1.59548	0.569977	0.866933
MSP9-032	1.03275	0.126303	0.080977	1.35594	4.68071	0.219451	2.67275	0.512423	3.20379	0.420239	0.309872	13.5263	1.59413	0.66012	37.0037	1.03552	2.48616	9.85268	23.5329	0.657695	1.04632	8.26187	1.0475	0.548952	0.0551064	0.741407	4.20215	12.0495	0.127862	35.2962	5.0189	1.26509	0.811422	6.90875	0.674267	2.26605	32.5304	0.00827262	3.82199	8.99107	31.6095	2.78334	1.68054	5.7312	3.32043	2.33313	0.336687	2.1216	0.502691
MSP9-033	1.26616	0.405395	0.711212	5.04492	1.7059	0.912777	2.89107	0.677509	0.51594	0.635136	0.432537	10.3933	3.44062	1.68532	17.4217	0.893836	2.41939	7.96638	21.0824	1.26032	5.64036	3.72026	1.46113	5.54766	0.045573	1.98188	2.71292	4.12203	1.16379	12.7813	4.17311	0.784719	1.71245	2.21217	2.60044	4.04373	6.80581	0.0718935	4.03047	14.9712	6.04935	1.20298	2.48381	12.2837	1.48359	0.519129	1.73375	9.59915	2.60661
MSP9-034	0.533317	0.220917	0.0101753	0.45831	0.0799094	0.158898	0.275933	0.654833	0.888705	0.0443734	0.130052	3.64312	8.67411	0.57972	0.876627	0.0920929	1.44257	0.383152	1.23933	0.154508	0.467364	0.990227	0.556395	0.349886	0.377944	0.0221389	0.226924	0.599495	1.24707	4.11446	1.37442	0.718993	1.83366	2.1563	0.917788	1.24951	5.19259	1.70704	8.28077	2.35367	0.173883	0.469795	0.244102	1.82471	0.802547	1.11598	0.27974	0.144086	0.741861
MSP9-035	6.34942	0.372164	0.327939	4.53914	0.49725	0.00481508	0.445838	0.722267	3.80546	0.0780629	0.205939	4.53104	3.75635	0.593444	2.08772	0.275555	0.812729	0.16108	1.35675	0.421914	6.45103	2.45292	0.482281	9.71396	0.361007	0.033487	0.477419	0.533785	41.5279	1.17918	1.28223	0.697941	1.44785	10.4478	0.845995	1.90993	3.07914	15.2511	9.15308	1.37483	0.637091	0.2425	0.136116	42.0257	0.78723	1.20802	0.0994722	0.250441	0.828733
MSP9-036	3.08654	0.403057	0.542397	2.39887	0.509544	0.0457945	0.712833	1.33409	0.830184	0.21356	0.0426175	11.6198	0.926281	0.987457	0.727754	0.299284	0.168252	0.313226	15.1339	0.548405	4.63435	2.80284	0.399532	8.4992	0.425126	0.00187446	6.55705	1.08361	43.3861	8.60971	2.46374	1.25446	1.92637	3.25549	1.38981	1.97098	22.8609	16.6254	1.19961	3.93161	1.74348	0.907684	0.290381	51.4857	1.0334	2.03737	0.650147	0.686909	1.04245
MSP9-037	1.89322	0.135318	0.265825	0.114282	-0.0158525	0.092511	0.181468	0.52538	0.0540799	-0.175232	-0.0992576	10.0474	0.112306	0.434903	0.278431	-0.085582	-0.013899	0.0120065	0.84869	0.262136	0.346318	1.24527	0.243389	0.516764	0.282748	-0.00379958	1.34998	0.356875	2.46657	3.46819	1.21506	0.960641	4.00808	1.12586	1.01516	0.873049	11.0859	2.00789	1.27938	2.10706	0.283484	0.238143	0.00544465	43.1293	0.485034	1.1049	0.284612	0.41003	0.280743
MSP9-038	1.85786	0.652132	0.223326	0.437607	0.0326755	0.036779	0.157196	15.8117	1.58121	0.192857	0.280176	8.30853	0.247969	0.260306	1.49417	0.571675	3.59473	0.00355393	1.00893	1.23967	0.635615	1.69994	0.718295	0.936323	0.608221	0.0723948	0.729024	0.707716	11.0519	0.808287	1.31234	0.597254	2.39272	6.39295	0.62979	2.22072	10.908	3.20429	1.08859	40.5469	-0.0107077	0.38701	4.21143	2.21518	0.767488	3.929	0.313033	0.319019	0.314736
MSP9-039	0.119184	1.54224	0.0592129	0.229364	0.0171466	0.00153673	0.214924	2.85012	2.443	0.1548	0.0899093	11.7355	0.242944	0.207459	0.952235	0.456786	1.74323	0.00432235	0.647283	0.598336	0.621247	1.67868	0.699586	0.426231	8.83736	0.0326764	0.268581	0.726325	6.63493	0.457295	0.60129	0.582609	3.01358	16.5391	0.546444	2.03665	14.3592	2.18126	0.803357	40.5469	0.0262105	0.443653	3.22414	0.996687	0.750951	6.08673	0.140073	0.18058	0.190723
MSP9-040	3.52123	5.91874	1.09554	0.24276	5.48075	0.00645426	0.249692	2.19006	0.49926	0.212821	0.737287	14.1455	0.181394	0.353318	0.140917	1.4261	1.07315	1.41159	4.18384	0.0918169	5.5101	0.909768	24.0836	0.407989	0.800159	0.0221389	4.54143	0.634877	1.56575	0.457295	1.24424	0.472769	2.29908	6.13016	0.595131	1.71939	10.0085	0.775798	0.613683	26.405	0.973393	0.278809	1.8167	8.06757	0.82173	2.53171	1.0203	0.295946	0.295536
MSP9-041	0.187636	0.336122	0.0664051	0.087491	0.126496	-0.00911792	0.138171	0.474682	0.527824	0.10177	0.0750619	5.69635	0.424455	0.437578	0.246336	0.32644	1.05413	0.134185	0.858837	0.228294	0.609658	0.745054	0.975175	1.843	0.638048	0.0229495	0.144722	1.26097	3.20166	0.300502	0.771167	0.545995	1.21842	2.75964	0.482077	1.55567	1.43818	0.758868	0.529705	2.31564	0.871291	0.280988	0.718961	4.01792	1.05327	0.687506	0.165246	0.0850791	0.340861
MSP9-042	0.0416058	0.0632341	-0.0434392	0.139856	-0.0553219	-0.014855	0.095531	0.749339	0.50762	0.0612181	0.0360187	3.0054	0.45209	8.3619e-05	0.0250141	0.30012	0.555962	0.177216	0.204388	0.68932	0.330865	0.968215	0.336931	0.127607	0.480171	-0.0119054	0.15583	0.462459	2.54021	0.459683	0.552022	0.657666	1.11542	1.41973	0.652896	1.41138	0.996779	0.75174	0.408805	0.606113	0.239644	0.487224	0.341198	0.961753	0.678188	0.647525	0.0523752	0.199816	0.495721
MSP9-043	0.141431	0.0458568	0.125904	0.152034	0.0708509	-0.00747874	0.110619	2.22599	1.35757	-0.0573189	-0.000824856	4.27525	0.791246	0.118488	0.196412	0.181889	0.16752	0.0465853	0.305346	1.75395	0.361127	1.12154	0.313186	0.175576	0.220807	0.0043062	0.285243	0.60848	1.65286	0.821022	0.664141	0.740961	0.950603	1.11079	0.656197	1.72586	0.770416	0.434538	0.340754	0.454209	0.0458233	0.62302	0.186933	0.52989	0.577642	0.517312	0.0621194	0.217754	0.356284
MSP9-044	0.188206	-0.0339501	-0.0395162	2.34102	-0.00291168	-0.000922037	0.142763	1.91392	0.122355	1.89176	-0.211988	5.4538	0.477213	0.338573	0.0493119	0.0394276	-0.0548647	-0.0156565	0.06944	1.15756	0.505996	1.86769	0.0980392	0.15801	0.275991	-0.0110948	0.816781	0.534347	0.978666	1.19112	2.18714	0.712586	12.8518	1.09195	0.630615	4.10302	0.84035	0.242969	0.279218	1.41858	0.0821646	0.365225	0.0571688	0.450395	0.979163	0.542669	0.0726756	0.948406	0.686778
MSP9-045	1.45684	0.117297	0.303747	1.12749	0.430605	-0.0107571	0.123739	0.75623	4.10882	5.96374	3.4902	44.675	4.02767	10.8735	2.02026	1.43689	3.87057	0.021996	5.80728	1.14535	17.3115	10.766	0.980932	21.142	7.84776	0.0245706	3.24341	4.2713	6.55982	6.89375	2.06783	4.56064	1.69039	10.0993	8.37851	56.6307	16.1429	1.20705	10.0697	2.18567	4.64733	1.0108	11.3643	7.16018	6.13147	18.2616	0.680065	5.28681	0.303091
MSP9-046	0.518486	0.131456	0.0807895	1.52997	0.125849	-0.00829833	0.0771628	0.997908	3.35287	2.31155	2.53066	44.675	2.16671	10.7118	1.24199	1.24179	3.61491	0.125732	5.42623	0.927878	29.1944	4.37179	1.04857	23.479	10.5758	0.20825	3.78384	5.83874	10.2977	23.1978	2.00833	1.34325	1.87206	2.66021	2.33302	49.5464	19.2917	1.39025	20.2944	2.60219	9.07867	1.78564	7.14888	11.1301	24.3592	18.6021	0.236703	7.92293	0.234269
MSP9-047	1.00164	0.284634	0.184749	2.81718	0.0423811	-0.00256121	0.147355	1.0742	3.41597	2.10859	7.75468	22.2365	3.1421	4.1866	1.7219	1.19333	3.32646	0.140332	5.6285	1.1276	29.1944	12.5194	1.15003	32.8343	17.6186	0.304825	9.94345	3.72234	5.80423	24.8373	2.23627	1.99039	1.31488	2.18267	2.44525	50.7174	22.4967	2.34252	27.9909	2.11467	7.43869	4.5052	6.56487	22.236	49.682	26.4074	0.241575	6.50521	0.417032
MSP9-048	0.475703	0.216412	0.109558	0.852875	-0.00938208	-0.00665915	0.186716	0.519473	0.891597	0.136707	1.17327	2.58862	0.518665	0.0937369	0.381777	0.458457	1.14192	0.159543	0.337307	0.259362	3.19132	2.54096	4.04019	8.05937	1.15644	0.00349562	1.51106	1.7584	2.49489	0.613292	7.1283	2.11396	1.22685	1.4056	1.03827	16.3338	2.1788	0.945982	2.20044	6.60187	1.97307	1.47556	1.15608	3.95665	3.27435	1.41481	0.160374	0.267105	0.249897
MSP9-049	1.59489	0.247949	1.74218	0.185523	0.223552	0.0031759	0.858467	0.596751	0.892885	0.139203	0.0415177	1.76343	0.813857	0.0816958	1.01245	1.2961	0.758595	0.656979	0.250048	0.343689	0.518229	0.960624	0.45134	0.297188	0.42936	0.0270024	1.54383	0.929727	3.65702	2.08969	2.35024	0.787643	1.3411	21.6639	1.03827	11.7978	1.84447	0.799855	1.91534	37.9584	3.35692	1.38261	0.731397	0.798779	1.26426	3.62187	0.244011	0.264541	0.485649
MSP10-001	0.0592891	0.0233307	0.00167545	-0.0129771	-0.0747331	-0.0164942	0.111931	0.542115	0.33972	-0.0429697	-0.0145724	0.28552	0.886712	-0.0480809	0.0992643	0.269205	0.413314	0.162616	0.0455958	0.113454	0.344386	0.958347	0.287282	0.0999071	0.19603	0.0116014	0.13528	0.757871	2.38583	0.225688	0.464385	0.656751	0.891607	2.12333	0.668575	1.28188	0.767656	0.564627	0.460205	1.17483	0.244259	0.531521	0.703267	0.697067	0.656359	0.509477	0.0483151	0.322224	0.195759
MSP10-002	4.1333	3.18986	0.122635	0.101496	-0.0592041	-0.0132159	0.18934	0.546545	0.311156	-0.09288	-0.068463	0.962626	0.755447	0.640271	0.0675722	0.0402632	-0.0219459	0.0542695	0.0775572	0.11068	1.38201	1.29081	0.881633	0.730935	0.272612	0.0172754	0.405214	1.14033	6.74405	0.41352	0.843987	0.827002	0.818565	1.49979	1.03992	0.924847	0.814585	0.970839	5.63134	0.52553	0.728233	0.318749	0.164247	1.63009	0.644452	0.845922	0.0832318	0.332479	0.215588
MSP10-003	2.81675	1.85567	0.40313	1.08243	5.04076	0.235119	3.04822	2.56119	0.577985	0.339468	0.247732	2.24642	0.72844	0.540597	1.40951	1.2397	2.24433	0.0704063	8.53536	0.77975	5.96467	1.94056	2.15668	0.568111	1.37178	0.397767	2.56358	1.03337	13.0027	14.0481	12.2304	1.48238	8.75582	10.2331	7.56238	3.99757	3.18127	19.8315	3.04469	8.15382	10.1101	2.73549	8.44997	18.8705	0.832314	1.48562	0.985384	6.19692	0.338268
MSP10-004	2.93882	1.04087	1.19689	11.0939	2.36655	0.129392	0.922755	0.984618	1.73866	0.610232	0.280726	1.74879	4.74618	6.54645	1.91794	19.596	1.88808	0.430794	32.2475	0.927878	8.8851	27.3019	2.61648	0.491766	0.499542	0.872469	7.54515	2.17652	5.31101	9.25678	5.28116	0.750114	5.05408	4.12863	2.01367	6.69939	8.32873	21.4632	6.43274	12.4534	6.59765	4.9213	14.1894	9.15389	0.853739	2.92268	0.292732	0.675152	0.203936
MSP10-005	1.26233	0.785358	0.117404	2.33615	0.261728	0.0359594	0.217548	0.229065	0.861534	0.289558	0.0200715	0.623288	1.58638	0.279706	0.348274	0.407509	1.08047	0.300932	19.2022	1.06436	1.18463	0.912804	0.641302	0.258002	0.689464	0.48859	0.611275	0.531648	2.21657	0.802716	0.803423	0.681465	1.90483	1.2257	0.559647	1.9793	2.30987	8.0141	0.906158	1.20746	1.13318	0.92366	2.85753	1.13703	0.702001	1.98594	0.163622	0.527319	-0.0177846
MSP10-006	2.99358	1.01384	0.513628	2.54196	0.789065	0.0498924	0.531775	1.20119	1.01898	0.241519	0.097058	0.738903	2.00781	1.0102	0.396265	0.508173	1.18654	0.244069	1.95427	0.643273	2.93787	0.795911	1.13564	0.420826	3.61593	0.773775	1.41719	1.98242	6.49613	1.65194	3.97805	2.54325	16.7268	13.185	0.643819	2.75535	5.80321	3.55677	5.9711	3.20128	0.812453	1.42473	1.38385	2.12103	2.56011	3.35036	0.239139	5.53357	3.16234
MSP10-007	11.9727	0.262751	0.0180213	-0.0184572	-0.0171466	-0.000922037	0.827634	0.825632	2.18697	0.520564	-0.0145724	0.668511	0.572679	0.471884	0.306621	1.55011	0.700805	0.201806	0.142495	2.55617	3.94048	0.976564	1.50621	0.176252	0.852784	0.0999544	1.25001	1.92588	2.78312	7.44292	2.07499	2.70618	2.7598	5.97192	0.680128	4.98543	9.09138	2.87029	1.1009	1.92324	3.05466	4.25829	0.871143	1.82871	6.67712	4.11896	0.16687	0.863804	0.0594692
MSP10-008	4.98667	0.695253	0.0448286	0.216577	0.12779	0.00645426	4.21853	2.60352	5.70138	0.263466	-0.0266703	8.5002	1.66049	0.311146	1.52541	0.554964	1.17119	0.307847	0.777244	5.51096	2.61033	2.13263	11.9419	0.555469	12.5375	0.108871	3.53501	6.2522	35.1075	5.85828	1.76749	1.68009	2.27192	6.07176	2.22327	3.62944	20.8664	3.7021	0.690421	11.383	25.2408	10.2166	0.944646	9.52518	3.7461	25.3428	0.143321	2.28281	0.167116
MSP10-009	12.0202	0.498311	0.0618283	0.66229	0.180201	0.0138306	10.755	10.1714	10.5538	1.47806	0.0172851	12.7788	3.39484	2.69379	3.26576	0.414173	-0.0168252	1.10199	3.79334	9.2097	10.1051	4.25262	17.7609	0.515413	0.42465	0.504636	10.024	19.7665	42.7396	22.6948	11.168	3.04668	2.1146	18.8797	4.73274	12.7773	59.3037	2.94988	1.62576	42.5688	36.8037	19.5837	4.31655	23.4989	6.97156	48.4371	0.271554	11.4115	0.894517
MSP10-010	5.61175	0.901207	0.540436	0.650112	0.334843	0.129392	7.45592	6.99163	7.29874	0.613351	0.306571	8.91293	1.15867	2.24662	2.69892	0.706617	1.69642	0.297464	1.85644	1.99639	2.85084	1.97244	9.9365	0.892408	0.713522	0.581533	5.74669	6.84471	31.9871	13.2212	7.07996	2.0151	2.30188	16.4307	2.44773	9.95895	59.3037	3.5825	1.23121	33.5707	36.8037	22.8246	8.41401	13.4535	1.09812	33.3672	0.608607	4.20494	0.375824
MSP10-011	20.9502	3.60434	1.20669	5.82635	0.668716	0.122836	17.0435	10.0266	18.3712	0.750604	0.283475	18.6388	10.8378	14.9077	2.98732	0.79811	1.78493	0.34367	4.90704	20.742	9.35847	5.96807	46.156	8.51406	1.54418	2.79398	13.0949	12.0004	45.4108	51.1594	12.7013	2.24302	2.90308	35.4335	2.68951	28.3102	59.3037	10.681	2.4597	59.7016	36.8037	29.4881	37.5515	22.5491	10.2253	48.4371	0.506293	12.1626	0.663988
MSP10-012	12.2408	1.00161	0.514282	1.2651	0.318667	0.217129	18.9957	5.92303	26.7154	1.79642	0.203189	13.101	3.09814	16.5797	3.57634	1.26477	1.49671	15.193	5.43343	3.68516	5.37521	4.36117	27.6023	3.94958	0.663453	1.68746	25.7091	4.55616	45.4108	51.1594	31.3319	1.89519	2.12396	23.657	1.89814	7.06937	59.3037	5.55884	2.60299	59.7016	36.8037	25.5231	31.1604	23.6984	2.54358	48.4371	0.274868	6.19949	1.16804
MSP10-013	0.827088	0.484795	0.157942	0.298778	0.088968	0.0179285	0.817138	0.890605	1.72194	0.211573	0.0294199	16.0482	3.6031	0.361318	0.456027	0.829861	1.46086	6.20857	0.534149	0.34147	2.44032	1.99976	0.878036	0.417448	0.642887	0.91667	7.06582	1.94449	4.31846	0.802208	4.82242	2.06636	1.61267	1.85018	5.13131	1.50202	2.63929	1.33357	4.94811	1.76535	5.99657	1.08269	3.70808	4.75817	1.04862	2.12239	0.171742	0.842012	0.00171527
MSP10-014	2.98446	0.269831	0.137019	0.240324	0.191847	0.0277635	7.1581	2.01187	0.51807	0.436242	0.0178719	7.25334	1.87403	0.0719244	0.798755	0.738785	1.19678	0.273269	0.176486	0.328155	0.435815	3.18084	0.307429	0.374208	0.25878	0.048888	2.61912	0.857278	4.09822	0.31642	5.26109	7.4119	6.29112	11.4961	0.774202	1.77859	3.05521	1.43782	1.0314	0.909922	0.994159	4.74847	0.748639	6.56352	1.01091	20.577	0.572067	3.30764	0.0037574
MSP10-015	6.20133	41.1786	0.345593	0.795639	1.09835	1.03079	0.617712	0.622839	0.485326	0.198417	0.103657	0.865749	3.34936	0.0281796	1.29315	0.724999	0.261887	0.254058	1.23791	3.71512	0.675976	13.894	0.610753	0.589731	0.325923	0.223973	0.735689	2.64379	42.7736	1.00156	16.1418	5.45034	7.49163	9.41738	1.60766	2.39276	1.05199	4.47526	1.18558	1.64258	5.46934	1.14587	1.049	3.44008	0.776749	9.6397	0.724726	2.38215	2.08493
MSP10-016	6.85368	41.1786	0.664664	0.692735	0.962472	0.110542	0.512095	0.550975	0.620482	0.340092	0.297223	1.4031	2.02351	0.203445	1.20532	0.441746	0.207023	0.293248	0.292663	0.976699	2.0897	2.05138	0.703561	2.42369	0.462941	0.105628	0.616829	2.41914	22.9742	0.63364	6.76346	3.34783	2.70736	2.06211	1.50121	2.82194	1.0934	1.22899	1.48459	0.632048	0.84591	0.779876	0.871438	1.94484	1.33399	3.82482	0.515225	0.782407	0.886019
MSP10-017	11.0692	5.77136	0.253402	0.147163	0.834358	0.148243	0.405166	13.5056	1.03919	0.728769	0.368161	0.42597	1.36907	0.272347	0.499491	4.20675	1.99781	0.207953	11.4368	0.481831	12.064	1.23464	0.874438	0.430285	1.08083	0.996594	0.991738	45.9049	4.5812	1.64	45.9743	1.16018	2.74857	5.96909	1.09603	35.6045	2.60524	3.74544	0.837383	1.47627	3.02408	0.821268	3.2931	0.912965	2.99749	3.31814	0.329273	2.96219	0.866209
MSP10-018	21.224	2.01786	1.038	0.596529	0.299256	0.0253048	11.4151	14.8159	1.19246	1.54168	0.353313	1.05811	6.54559	0.177356	1.14058	3.95984	1.12655	0.292479	11.8468	1.34064	13.516	31.3522	0.666487	1.17955	1.81093	1.1301	7.77287	45.9049	42.0696	1.31687	45.9743	1.31487	24.5367	13.1416	3.80767	21.4118	3.74994	9.93204	11.6459	7.93066	36.8037	1.06236	3.13521	0.773829	41.429	2.38567	0.455136	4.42477	0.007493
MSP10-019	17.8721	19.836	0.395284	0.2318	-0.0171466	0.00071714	0.500287	1.15788	5.84281	3.30253	0.168966	0.705449	4.27058	0.156155	0.755744	1.74187	1.13533	0.278648	1.73939	2.55617	1.20416	48.7443	0.358518	3.59488	2.44184	0.193415	5.4501	1.49191	10.0702	2.45501	41.1446	1.95103	3.7852	4.69471	3.69875	9.28743	2.71935	3.07043	1.20587	5.36691	3.17291	0.562747	0.754991	1.95765	26.124	3.19802	0.209907	1.54895	-0.0531732
MSP10-020	13.5089	2.72669	2.53267	5.30331	-0.0417341	0.0146501	25.5952	17.0225	3.80293	3.96782	0.691976	0.892233	32.5005	3.05586	5.11568	26.1747	1.16533	0.270963	1.40117	2.30874	3.86584	48.7443	0.423278	9.94502	4.7991	0.0424034	2.19367	2.76286	44.6595	1.15052	23.1598	31.5776	48.1453	25.213	0.935943	10.6601	6.15988	24.4067	1.38831	2.62255	36.8037	5.94086	0.942831	20.2306	9.17043	30.4762	5.55718	41.0029	2.74686
MSP10-021	9.59446	0.579122	2.33502	1.43955	2.17299	0.452975	32.7114	6.81017	1.21747	3.33115	2.36384	1.48003	42.0178	7.26186	24.8931	20.9161	1.00799	0.163094	21.0824	1.75394	4.50489	21.5978	1.21681	43.135	0.812135	1.97968	3.54276	2.62077	6.06286	3.82841	18.4637	0.61165	40.3927	18.6244	7.67239	33.3008	3.39607	12.08	2.36794	7.14467	10.3988	7.25537	1.35199	47.9306	5.37769	9.76166	41.5448	41.9597	6.12711
MSP10-022	10.9152	2.04372	0.241047	2.45613	2.11041	0.25522	21.8735	8.81335	0.329481	1.61198	0.547438	1.57161	42.0178	8.86817	31.8373	9.2172	0.775385	0.193491	23.5329	7.74964	5.29542	21.5978	5.57892	39.1576	0.0844659	1.09851	2.89536	6.3961	7.5358	2.23113	15.0854	2.38877	12.7033	3.55805	14.7711	32.583	17.957	29.4363	13.0783	14.115	7.45554	26.9088	11.9788	21.6587	0.869494	2.53691	29.7586	22.8859	5.38339
MSP10-023	7.14442	10.8181	-0.0821072	3.22504	1.15055	0.124833	10.3434	1.04396	14.0238	25.2258	3.01878	1.89362	42.0178	16.3394	37.0037	2.05948	0.505452	0.17227	23.5329	6.58606	2.9738	21.5978	5.39217	0.662093	0.0688686	0.308259	2.76661	3.07858	0.865363	1.39814	4.39316	1.58421	1.72382	1.14534	9.95986	6.16165	8.77611	3.17056	12.2896	23.9935	1.34286	11.4675	12.1733	14.3352	0.760644	9.57397	2.36005	1.03409	2.42754
MSP10-024	8.83422	4.8269	0.519513	1.64444	0.198318	0.0187481	6.42927	3.76121	10.0438	7.03182	0.255167	0.370911	40.1604	1.59553	5.33118	1.07654	1.07169	0.424962	26.5198	0.910125	1.55614	3.60667	1.08743	13.04	0.401	0.173132	0.442427	1.27007	4.82198	0.462866	1.51375	2.19055	1.21187	34.0696	1.12987	4.71719	1.57925	2.55605	2.04238	7.38608	13.1136	3.58657	1.27858	2.25558	0.947412	17.1069	0.821356	0.564493	-0.0437844
MSP10-025	2.70323	0.216412	0.214172	0.682384	0.237787	0.0121914	0.520623	0.755245	0.759122	0.314513	-0.080011	0.236183	5.18457	0.384731	0.653877	0.453862	1.04682	0.0676715	0.905003	0.20341	0.720402	1.23009	0.495953	4.08673	0.317097	0.0253812	0.315236	0.588262	0.591594	0.43501	0.751098	1.04211	1.12572	1.61941	0.74862	1.45485	1.46423	2.18093	0.725171	1.57009	0.713235	1.47411	1.08076	1.26329	4.85348	8.24998	0.123021	0.157507	-0.109506
MSP10-026	0.122607	0.0696702	0.225941	0.333486	0.0313814	0.0351398	0.204428	0.682397	0.898459	0.321376	0.242735	0.918275	0.508089	0.365121	0.796491	0.861194	0.871251	0.0414801	0.663517	0.99705	0.598712	0.707861	0.505307	1.26175	0.349194	0.0217597	0.600722	2.46576	0.330859	0.459683	0.750381	2.29062	1.14257	1.15223	1.11666	3.04764	1.39798	1.55009	0.841727	1.30636	0.252911	0.85322	0.911978	1.2852	0.696709	0.530599	0.182298	0.471905	-0.124673
MSP10-027	0.625091	9.26851	0.140798	0.147163	0.0909091	0.0146501	0.136859	0.258598	0.202473	0.14357	-0.174594	0.518404	0.42948	0.0676478	0.422071	0.239543	1.71105	0.111653	0.610248	0.155066	0.519509	0.355662	0.415362	0.334347	0.216438	-0.00912015	0.230812	0.491663	0.236229	0.187484	0.857181	0.801373	0.913145	0.892271	0.55057	0.971095	1.07775	1.87977	0.127913	0.58481	0.153117	1.01443	0.494555	0.386325	0.296921	0.48232	0.0523752	0.0186959	-0.123951
MSP10-028	0.20316	0.174578	0.109558	0.160949	0.105791	0.0203873	0.17294	0.296499	0.20944	0.185994	-0.0574649	0.189006	0.44895	0.261845	0.33107	0.30764	1.27432	0.0854619	0.61735	0.132046	0.53886	0.545424	0.394495	0.376911	0.232632	0.0164649	0.167494	0.493348	0.226575	0.233647	0.704507	0.727231	0.894416	1.0166	1.48883	1.00532	1.05015	2.11143	0.287182	0.593146	0.142734	1.16548	0.638838	0.427971	0.262893	0.44083	0.0418189	0.0899964	-0.121784
MSP10-029	0.0587187	0.787932	0.208287	0.207536	0.261081	0.0138306	0.1631	0.410693	0.399634	0.389378	-0.0162222	0.239186	0.554465	0.554773	0.42026	0.381587	1.10461	-0.00942027	0.795929	0.174634	0.610302	0.49435	0.413204	0.482983	0.221933	0.033487	0.26747	0.471445	0.800912	0.263891	0.985485	0.803204	1.02271	1.33496	0.505183	1.41785	1.2029	30.4996	0.34365	0.746903	0.199841	0.692734	1.0245	0.496847	0.303108	0.512494	0.47706	0.109666	-0.173061
MSP10-030	0.554993	0.879968	0.971967	0.17091	0.573601	0.00071714	2.80287	5.74337	0.589828	0.768073	0.00540485	0.419698	0.401217	0.393824	8.16129	6.81249	1.109	-0.042036	8.01313	0.124549	0.531751	0.713174	4.12106	0.951187	0.411135	0.0365941	0.65071	0.782021	0.506024	0.311645	4.41887	1.67551	6.9204	3.65014	0.668575	2.49543	3.08922	10.6446	0.667255	1.58608	9.39544	0.9941	1.67423	1.28972	19.0423	2.35615	1.66748	1.12338	-0.168728
MSP10-031	0.29944	0.640547	0.461322	0.263462	0.246199	0.0146501	0.470111	2.55922	0.879648	0.38314	0.433049	0.339548	0.439529	0.935419	0.970345	1.18882	1.21873	-0.0501899	0.946097	0.379196	0.78904	1.29764	1.30473	0.57284	0.184984	0.0464563	0.692366	0.605111	0.46475	1.14734	1.29513	1.08696	1.58457	1.67687	0.599257	2.1088	1.49735	1.86551	0.696937	0.656131	0.751307	0.590342	1.41652	0.442387	1.89003	0.55851	0.158749	0.168673	-0.150673
MSP10-032	0.190783	0.199678	0.279555	0.183088	0.00679392	0.0326811	0.198524	0.275334	0.646956	0.360056	0.417102	0.197369	0.213425	0.296717	0.379513	0.308476	0.893197	0.0327538	0.477836	0.239668	0.623636	0.982637	0.469329	0.21206	0.210671	0.0432139	0.244697	0.505704	0.434549	0.263891	0.815608	0.864531	1.42444	1.31707	0.556346	1.15054	1.52496	1.85304	0.679562	0.678361	0.17446	0.879363	1.22958	0.495558	0.455267	0.409147	0.123021	0.0891769	-0.138395
MSP10-033	0.599962	0.123733	0.0932124	0.139247	0.0365577	0.115	0.0692907	0.294038	0.136288	0.00319738	-0.080011	0.544625	0.344063	0.229923	0.373628	0.270876	1.782	0.163542	0.477736	0.180389	0.372072	0.460009	2.50841	0.415318	0.13071	-0.0143371	0.246919	0.487274	0.234365	0.308231	0.872234	0.83524	0.843849	0.628539	0.573676	0.72413	1.09432	2.04193	0.0998061	0.546833	0.472113	1.37026	0.46824	0.293423	0.339456	0.410655	0.101096	-0.0263791	0.0264198
MSP10-034	0.583835	0.143041	0.125904	0.153861	0.0928502	0.0138306	0.0371464	0.220698	0.203867	-0.00304141	-0.0563651	0.223418	0.541904	0.683533	0.388115	0.298867	1.85516	0.0160299	0.608219	0.096939	0.465142	0.595859	0.29088	0.527574	0.151545	0.027813	0.30024	0.435501	0.260567	0.165199	0.82636	0.805034	0.994615	0.705775	0.504358	0.84715	1.12192	1.99471	0.159043	0.456061	0.26964	1.01879	0.502722	0.297427	0.343323	0.397831	0.0580593	-0.0181837	-0.10084
MSP11-001	0.252666	0.16428	0.131135	0.189786	0.116791	-0.000922037	0.0915949	0.31225	0.180876	0.093036	-0.133902	0.120007	0.756703	1.02475	0.237804	0.259596	1.30139	0.00441672	0.706132	0.163124	0.948916	0.578688	0.312466	0.548518	0.308088	0.0399716	0.248585	0.519183	0.456734	0.182709	0.738912	0.772082	0.968395	0.755696	0.415235	0.941496	1.1256	2.53021	0.300937	0.541276	0.0977395	0.933827	0.53539	0.323856	0.358016	0.335219	0.0158343	0.0359064	-0.119617
MSP11-002	0.493957	0.516975	0.306363	0.267116	0.692009	-0.0156746	0.142107	0.858611	0.418445	0.271465	1.02904	0.261489	0.792502	1.50438	0.365354	0.260431	1.01609	-0.042036	0.82231	0.472954	0.695971	1.44338	0.341968	0.646483	0.344689	0.0302447	0.286354	0.859525	0.618272	0.332338	1.24711	0.795881	1.45722	1.59022	0.49198	2.27622	1.41454	3.73754	0.359576	1.96695	0.19465	0.604139	0.703138	0.596145	0.581517	2.94229	0.047503	0.142447	-0.113839
MSP11-003	1.50989	0.112792	0.196518	0.385242	1.17017	-0.0140354	0.189996	2.81025	0.543151	0.635811	0.276327	1.4951	0.422571	1.81796	0.639389	2.86602	0.876372	-0.0433196	0.735557	0.31391	0.735595	0.65245	0.329016	0.574191	0.253467	-0.00379958	0.394106	2.11812	5.18869	0.693678	1.03208	0.827918	1.56022	1.90387	0.959049	37.6588	1.18726	6.23958	1.06108	14.7388	0.309442	0.631008	0.588022	0.48833	0.48794	0.484583	0.0223305	0.167762	-0.0878397
MSP11-004	6.8052	0.797586	0.221364	2.88294	0.904885	-0.00174162	0.251661	1.41875	0.821824	0.47173	1.00832	5.14645	1.09774	1.32733	1.30583	2.78847	1.04535	0.16033	0.640687	0.349792	0.684914	1.40315	1.08506	0.539059	0.182516	0.0367293	4.17374	6.27467	8.56366	1.95757	36.298	1.04302	13.556	3.0916	0.756872	24.6215	1.92432	4.63747	3.41547	4.53388	0.327151	1.32233	1.41561	0.687456	0.849512	0.191891	0.100284	2.20141	0.564653
MSP11-005	0.392991	0.136605	0.247517	0.238498	0.0436752	-0.0115767	0.122427	0.179352	0.733345	0.424316	0.42865	0.194581	0.211541	1.93465	0.431579	0.204867	0.893197	-0.0164249	0.449426	0.247725	0.515823	0.820959	0.375067	0.145174	0.229253	0.0561832	0.189155	0.442802	0.570453	0.28936	1.52594	0.714416	1.56584	1.42915	0.482077	1.31056	2.65493	1.94838	0.681734	0.53673	0.14331	0.71815	1.45281	0.965367	0.337523	0.498161	0.112464	0.0949137	-0.0863952
MSP11-006	0.826118	0.623181	0.112174	0.114891	0.00938208	0.267071	0.15982	0.258598	0.360084	0.162967	-0.113005	0.445485	0.511787	1.61597	0.767516	0.151809	0.825896	0.170955	1.34805	0.141829	0.334728	0.435768	0.268573	0.346508	0.190399	0.0692904	0.336897	0.709572	1.66474	0.122221	0.99552	2.72265	1.04144	1.95379	1.49956	1.68332	2.44605	4.42451	0.181485	6.34422	2.77055	5.81741	0.404719	4.60537	0.201798	4.34465	0.0369468	-0.032116	-0.0112846
MSP11-007	0.446942	0.206114	0.14225	0.205008	0.108379	0.514537	0.0771628	0.259583	0.550814	-0.0148951	-0.0563651	0.252428	0.800667	1.20823	1.2017	0.29636	0.807608	0.0266065	2.13882	0.240243	0.46994	0.999336	0.293758	0.343805	0.250651	0.0375399	0.290797	0.474253	0.707432	0.146893	0.880835	0.823341	1.0302	0.763231	0.724689	1.07932	1.79365	2.34221	0.432695	0.777469	0.382125	1.66001	0.441016	0.347082	0.549036	0.4876	0.0726756	-0.0247401	-0.0632843
MSP11-008	0.339303	0.495093	0.191288	0.208662	0.161436	0.287834	0.117835	0.35212	0.357137	0.12423	-0.020566	0.170885	0.712738	1.21493	0.550651	0.248316	1.65179	0.0488906	32.2475	0.117658	0.631929	0.586413	0.362835	0.591757	0.314845	0.0472668	0.2808	0.662958	0.744965	0.170771	1.26288	0.854462	1.18471	0.769321	0.465573	1.16349	2.11847	2.66832	0.318311	0.536645	0.301366	1.48718	0.520871	0.533504	0.443086	0.422725	0.044255	0.0121395	-0.0784508
MSP11-009	0.569254	0.468061	0.269094	0.318263	0.403429	-0.0263293	0.149323	4.75451	0.345293	0.176012	0.0701127	0.221065	0.401217	1.27073	0.993871	0.149721	1.03072	0.0419748	32.2475	1.01165	6.89979	0.669149	0.268573	0.964023	0.30302	0.0440245	0.502413	0.606234	2.46708	0.197035	2.44199	0.90389	1.57802	1.01095	0.420187	1.3753	1.48447	2.49012	0.455138	5.58309	0.250604	1.07325	0.653358	0.613775	0.36575	0.479302	0.0426309	1.18747	-0.111673
MSP11-010	0.160826	0.0934835	0.112827	0.19211	0.187965	-0.0296076	0.125051	0.220698	0.332753	0.265227	0.123453	0.193187	0.231011	5.51631	0.841422	0.196512	4.51138	0.00662761	21.5861	0.212043	0.697354	0.558328	0.285843	0.914703	0.353699	0.0116014	0.468532	0.422023	0.465233	0.345869	2.36601	0.748284	1.22966	60.7272	0.411935	1.14869	1.16057	4.68024	0.628162	6.13337	1.04781	0.782054	1.22602	0.793706	0.723815	0.374446	1.03898	0.0277109	0.0826036
MSP11-011	0.111769	0.155913	0.228556	0.206226	0.115497	-0.0263293	0.104059	0.328493	0.577288	0.333229	0.296123	0.266368	0.165692	1.9714	0.77233	0.219489	0.933431	0.0519643	7.07153	0.364555	0.682414	0.723801	0.360676	0.647834	0.229253	0.0602361	0.308015	0.457405	0.432535	0.26787	1.70012	0.699771	1.30083	10.4518	0.426788	1.20881	1.23142	2.99443	0.506538	1.43506	0.431157	0.815459	0.33633	0.472019	0.790323	0.437812	0.227771	0.0677776	-0.058951
MSP11-012	0.632572	0.420434	0.371092	0.240933	0.879004	-0.0197726	0.142763	0.617917	1.03292	0.73064	0.406104	0.336063	1.00866	16.5797	0.747813	0.219907	1.16825	4.54591	0.914135	0.365131	4.26487	0.987191	0.20957	0.263407	0.150419	0.103197	0.424654	1.28748	0.526662	0.324379	2.14094	0.82151	1.28585	24.3031	0.553046	1.69997	1.22038	8.54369	1.25427	1.98217	1.24066	0.520628	8.44565	0.599359	0.643129	0.650542	0.0791717	0.195321	-0.0863952
MSP11-013	0.526078	0.406919	0.290017	0.65681	0.537367	0.401466	0.113243	0.336369	0.877731	0.0872483	0.0525158	0.608573	0.380491	9.17476	0.302094	0.17659	1.46296	0.124196	0.821802	0.0842775	0.317246	0.467242	0.24123	0.337725	0.122827	0.0213283	1.34332	0.334109	17.0141	0.216619	5.73703	0.914874	1.28959	60.7272	0.658672	1.44653	1.86911	6.83236	0.448622	9.01854	5.85236	13.3276	7.96952	0.59055	1.15446	0.523055	0.0255786	0.235699	0.0298817
MSP11-014	3.93993	0.309091	7.57047	1.01971	0.352313	0.551573	0.207708	0.35212	0.973109	1.65585	0.119054	4.52332	0.482866	1.30802	15.6302	0.90523	9.78349	0.116511	4.7074	2.16535	0.413924	0.785284	0.316784	2.26973	0.230379	0.0610467	1.48662	0.472007	31.8739	0.218084	3.83756	0.952403	2.04811	1.68817	1.01516	12.9364	28.3968	7.85029	0.447898	12.3152	3.58189	46.5904	0.374449	9.02198	8.31172	0.655068	0.0824198	2.75709	-0.0163402
MSP11-015	3.06432	0.660499	0.29917	0.727442	0.400194	0.649774	0.289053	0.632683	1.18549	1.65086	0.1427	5.44893	0.463395	1.87697	13.5776	0.252494	7.92355	0.177985	4.14731	1.97486	0.962495	0.679776	0.368591	0.720801	0.341311	0.573661	0.651821	0.7399	2.91456	0.309257	0.996954	1.06224	13.1421	0.935598	0.666925	10.2272	19.7941	3.65378	0.697661	5.7942	1.13549	32.2389	0.461887	7.96907	3.04234	6.24036	0.118149	2.15462	-0.0473955
MSP11-016	0.462694	0.310378	0.304401	0.291472	0.371724	0.0832953	0.165068	0.260567	0.350866	0.300164	0.181193	0.262186	0.54002	3.21849	1.26311	0.133184	0.957571	0.0780905	0.972985	2.06963	0.594205	0.672945	0.35492	1.24913	0.371155	0.0164649	0.311903	0.509635	0.729385	0.220912	0.728161	0.811442	1.49374	0.805616	2.27443	1.17829	1.43754	3.45776	0.81856	0.527855	0.273101	1.45087	0.621597	6.4808	0.596211	0.474022	0.0645554	0.17359	0.0190485
MSP11-017	0.649114	1.00734	0.348862	0.725616	0.911356	-0.0156746	0.34735	0.345229	1.30184	0.317009	0.196591	0.376486	0.707713	2.50495	1.35181	0.346741	0.978786	0.137259	0.795929	0.802497	0.734673	1.06765	0.37147	1.15522	0.116633	1.86577	18.1587	1.09204	0.721962	0.438193	3.86336	0.981693	1.51153	2.94372	0.483728	1.70644	1.69151	4.75597	0.595584	2.3486	0.743808	2.02964	0.606042	7.45656	0.595437	0.622631	0.300853	0.0973723	-0.0329512
MSP11-018	0.56412	0.411616	0.431245	0.393158	0.360725	-0.0263293	0.0673227	0.655325	2.70147	0.2802	0.396756	10.1988	0.552581	0.184045	1.55151	0.266874	1.3504	0.218711	1.20534	0.348682	0.759034	1.59974	0.218205	1.0505	0.141972	0.0892715	5.94887	0.961178	3.51821	0.366562	7.19783	1.36339	1.28959	1.0458	0.615762	1.49277	1.69151	3.52993	0.73241	0.607966	0.716119	0.673127	2.67743	5.99473	0.637972	0.810467	0.141697	0.145726	-0.0387289
MSP11-019	1.72152	0.746098	1.15112	0.611143	0.234552	0.0121914	1.031	12.1358	2.16294	0.390626	0.594171	1.39056	0.426968	1.44636	1.28852	3.7353	1.92319	0.152627	4.44998	0.450308	0.811187	2.11362	0.79025	0.472173	0.129584	0.294834	0.61183	1.24592	1.67178	0.633189	2.31942	0.90389	1.28678	1.52805	0.557997	1.65002	1.35473	3.02829	0.733858	0.90126	0.468075	1.01008	2.24517	0.60518	0.910194	2.19095	0.374746	0.187522	2.57532
MSP11-020	2.00731	0.494449	0.898083	0.267116	0.87318	1.02069	0.188028	6.6077	0.50344	0.456892	0.518284	0.515181	0.355996	0.660195	0.883871	0.570715	0.725677	0.152627	2.46706	0.5362	0.648934	0.854357	1.77028	0.549193	0.487717	0.266679	1.07561	0.825266	3.40381	0.647565	3.41646	1.28833	1.78872	1.36887	1.41209	1.83039	2.96043	4.66063	0.542012	0.776543	0.438656	1.41093	1.98912	1.3388	0.236316	1.77134	0.342266	0.11136	1.48154
MSP11-021	2.80676	2.99228	1.51269	0.654375	1.33323	1.05268	0.38483	0.35655	0.65671	4.42463	0.440748	0.59533	1.08832	0.737269	0.888672	0.218838	1.88954	0.189239	2.33059	1.48211	1.56492	0.941648	1.1601	0.770796	0.422397	0.0529409	1.20502	1.71768	3.06153	1.02354	3.35875	1.35149	1.79902	5.27209	0.98298	1.37808	4.85323	3.86941	4.08023	2.16869	1.05069	2.30994	1.37058	5.91522	2.2975	0.704102	0.308161	0.129306	1.00783
MSP11-022	0.862872	0.350925	0.512975	0.257982	0.378842	0.653702	0.120459	0.235956	0.3648	1.15488	0.230685	7.94482	0.447241	1.44268	0.744693	0.0955654	0.735918	0.201806	1.34841	0.104996	0.818067	0.925708	0.392337	0.820583	0.251777	0.0318658	0.512966	0.581523	0.789411	0.189872	1.05855	0.922197	1.33548	1.04203	0.485378	1.16534	4.049	3.34638	0.965522	1.01088	0.370588	0.980302	0.435572	1.90079	0.459897	1.45771	0.10272	-0.0198228	-0.0300623
MSP11-023	0.500949	0.245374	0.530628	0.642805	0.296021	0.610774	0.15654	0.340306	0.384307	0.26897	0.187792	0.839962	0.680079	1.17818	1.61169	0.219417	0.245062	0.111132	0.984146	0.12629	2.04419	1.12458	0.240511	1.08293	0.402126	0.00673793	0.409102	0.506266	1.11508	0.224096	1.70872	0.851716	1.0096	2.27497	0.406158	1.13296	1.24799	3.46043	1.02995	0.420864	6.48228	0.754459	0.81318	0.874862	0.371163	0.621122	0.10678	0.08344	-0.0228401
MSP11-024	0.647219	15.5213	0.501206	0.530768	0.343255	0.190755	0.271927	0.39445	3.39958	0.247134	0.346164	0.404365	0.460883	1.12427	1.49579	0.173117	0.480614	0.132648	0.965375	0.154491	1.22648	0.815646	0.205253	1.21941	0.154361	-0.00136785	0.22137	0.466391	1.13572	0.290156	0.881552	0.842563	0.929065	0.960087	0.652071	1.3457	1.45963	4.77557	1.06253	0.36992	19.0293	0.7334	0.349996	10.5439	2.89308	0.443847	3.11774	0.113763	0.0277151
MSP11-025	0.484447	1.35688	0.337093	1.03676	0.0986736	-0.0353447	0.099467	0.57657	0.606549	0.257116	0.397305	0.257307	0.20212	1.05452	1.36385	0.169774	0.596196	0.0750168	8.44486	0.74147	0.755815	0.717729	0.737723	1.06469	0.465193	0.834021	0.654598	0.685422	0.573585	0.224892	0.857898	1.16751	1.27555	0.874375	0.605859	1.67592	1.49551	4.3363	0.910502	0.594072	1.60273	0.799483	0.141561	1.24183	17.1043	0.471004	0.223711	0.158838	0.110048
MSP11-026	1.93372	0.50019	0.722202	0.862617	0.189259	-0.00420039	0.861091	1.46355	1.12836	0.482336	0.455595	0.322821	0.774289	0.673608	1.00635	0.254165	1.00439	0.0996062	16.0172	0.528988	4.25135	1.1428	0.657133	0.681615	0.736609	0.448023	1.13281	1.47899	2.87278	0.582251	2.34092	1.35789	2.22884	1.42915	0.974728	2.27899	1.82218	6.68681	1.33618	0.950677	0.627862	1.31798	1.92151	2.26818	6.85809	1.09335	4.72473	0.470266	0.304324
EBA-175-001	1.10603	0.744811	0.362592	0.229364	0.902297	1.02574	0.096843	0.411186	0.761909	0.526008	0.522134	0.292852	0.702061	0.362656	0.6756	0.0133835	1.12582	0.340211	6.76156	0.808044	0.468008	0.599394	0.316064	0.539735	0.249525	0.0310553	0.126393	0.29045	0.966087	0.21955	1.28797	1.16934	2.39834	1.3769	3.7202	0.789802	1.99701	4.45837	0.538392	0.338933	0.894942	1.6985	0.295334	0.135973	0.500314	0.848939	0.493301	-0.0584842	0.959375
EBA-175-002	1.42433	1.43411	0.837931	0.645241	4.34908	1.03556	0.256909	0.460407	0.960463	0.708181	0.695353	0.483818	0.632345	0.842963	1.23413	0.281921	0.570593	0.0381327	2.19056	0.916227	0.835654	0.547377	0.311027	1.00929	0.194341	0.0902275	0.310237	0.657616	0.874563	0.241606	1.92662	1.12449	1.52464	4.43474	0.618237	1.09319	1.35105	3.99861	1.22976	3.09731	2.05613	1.07761	0.908118	0.217339	0.36575	0.84916	0.493301	0.102387	0.329602
EBA-175-003	1.22639	0.445535	0.426668	0.310272	0.840828	0.756111	0.209676	0.361964	0.543151	0.401232	0.54303	0.447576	0.417547	0.418848	1.10888	0.222889	0.301099	0.07348	2.59592	0.43301	0.686922	0.677499	0.234035	1.08091	0.136904	0.00511677	0.232478	0.734845	1.37279	0.263095	1.20912	1.17117	1.04612	1.11317	0.885605	1.10151	1.54152	4.21691	1.27899	1.55615	1.34777	0.940362	0.383848	0.362299	0.27836	0.331447	0.197726	0.00476361	0.191658
EBA-175-004	0.117473	0.352651	0.528667	0.273867	0.350372	0.605443	0.163756	0.31225	0.445615	0.250877	0.590322	0.297034	0.312031	0.231541	1.55196	0.235622	0.176596	0.153395	1.11656	0.365326	0.697223	0.808055	0.146249	0.920108	0.402126	0.0659603	0.202486	0.409105	0.69256	0.121425	1.03638	0.999085	1.1407	1.05642	0.76595	1.16534	1.66575	4.6241	1.06326	0.368068	0.472113	0.909136	0.170599	0.321454	0.233506	0.461198	0.123833	-0.0345746	0.128825
EBA-175-005	0.152528	0.266861	0.262556	0.538684	0.212553	0.158209	0.134235	0.821202	0.422625	0.403104	0.77014	0.669208	0.178881	0.470006	1.22477	0.331115	0.174933	-0.0156565	1.7847	0.750347	0.750664	1.08131	0.524638	1.08766	0.537833	0.171315	0.523519	1.30208	0.528261	0.315625	1.90583	2.04073	1.17348	1.80087	1.04652	2.88669	1.76144	5.58462	1.09656	0.970129	0.461153	0.953433	0.0834846	0.847914	0.313048	1.22763	0.355258	0.274796	0.135325
EBA-175-006	6.59614	7.51184	-0.0931581	1.38917	2.30543	0.202731	4.482	3.49911	7.34595	12.548	0.0701869	4.19298	2.71659	2.52829	11.8658	0.252259	30.7731	0.375296	10.4622	3.53371	1.53847	5.59917	1.71913	0.352976	0.0431791	0.220087	1.06783	1.62232	0.560072	2.25051	4.4239	2.21401	2.53929	0.587103	3.25632	52.354	2.87569	2.43584	4.9732	5.37193	7.85809	6.10633	4.8555	6.56172	3.11543	0.250624	0.824347	1.25631	1.7053
EBA-175-007	3.48447	0.198995	0.444986	1.69701	1.57792	0.160511	1.27838	0.396937	0.764423	0.499475	-0.000844338	2.67052	0.818913	3.65752	3.73372	0.546018	1.89317	1.08072	5.39012	0.405795	0.777906	0.646171	0.907984	0.23108	0.635955	1.27926	1.3639	1.60732	0.416688	5.18976	2.1705	1.20684	1.45578	1.47434	0.678875	13.6963	2.5413	0.628284	2.07793	6.04052	18.4737	1.00367	4.356	5.3846	0.624582	0.774315	0.545728	1.01049	1.18089
EBA-175-008	0.319976	0.123733	0.369785	0.798683	0.0255581	-0.00256121	0.131611	0.246293	1.05034	0.365671	0.680506	0.206429	0.659705	0.00566677	0.184822	0.18585	1.1624	0.204879	0.125753	0.492372	0.574245	1.74624	0.514661	0.385018	0.752977	0.0691524	1.19613	0.979691	2.26402	0.312629	1.2722	0.920516	1.3308	1.6618	0.537367	1.04602	1.10076	1.20349	1.00462	0.833044	0.381548	0.717424	0.970962	1.20402	2.72526	0.564621	0.326837	2.94284	-0.122506
EBA-175-009	0.151128	0.0818986	0.204364	0.412642	-0.0132643	0.00727384	0.0758508	0.301913	1.39728	0.243391	0.448447	0.174369	0.924949	-0.0199849	0.117374	0.508173	0.364301	0.128038	0.104953	0.121775	0.455131	5.82082	0.350603	0.297863	0.166749	0.0407822	0.324123	0.835115	1.91064	1.19589	1.03494	0.688787	1.20157	1.39148	0.613286	1.01087	0.991258	1.14557	1.54396	0.835823	0.170999	0.75809	0.596189	1.00701	1.13461	0.711645	0.192854	0.675152	-0.120339
EBA-175-010	0.218439	0.150764	0.448245	0.919854	0.974118	0.0728409	0.203116	0.597244	2.95437	0.200967	0.516085	0.908263	1.03824	0.00342838	0.392643	0.526731	0.657644	0.145711	0.301795	0.735189	0.363702	2.84383	0.557656	2.547	0.40093	0.0805005	0.470198	1.22662	3.29514	3.67433	1.32667	1.61144	0.994615	1.96415	0.899634	1.35958	0.858753	0.963802	1.51066	1.41473	0.196957	0.54314	0.424682	1.14556	1.48718	0.618105	0.622412	1.15213	-0.126839
EBA-175-011	0.420942	0.468061	0.335131	0.360886	0.151731	0.0212068	0.276589	0.377223	0.908909	0.468611	1.0253	0.476151	0.388027	0.101432	0.642614	0.324749	1.2553	0.031217	2.44473	1.2846	0.890382	1.08724	1.2889	0.421502	0.465049	0.300587	0.534627	0.906688	1.41632	0.385186	1.26001	0.702517	1.89828	1.43574	2.32725	1.24303	1.43938	1.80392	1.00027	7.85205	1.28777	0.75809	0.911978	0.856949	0.592194	0.551594	0.27568	0.348153	-0.0481177
EBA-175-012	0.212735	0.101207	0.204364	0.144727	0.0533808	0.0220264	0.108651	0.243832	1.02525	0.404975	1.28045	0.152067	0.214943	-0.0120377	0.191508	0.192795	1.18142	0.0442801	0.175978	0.107351	0.632851	0.924949	0.471488	0.133012	0.268107	0.0440245	0.24192	0.46437	0.876687	0.292108	0.675835	0.534096	1.40384	1.19745	0.539842	1.14314	1.19462	1.16339	0.977829	0.617228	0.180805	0.646984	0.80127	0.702756	0.853481	0.505705	0.170118	0.164575	-0.115284
EBA-175-013	0.249813	0.264039	0.290671	0.272596	0.0281462	0.00071714	0.159164	0.187719	0.938169	0.295173	0.956008	0.593936	0.310147	0.219461	0.235088	0.252405	0.316752	0.0266065	0.208447	0.221082	0.72638	1.33635	0.41896	0.241111	0.138407	0.0407822	0.810116	0.633997	1.18404	0.589415	0.894454	0.58627	1.39448	1.21817	0.488679	1.22268	1.11456	1.23111	1.04298	1.57775	0.139849	0.824899	0.662432	2.25798	0.789317	0.627157	0.196102	0.244071	-0.129728
EBA-175-014	9.3978	0.147546	0.256671	2.50603	-0.0210288	0.00645426	0.927347	0.514059	10.9418	0.225922	0.602969	1.09505	1.60167	0.036207	0.210187	0.286751	0.0797366	0.0365959	0.183081	0.158946	0.504305	1.77129	0.721892	0.110041	0.237004	0.0407822	0.249696	6.58094	12.9349	0.251952	0.966132	0.656751	1.20719	1.62695	0.616587	1.14221	13.1734	7.68584	1.42451	1.28413	0.822836	2.87637	0.463702	51.4857	0.904415	0.802169	0.394235	0.255568	-0.132617
EBA-175-015	6.60783	0.152695	0.201095	2.70392	0.200906	0.0171089	0.433374	0.467298	1.52199	0.26897	0.606819	0.6023	0.800227	0.0154695	0.223603	0.18732	0.834674	0.0965325	0.126768	0.109025	0.519509	1.51549	0.277928	0.494714	0.177448	0.0140331	0.541292	2.01927	4.80061	0.201015	0.875818	0.849886	0.960904	1.85301	0.859199	1.02937	12.6462	3.65493	1.56568	1.64444	0.236183	1.32597	0.303993	6.61958	1.25897	0.661858	0.17905	0.331838	-0.13045
EBA-175-016	0.652537	0.389346	0.21221	0.726833	0.0223229	0.0523512	0.0778188	0.483049	0.476269	0.245262	0.325268	0.133249	0.325209	-0.018647	0.037691	0.0990378	0.719824	0.164153	0.170905	0.0900327	0.418147	1.41833	1.09219	1.41847	0.806813	0.0253812	0.275246	0.49054	1.44394	0.347461	0.620643	0.714416	0.47021	0.755696	1.11584	0.683432	0.863354	0.968258	1.91172	0.695959	0.0856257	0.457583	0.320327	0.668235	0.943443	0.384253	0.147381	0.390803	0.0953514
EBA-175-017	0.296588	0.155913	0.205672	0.278685	0.0922032	-0.00747874	0.134891	0.766074	0.902639	0.574047	0.761342	0.354184	0.286281	0.631224	0.297566	0.331115	1.42648	0.351824	0.402245	0.168879	0.753239	0.905973	0.41968	0.22287	0.170127	0.027813	0.177492	0.603988	4.29021	0.467642	0.842846	0.979863	1.46096	1.87655	0.992057	1.4419	1.33632	1.93145	0.784535	2.73342	0.250604	0.6724	1.21234	0.601566	0.418224	0.974917	0.109216	0.2639	-0.0741175
EBA-175-018	26.5358	0.224779	0.229864	0.203181	0.0359107	0.00071714	0.121115	0.464837	1.09841	0.647664	1.16222	0.220369	5.84342	0.323006	0.420627	0.367576	3.35406	0.116511	0.194242	0.163384	0.670825	1.10864	0.309588	0.189764	0.227001	0.018086	0.329121	1.4964	1.28035	0.318492	0.772601	0.716247	5.60751	19.4429	0.703234	2.48988	1.22866	1.56613	0.927877	4.5548	0.194073	0.617937	2.15598	0.487236	1.05127	0.751114	0.784003	4.21455	-0.0986729
EBA-175-019	10.5757	0.104425	0.185403	0.108802	-0.0106762	-0.00501998	0.0450185	0.321602	0.769572	0.532871	1.33104	0.0656445	0.889853	0.0684371	0.238313	0.172539	0.47842	0.0873115	0.131841	0.0479889	0.73237	0.862707	0.373628	0.101258	0.192652	-0.000557272	0.246364	0.418653	0.987164	0.195443	0.511693	0.547826	1.48999	1.21063	0.538192	1.15331	1.15137	1.51712	1.00968	0.787146	0.0435159	0.710888	0.805808	0.509661	0.750951	0.477793	0.103532	0.730492	-0.118895
EBA-175-020	3.57656	0.235076	0.231825	0.330441	0.0294403	0.00153673	0.109963	0.739986	0.668554	0.39125	1.08743	0.385547	0.165064	0.131207	0.481834	0.170224	0.107535	0.127269	0.130826	0.135645	0.836035	1.31358	0.493794	0.0755848	0.268107	0.027813	0.499636	1.75756	1.20953	0.251952	0.638563	0.772998	1.29521	1.72679	0.576151	1.93583	1.01978	2.91491	1.11683	0.880283	0.061975	0.949076	0.582577	1.2745	1.07905	0.897218	0.168494	0.254927	-0.105895
EBA-175-021	7.97173	0.991311	0.741817	0.628192	5.11129	0.455589	1.11103	1.0363	1.6885	0.412462	0.776189	0.690116	0.323528	1.35174	3.14352	0.221578	0.103877	0.147248	1.74919	0.246047	1.13137	1.95953	0.890988	0.235031	0.524933	0.0650995	0.740688	2.18712	4.22498	1.33597	1.41197	0.834325	1.24839	10.5439	0.652071	3.47034	3.95167	8.49725	1.19429	6.65576	0.158587	0.827078	0.34392	1.10712	6.91202	1.47129	0.303289	0.394007	-0.0885619
EBA-175-022	0.373026	0.174578	0.122635	0.150207	0.0197347	0.05481	-0.00483805	0.270904	0.64626	0.171021	0.77344	0.122795	0.0394588	0.0709926	-0.0193548	0.10714	0.981712	0.130343	0.0374786	0.104421	0.405247	1.21111	0.248426	0.136391	0.225875	-0.0175794	0.178602	0.487732	1.50768	0.39999	0.551832	0.610069	0.902844	1.05899	0.594306	1.02937	0.915804	1.40753	1.44695	0.872873	0.042845	0.567104	0.344828	0.710682	1.11874	0.580387	0.130329	0.327992	-0.110228
EBA-175-023	2.00217	0.399839	0.369785	0.355406	0.0443222	0.0220264	0.0273063	0.431859	0.286075	0.209077	0.604619	0.117916	0.147478	0.0950748	0.949295	0.170802	0.779078	0.0604169	0.0526983	0.0307543	2.69833	1.3022	0.173592	0.264082	0.533329	0.00511677	0.424349	0.502896	0.914221	0.214545	1.37556	0.734554	0.545125	1.04674	0.599257	1.12649	0.821026	0.973604	1.66413	0.697812	0.0801311	0.1973	0.743194	0.6362	1.2517	0.379727	0.144133	0.440154	0.0799284
EBA-175-024	0.288032	0.103138	0.240979	0.201964	0.00097056	-0.00829833	0.0876589	0.273365	1.05452	0.434922	0.82898	0.11931	0.264298	0.0767528	0.326573	0.142201	1.47842	0.112669	0.265267	0.159095	1.40676	0.919636	0.277208	0.206655	0.141972	0.0261918	0.150276	0.498403	0.369617	0.279648	0.779769	0.6	1.36357	1.0166	0.455671	1.28743	1.38877	2.12213	0.738926	0.450504	0.102354	0.640448	0.584392	0.412754	0.440766	0.444602	0.0564352	0.131229	-0.0560621
EBA-175-025	0.260081	0.0690265	0.202403	0.140465	-0.0656745	-0.00829833	0.0476425	0.227097	1.16111	0.444904	1.2986	0.106765	0.361021	0.129598	0.450047	0.145337	0.80395	0.12189	0.176486	0.216071	0.871066	1.02666	0.234035	0.0566675	0.0991765	0.0197072	0.136946	0.565236	0.391581	0.237626	0.62351	0.539588	1.3926	0.919586	0.549745	1.03584	1.27927	1.99382	0.808425	0.703369	0.0712045	0.796578	0.445554	0.411953	0.450637	0.503442	0.0824198	0.222881	-0.0943396
EBA-175-026	0.344504	0.500241	0.291324	0.337748	0.0617923	0.00809343	0.466831	0.359503	0.757729	0.308898	1.44432	0.437122	0.224102	0.0355381	0.345294	0.317804	0.179225	0.155701	3.6618	1.50581	0.660955	1.35457	1.25148	0.203952	0.160788	0.16193	0.405214	0.684299	1.09552	0.228871	0.753965	0.57254	2.85064	0.992112	2.82567	1.19031	1.35565	2.02144	0.888783	8.05048	1.0585	0.976671	0.272232	0.462409	0.757566	0.814878	0.189606	0.28505	-0.0712287
EBA-175-027	0.369033	0.197747	0.286094	0.374282	2.34196	-0.0140354	0.425502	0.254168	0.844814	0.26897	1.34424	0.174369	0.112306	0.093068	0.320332	0.249512	0.0351134	0.126501	0.260194	0.430236	0.647594	1.76901	1.29754	0.100583	0.125642	-0.000557272	1.40275	0.775843	0.997079	0.485151	0.954664	0.632037	2.16236	1.07877	2.08216	1.14406	0.989418	1.78799	0.843898	5.0697	0.834009	0.967957	0.313067	0.500851	0.872003	0.669401	0.226147	0.392085	-0.069062
EBA-175-028	2.36098	0.518906	0.420784	0.314001	0.435134	0.00727384	0.287085	0.188211	0.952103	0.283943	1.18752	0.320033	0.135545	0.000752571	0.4077	0.210157	0.133138	0.11728	0.138436	0.181692	0.525499	1.76749	0.366433	0.893759	0.136904	0.00998024	0.125282	0.919571	1.47085	0.171566	0.72171	0.655835	1.22966	1.14941	0.605034	1.09966	1.02346	1.63028	0.956835	2.31437	0.157422	0.757364	0.399274	0.596156	1.01951	0.655068	1.56716	0.354911	-0.0835064
EBA-175-029	1.25206	0.182944	0.250133	0.193439	0.13879	-0.0123963	-0.0323903	0.528333	0.535487	0.181627	1.08359	0.191793	0.0677134	0.836943	0.138463	0.308544	0.682516	0.0911536	0.0892257	0.288766	0.422294	1.16481	0.24123	0.0573431	0.306961	-0.0256852	0.256361	0.587701	0.907139	0.210566	0.499507	0.675973	1.05736	1.61659	0.737893	0.948896	2.15577	2.64338	1.34342	1.31469	1.15793	0.32238	0.401996	0.696266	0.936828	1.70589	0.0986602	0.316456	-0.0943396
EBA-175-030	13.6578	0.831698	0.669241	0.225102	0.269492	0.0335007	0.0942189	0.631699	0.121658	0.179755	0.627715	0.433637	0.417547	7.20253	0.854443	0.404037	0.392831	0.0819326	0.0806012	0.192788	11.1022	1.43883	0.364274	0.217465	0.551911	0.0172754	0.551435	0.722489	1.33001	0.253544	4.95881	0.676888	0.889734	1.6731	2.69529	0.891548	2.2795	1.65987	1.30288	1.05627	0.615342	0.301321	0.288566	5.60487	1.2722	2.74426	0.149005	0.672168	0.382724
EBA-175-031	4.29873	0.321963	0.647665	0.428474	0.0494985	0.00071714	0.0935629	0.27681	1.17504	0.313889	0.930712	0.513787	0.367929	0.119157	0.779908	0.181798	0.93782	0.0327538	0.604667	0.324827	0.950905	1.18454	0.213168	0.143822	0.176885	0.0197072	0.216926	0.446172	2.48923	0.284584	0.852164	0.660412	1.70069	1.07877	0.965651	1.3568	1.38325	2.6799	13.8721	0.673729	0.222915	0.697817	0.141561	0.494444	0.417565	0.329939	0.112464	0.191476	-0.0163402
EBA-175-032	0.270348	0.273693	0.427322	0.204399	0.00226464	-0.0132159	0.0463305	0.0710638	1.07124	0.309522	1.281	0.145794	0.209028	0.0194832	0.25124	0.123345	0.437454	-0.0325617	0.303824	0.224704	0.684346	1.79102	0.155604	0.0803142	0.100866	0.0253812	0.114174	0.444487	0.505599	0.247973	0.657916	0.542334	1.39728	0.894154	0.473	0.963695	1.2213	2.37339	0.757749	0.575547	0.158308	0.876458	0.261343	0.375113	0.422854	0.605281	0.0946001	0.316456	-0.0459511
EBA-175-033	0.172805	0.440386	0.508398	0.278685	0.0831446	-0.00911792	-0.0232062	0.312742	1.07751	0.336349	1.77481	0.341639	0.193327	0.0823647	0.294478	0.160964	0.13387	0.00585919	0.238886	0.186144	0.480347	1.40315	0.180068	0.133012	0.0670796	0.0132226	0.06974	0.538278	0.742133	0.200219	0.72601	0.533181	1.49186	0.95632	0.497756	0.923922	1.33908	2.1346	0.874304	0.770985	0.242528	0.875732	0.341198	0.478426	0.784025	0.730504	0.246447	0.377343	-0.0553399
EBA-175-034	0.134586	0.272405	0.278248	0.178826	0.0164995	-0.0304272	0.319229	0.212822	0.81207	0.368167	1.94308	1.13547	0.044475	0.0375449	0.257035	0.181798	-0.0109729	0.00509077	0.925296	0.197655	0.604746	1.42213	0.172873	0.0323452	0.120011	-0.00542074	0.104176	4.38088	0.499934	0.233647	0.483021	0.596339	1.26899	1.07217	0.585229	1.11631	1.38877	1.83967	0.982897	1.01551	0.0669256	0.639722	0.400181	0.460006	1.04333	0.591702	0.111652	0.382471	-0.0719509
EBA-175-035	0.242397	0.197104	0.244902	0.14351	0.103203	-0.0230509	0.00172202	0.122747	0.773753	0.16291	1.44927	0.088644	0.0023945	-0.0454051	0.187497	0.147074	-0.0431602	0.0727116	0.0430592	0.068516	0.280848	1.70146	0.136176	0.030994	0.0614486	-0.024064	0.125282	0.539963	0.796663	0.195443	0.413493	0.651259	1.09201	0.821628	0.617412	1.02474	1.19738	1.71849	0.985792	0.785805	0.0875106	0.879363	0.385662	0.513665	0.998346	0.733522	0.0954121	0.322224	-0.0416178
EBA-175-036	0.507647	0.363797	0.289363	0.332268	0.957942	-0.0115767	0.115867	0.327509	0.552208	0.203463	0.990652	0.998867	0.0645731	0.022159	0.161643	0.382044	0.978054	0.0327538	-0.0502885	0.106241	0.189622	1.2392	0.107393	0.147443	0.298515	-0.0119054	0.143771	4.17758	0.773293	0.158036	0.505241	1.37895	1.41133	1.5337	0.661973	1.33646	1.04003	1.78354	1.06687	0.973834	0.135672	0.507557	0.607985	0.549705	1.01621	0.928147	0.0881039	0.370293	-0.0546177
EBA-175-037	0.395273	0.181014	0.366515	0.721962	0.222258	-0.00420039	-0.0284543	0.441211	0.19272	0.214692	0.459995	0.117219	0.0840432	-0.0487499	0.561487	0.279606	1.01097	-0.0279512	-0.0771767	0.0962552	0.2066	1.03501	0.11315	0.036399	0.460688	-0.0386544	0.0714063	3.71232	0.441863	0.173158	0.391273	0.544165	1.24277	0.692588	0.572851	0.774078	0.652634	1.06538	1.08932	0.357879	0.214516	0.270095	0.26951	0.513665	0.659004	0.428006	0.0994722	0.383112	0.182854
EBA-175-038	0.951442	0.583266	1.09227	0.476576	0.279845	0.0752997	0.22542	0.474682	1.48297	0.549091	0.668408	0.527726	0.464024	0.936224	1.28673	0.489112	0.3782	0.169532	0.730991	0.274341	0.933521	1.42364	0.229718	0.0728824	0.480397	0.0667207	0.641823	1.03587	2.28668	0.446152	1.26503	0.875515	2.34496	2.86272	0.756872	1.67129	2.01725	3.61191	1.16026	0.818224	0.604788	0.906232	0.652792	1.09185	1.03702	1.24683	0.599675	0.57189	1.20204
EBA-175-039	2.85383	0.67144	1.17073	0.373064	1.94985	0.00645426	0.178188	0.24334	1.646	0.365671	0.948859	0.390426	0.495427	0.455521	0.500418	0.178326	0.286759	0.0435117	0.823761	0.170042	0.721046	1.99445	0.169995	0.00937421	0.161681	0.000253306	0.237477	0.472007	0.713805	0.330747	0.90879	0.743707	1.78778	2.27121	0.620713	0.95722	1.8507	3.04611	0.889507	0.669098	0.367127	0.863387	0.243194	0.379117	3.93402	0.705611	0.144945	0.220958	0.918931
EBA-175-040	0.129452	0.675945	0.691472	0.185523	0.211906	-0.0361643	0.0207462	0.248754	1.25307	0.339468	2.06571	0.329094	0.103513	0.169567	0.191954	0.0845692	-0.00146306	0.00585919	0.125246	0.17448	0.389121	1.70373	0.0894046	0.0336965	0.0760893	-0.00866305	0.112507	0.505167	0.798787	0.294931	0.612759	0.554233	1.18752	1.04015	0.504358	0.947971	1.38601	2.53645	0.903986	0.678361	0.49461	0.771888	0.186933	0.460006	1.05259	0.703347	0.187982	0.310687	0.050826
EBA-175-041	-0.0171486	0.494449	0.669895	0.15447	0.0553219	-0.0205922	0.0817548	0.277795	0.863624	0.333853	1.86225	0.189006	0.110728	0.18137	0.135789	0.0822542	0.0541331	0.0281433	0.00145856	0.128988	0.404786	1.3189	1.0681	0.0269403	0.199409	0.0166131	0.0508557	0.310822	0.538884	0.228871	0.441448	0.498398	1.17067	0.926179	0.526639	0.947971	1.38969	2.13549	0.848242	0.74505	0.341169	0.7334	0.158802	0.556112	1.01025	0.867044	0.131141	0.301714	0.00243748
EBA-175-042	0.260081	0.488656	0.760124	0.273205	0.290197	0.311341	0.20574	1.03925	0.870591	0.315137	1.23921	0.825326	0.136801	0.0528787	0.229843	0.127975	0.158742	0.068101	0.0222589	0.22663	0.198837	1.35533	0.116028	0.1195	0.493911	0.000253306	0.038081	0.318123	0.601204	0.329951	0.40991	0.51762	1.26337	0.897922	0.547269	1.26338	1.73844	1.86195	0.695489	3.1394	0.248307	0.854673	0.215064	0.549705	1.31917	0.925884	0.139261	0.383112	0.0219373
EBA-175-043	0.641128	0.543363	0.488129	0.43578	0.202847	-0.0115767	0.0141861	0.344736	0.771662	0.230289	0.996151	0.306791	0.226614	0.0944059	0.141584	0.213629	0.14338	-0.00413025	0.376879	0.293204	0.531488	1.558	0.232829	1.18926	0.269797	-0.0070419	0.141389	0.635438	0.589165	0.208974	0.509542	0.6	1.32611	2.18832	0.672701	0.97942	1.06211	1.41198	0.663635	0.785805	0.179949	0.477057	0.294918	0.616178	0.895816	0.882885	0.382054	0.549752	-0.00478469
EBA-175-044	0.164819	4.14868	0.465898	0.20379	0.178259	0.0244852	0.0751948	0.189688	0.534094	0.220307	0.489689	0.253822	0.327733	0.0188143	0.156739	0.248354	0.803219	-0.0248775	-0.0472446	0.294868	0.328304	1.1595	-0.0120525	0.0424795	0.46463	-0.0192006	0.174714	0.416406	0.401496	0.201811	0.639668	0.49016	1.27648	0.703891	0.902935	0.826801	0.888199	1.39505	0.811321	0.380109	0.507878	0.461081	2.39764	0.416758	0.599471	0.907439	0.998376	0.456177	0.511601
EBA-175-045	0.807123	1.11167	0.480937	0.597747	0.961178	0.113001	0.19262	0.618901	1.84316	0.723778	0.913665	0.315154	0.701433	0.48932	0.413495	0.185271	1.36284	0.0665642	10.2946	0.705964	1.45119	1.44186	0.382303	3.43305	0.308382	0.0284201	0.281911	0.644017	1.21378	0.543493	1.7976	1.10435	2.15486	1.3651	0.660323	0.920222	2.03382	4.396	1.40785	0.701517	0.851101	0.681348	0.0961072	0.465612	4.06936	0.894201	0.459196	0.466988	2.19581
EBA-175-046	0.345645	0.825905	0.424053	0.533813	0.515367	-0.0263293	0.253629	0.960992	0.901942	0.297044	1.31949	1.55434	0.123611	0.299774	0.452722	0.155569	0.224579	0.0342907	0.646997	0.608877	0.60751	1.37127	0.272171	0.103961	0.10706	0.316329	0.252473	9.13321	0.506307	0.408745	1.8234	1.07323	1.61173	1.45647	0.604209	0.813851	1.74948	3.27332	2.05145	0.710779	0.621516	0.52789	0.0725953	0.823606	1.41508	1.00132	0.546082	0.758693	0.301435
EBA-175-047	0.115191	0.569751	0.598627	0.277467	0.351019	-0.0255097	0.131611	0.796099	0.979274	0.169149	0.971405	1.30832	0.092208	0.0807766	0.428205	0.0695075	0.690563	0.0511959	0.427918	0.479612	0.410775	1.45097	0.254902	0.116122	0.161681	-0.0216323	0.134724	2.05972	0.718054	0.466846	4.00672	0.593593	1.24464	1.22099	0.39543	0.978495	1.99517	2.2932	1.22759	0.533866	0.634207	0.409522	0.0798548	0.777956	1.28874	1.15521	0.44458	0.434206	0.0927146
EBA-175-048	1.16478	1.89558	0.869315	0.463181	0.395665	-0.00256121	0.317917	1.6437	1.31159	0.356937	0.974155	2.51474	0.179509	0.667698	0.514236	0.214787	0.660571	0.112669	-0.0246464	0.521775	0.305728	1.28398	0.136895	0.210709	0.255719	0.00106388	0.345229	0.791569	7.47413	0.954733	2.54162	1.06316	1.16598	2.06305	0.660323	1.02567	2.18473	2.30389	1.06832	1.65631	3.88532	0.500295	0.519015	1.02463	1.29205	1.08958	0.313033	0.467807	1.99792
EBA-175-049	0.238975	0.622526	0.379592	0.622712	0.386606	-0.042721	0.104059	0.23891	0.748672	0.287062	1.15122	1.13965	0.213425	12.6908	0.156294	0.356001	1.11412	-0.025646	-0.0614497	0.667129	0.172575	1.14431	0.120345	0.558231	0.116633	-0.00461016	3.85442	0.945453	0.475147	0.234443	0.794821	0.750114	1.09481	1.03261	0.670225	1.06452	1.13573	1.81383	0.292249	0.801551	0.964163	0.465438	0.506069	0.818801	1.48454	0.961339	0.628096	0.975106	0.0255484
EBA-175-050	2.98237	0.152814	0.260135	0.865631	0.735371	0.267545	6.90064	0.118586	0.00240778	0.0384673	0.157253	1.04454	3.41698	9.5569	3.05408	0.436994	1.27067	0.538748	10.2344	0.94302	0.737603	10.9925	0.536412	0.277549	0.048684	0.662602	2.20525	0.863862	0.304862	2.98048	12.4811	0.869143	0.818106	4.37259	0.430807	10.9597	0.857421	0.0338161	22.533	1.54942	1.96464	0.899763	27.2455	3.56031	0.520268	4.29711	4.25846	1.0413	0.757203
EBA-175-051	1.85223	0.153669	0.23435	0.939145	0.912108	0.164275	4.74214	0.3803	0.45353	0.353809	0.509811	2.15391	28.3246	46.0164	37.0037	1.45191	1.23755	0.58463	3.65403	1.9574	0.726089	21.5978	1.03803	1.38	0.0376742	0.997658	6.93715	1.12668	0.599177	6.87123	10.8325	0.864922	1.6416	5.22625	1.1489	58.6213	0.630233	0.181566	34.8409	1.43177	15.3417	1.09523	40.6475	5.62822	0.669936	0.0913329	0.467824	1.9787	0.706148
EBA-175-052	9.14412	7.2241	4.22575	2.89066	3.09671	2.84816	5.36721	1.50264	3.40926	2.7707	4.81928	2.97622	3.43759	16.4308	10.467	3.7196	1.12195	0.911427	1.35189	7.68886	4.59434	2.77274	1.83203	1.05366	2.08466	0.639266	2.7716	0.386525	0.886642	0.864159	1.7417	5.50089	7.23022	5.1128	4.27104	11.4844	16.4842	12.6687	27.7964	14.5883	15	9.11295	20.0809	8.4382	1.47629	7.59137	8.21639	9.96719	18.3082
EBA-175-053	0.651997	2.48228	0.0585606	0.0362133	0.0757854	0.189833	0.19862	0.0268124	0.340426	0.416168	0.606713	1.07601	0.390377	5.01751	0.376167	0.812897	0.272777	0.0646255	0.641463	0.271527	2.49777	0.470586	0.957169	0.328747	0.25399	0.245738	1.32644	0.0900064	0.146895	0.307361	0.55029	0.247709	0.331525	0.238114	0.536944	0.360641	1.24522	0.972791	0.649396	0.528607	0.803225	1.19302	0.834143	0.290152	0.226493	0.619182	0.397435	0.372743	0.671367
EBA-175-054	1.49118	0.133144	0.0689215	0.201791	0.482455	0.175979	1.51257	0.293167	0.0474815	0.0556751	-0.00462697	1.20978	3.24599	1.318	2.46026	0.369612	0.439935	0.382178	1.1963	0.982258	1.24541	1.41505	0.648585	1.46418	0.0578588	0.764001	0.412888	16.2078	0.57667	0.917408	2.66347	0.512875	3.31332	2.98893	0.554457	5.2064	1.47476	0.236287	14.2174	0.6445	16.5978	0.705571	0.683441	6.12842	0.326152	-0.0612992	0.42303	5.63651	0.498119
EBA-175-055	3.67161	0.637714	0.0240482	1.50581	1.20159	0.199432	3.7401	0.435623	0.418087	0.280176	6.06646	1.06744	5.08239	0.82728	2.40111	0.453651	0.462377	5.70672	0.807093	1.83048	0.594818	0.75479	0.735168	0.738867	0.0385917	0.904526	0.927089	1.61515	0.115812	7.06231	7.76589	2.49515	1.13828	0.415787	0.845534	7.92932	0.782866	0.740211	1.40033	8.75546	31.6095	1.11099	3.94038	3.4791	0.495776	0.402724	0.629569	0.872895	0.75143
EBA-175-056	2.27792	0.301782	0.0772934	1.52979	0.960101	0.18581	2.14001	0.396205	0.266207	1.86249	9.89128	0.679731	2.37478	1.08699	4.77348	0.424881	0.444429	2.45028	0.898318	3.25953	0.749694	3.08336	1.6343	0.941578	0.045014	1.11449	3.60375	2.57838	0.128548	1.16442	39.2828	1.54791	1.13427	0.429414	0.979936	58.6213	3.13928	0.311544	1.79683	6.886	4.50484	2.61939	2.88354	4.28031	4.44883	0.291912	0.824231	0.534337	1.03822
EBA-175-057	5.61405	15.0723	0.294466	18.8533	0.463272	0.244659	0.972298	0.156953	2.38475	2.30641	1.51921	1.48526	0.797476	0.932499	2.85317	1.04801	1.3372	0.420664	2.01889	0.721165	2.62984	2.21432	1.18679	0.973769	0.366452	0.301076	4.32024	2.66427	0.985874	4.63674	15.2861	0.224062	0.499736	0.536862	2.48527	0.870882	0.794201	0.751075	1.78121	0.889025	1.10944	1.90743	4.06405	0.438202	2.8134	0.82653	1.01433	2.88023	0.552621
EBA-175-058	10.9924	13.016	0.245006	0.69981	0.10269	0.222534	0.207547	0.0529178	0.435078	0.531484	1.29731	2.2048	0.755617	8.61125	6.6946	1.93211	1.4973	0.166667	2.47418	0.226846	47.5018	3.90195	1.09666	0.499032	0.184343	0.41047	3.69809	0.505066	2.48492	1.4905	11.5761	0.164562	0.333333	2.08681	0.953045	0.364839	0.554671	0.176554	1.57197	2.73613	18.5942	0.727532	1.19701	0.853272	0.367253	0.418046	0.632866	2.8257	0.684277
EBA-175-059	25.9657	0.904791	0.512515	18.9422	0.295024	0.234762	0.44337	1.37602	0.381543	0.710866	1.78652	2.65824	8.18683	11.1698	4.19034	1.12509	1.40007	0.164207	4.44243	0.324625	5.16325	4.78858	1.43208	0.826704	0.208543	0.418238	1.82759	0.695933	2.57891	0.365501	3.18882	0.54855	0.500339	1.57401	0.841096	2.05806	2.62039	0.470288	1.17652	3.28015	14.1688	0.790593	2.41391	1.05772	1.26304	21.1271	2.06458	0.828299	0.635639
EBA-175-060	3.37615	2.51916	0.0598799	19.6772	2.78232	0.277924	0.586098	0.978809	1.05027	2.75569	0.0234726	0.755381	0.69097	6.5717	1.39788	0.242879	1.93579	0.362105	0.578625	9.44512	0.329399	0.704791	0.900734	0.460056	0.0358392	0.730936	14.9739	0.901687	0.672584	1.31839	5.3625	1.31152	1.39629	3.06313	0.463063	4.0883	0.519281	0.158747	1.16462	8.60941	4.49638	0.749009	1.85658	3.00356	0.579228	3.09709	1.46313	0.329501	0.602435
EBA-175-061	4.58624	25.4808	0.479009	0.781666	4.15775	0.335464	0.245241	17.3438	4.99706	3.67807	0.432254	0.739778	1.74874	4.23169	1.34686	0.732583	0.401444	0.301968	8.49489	1.2979	0.904697	0.238545	16.261	0.364008	0.303034	0.42018	18.6496	0.456335	22.1648	2.1491	8.78066	0.374697	0.0743839	0.398453	8.54133	2.58598	18.9961	0.432256	0.559415	1.55919	1.14933	1.03952	1.35829	0.374752	0.169114	0.553172	0.694442	1.28716	0.701295
EBA-175-062	5.63997	1.41473	0.196245	0.280487	0.850383	0.284338	0.404644	2.06713	1.10427	0.757397	10.1176	1.17112	1.46476	5.27408	1.70958	1.05449	0.652929	0.268758	31.1672	1.77465	0.646553	2.67868	6.85142	0.491292	2.15556	0.56195	18.6496	5.87245	48.0633	1.15309	1.06759	0.186574	0.192554	0.104139	1.81694	14.7443	0.955134	0.221059	0.442506	3.29437	10.7708	1.34486	0.700724	0.894087	0.248011	0.397078	0.505058	0.570476	0.522432
EBA-175-063	2.91825	1.48827	0.155118	0.227843	1.71327	0.732102	0.190505	0.313022	0.426338	0.673776	1.11924	2.00402	0.69488	1.16183	2.09485	1.6536	1.66764	0.129766	2.02742	0.702013	0.913429	0.6581	1.1639	3.23737	0.358842	0.239657	3.74516	19.4721	4.36556	2.28159	2.69931	0.220802	0.151556	0.093359	1.9815	1.18439	1.62758	0.324635	0.612886	0.974255	1.61252	1.081	0.966095	3.51816	0.236355	0.845193	0.504224	0.826769	0.47631
EBA-175-064	11.0768	0.334085	0.0961109	0.110228	0.187512	0.633614	0.262731	0.044216	0.269009	0.561831	1.77125	1.63609	0.495434	0.281046	0.39731	1.07262	1.71662	0.103116	0.208759	0.271588	1.08643	0.429244	1.16247	4.77768	0.169432	0.268711	1.38283	3.27716	9.43101	0.878279	1.35423	0.155605	0.185922	0.150337	1.02858	0.18789	0.42581	0.195974	0.599284	1.54768	0.830244	1.11336	0.917713	1.68135	0.497254	0.490268	0.445823	0.482944	0.541719
EBA-175-065	2.17938	0.330606	0.0827	0.289616	0.166219	0.157298	0.180767	0.0616196	0.283212	0.553739	1.43037	3.69433	0.860675	0.307563	1.43096	1.11084	1.39861	0.124846	0.345297	0.225056	1.20759	0.421123	0.919971	0.586756	0.15941	0.242819	18.6496	0.282337	3.7368	1.17279	0.960057	0.164562	0.21034	0.169586	0.698799	2.32667	0.249953	0.31897	10.5757	3.17877	1.0464	0.972307	0.697792	0.300727	0.390564	0.389312	0.382417	0.428697	1.00419
EBA-175-066	35.1361	0.261891	0.149809	2.24078	0.0562646	0.151101	0.136945	0.294939	1.7385	0.546995	1.38897	6.57875	2.10988	0.304696	0.437717	0.950856	1.26044	0.0805658	8.00496	0.212528	2.04151	0.77179	0.872759	0.576435	0.146943	0.38652	2.10129	5.23706	0.497707	0.455412	0.644052	0.249724	1.00015	0.164966	6.95785	0.565182	0.398522	0.179791	8.91272	1.27425	1.32045	0.993881	0.752039	0.375633	0.612014	0.636267	0.94306	0.405326	1.03816
EBA-175-067	35.1361	2.38288	0.0944989	4.48163	0.0665548	0.150453	0.263542	0.380639	0.953498	0.586108	1.69849	3.05452	6.71519	0.817115	1.15235	1.094	1.422	0.324108	5.0709	0.208054	1.25071	1.08481	3.01708	0.774242	0.294344	0.817623	6.06767	19.4721	11.7802	3.12637	7.40298	2.90438	0.648353	8.26429	22.2174	0.372109	0.701724	1.45637	9.01378	13.7826	1.35841	0.809677	1.49977	3.31989	0.44615	0.726351	0.797059	0.547155	2.77778
EBA-175-068	4.02933	0.897922	0.188198	10.6692	-0.0173598	0.0930041	0.0931223	1.42555	1.11847	0.409424	0.168527	0.638427	0.217982	1.17222	0.345158	0.544752	0.275701	0.154982	0.262973	0.208261	0.306998	0.123565	0.493341	0.329607	0.196491	0.156081	5.40684	0.0428959	1.17439	0.411251	0.473503	0.0980442	0.0725752	1.21675	0.863351	0.155609	0.0491038	0.114247	0.0788367	0.315005	0.606369	0.915055	0.472739	0.565102	0.0938025	4.78476	0.378246	0.334437	0.303564
EBA-175-069	2.31943	0.367174	0.21055	5.99034	0.0413804	0.174718	0.323194	7.09238	0.769401	3.32673	1.08427	1.98097	1.04699	2.08096	0.935279	1.13739	1.00164	0.126691	5.49156	0.276957	1.32056	0.540719	0.775473	0.503333	0.28274	0.460311	0.585175	0.216424	5.44124	0.309723	4.29687	0.212434	0.82169	1.08277	0.982719	1.47561	0.504763	1.43969	0.330992	1.35538	2.53761	1.49173	0.778429	0.880657	0.299115	4.03486	0.513401	0.442719	0.558071
EBA-175-070	2.76276	8.84883	0.181046	0.14051	0.2479	0.361702	2.99856	0.414054	0.372802	3.11093	2.47793	3.40997	4.27178	22.4835	1.05321	1.24556	7.17399	0.229397	6.60695	1.34196	8.00993	1.89171	1.82789	0.506773	0.387478	0.21628	0.708719	1.53656	6.17978	2.45918	12.9898	0.24922	0.441254	0.185756	0.763541	0.323639	0.913145	0.908056	0.478764	1.90637	3.53026	0.937458	13.9612	1.18877	0.378012	1.28006	0.525861	0.999708	0.812579
EBA-175-071	22.2178	0.367174	0.113098	0.208368	0.242315	0.245372	1.84776	5.92796	2.82341	2.15536	1.40826	13.3183	6.19483	22.4835	1.99947	1.03765	1.95129	0.698647	12.1653	0.626846	15.304	0.409311	1.23257	0.605676	0.24741	8.92507	18.6496	8.67953	6.00278	3.37767	8.42125	0.185223	0.232045	0.197305	0.760169	0.194789	8.98561	0.416882	0.367338	0.789421	1.64211	0.92916	2.59351	0.666446	0.219321	1.78619	0.459172	0.62189	0.924528
EBA-175-072	35.1361	0.401767	0.190228	4.79293	0.378101	0.158073	0.466356	1.25258	9.20834	0.761443	1.56584	3.6069	0.988714	6.63324	2.1907	4.82277	1.60477	2.64084	1.37736	0.268009	5.38756	4.34342	1.01225	0.523973	0.284077	0.551582	5.55675	2.10603	11.6393	0.407475	0.78468	0.432648	2.67775	0.231184	0.999579	0.468646	14.6159	0.416882	0.806174	6.56584	1.14804	2.0601	9.9074	24.8872	0.495461	0.564821	0.850454	0.656166	1.06038
EBA-175-073	3.22263	0.72013	0.171082	0.582046	0.249645	0.17589	0.273281	0.864963	0.568917	0.648824	2.12941	1.99346	5.03673	7.1711	0.48752	1.17366	1.32843	2.43112	0.620882	0.435347	21.2615	0.676556	1.19564	0.739841	0.483546	0.407234	17.685	0.593159	10.5578	0.545005	0.94955	1.17089	0.313437	0.223484	0.843793	0.603151	1.5971	0.337582	0.764653	1.61323	1.03418	1.0055	25.4873	1.74178	0.484617	0.998818	1.02232	1.19913	2.36017
EBA-175-074	3.49888	0.376951	0.175868	0.268924	0.142134	0.132611	15.3738	1.89061	0.337922	1.7858	3.3245	1.73263	1.46558	0.654073	2.83767	1.09205	1.38984	0.258303	13.9122	0.63361	4.38063	0.64112	0.736844	1.69619	0.328078	0.724411	18.6496	5.48915	5.92941	1.69129	10.5714	0.624138	0.578717	0.33436	11.6725	6.76734	1.76412	2.17764	0.864877	28.4129	0.869487	1.06192	2.04811	3.22624	4.06262	1.92395	1.0632	0.677199	0.924528
EBA-175-075	35.1361	0.305509	0.0716304	0.241811	0.215088	0.144904	15.3738	2.70044	0.262453	0.540251	11.6202	1.2888	0.624295	3.43403	6.23416	0.741003	0.475281	0.714022	1.92201	0.372707	1.74789	0.172953	0.897796	0.389809	0.18127	0.334089	7.06341	4.58668	2.94229	0.514823	0.788543	0.305156	0.691763	0.166506	0.994183	0.445623	0.228728	1.22547	0.282602	1.84419	1.86473	2.6318	0.784294	0.933466	0.170907	8.89077	0.508395	0.569697	0.742138
EBA-175-076	35.1361	0.469449	0.215914	14.9367	0.217532	0.212297	15.3738	2.09622	0.715866	1.51606	13.9291	3.21303	0.7154	4.66921	7.92418	1.7961	1.96665	0.264453	1.30206	0.337808	1.34076	1.01836	4.18174	0.41819	0.245944	0.516628	7.91494	19.4721	9.99247	1.13371	8.32916	3.01323	5.47012	0.287425	1.36645	0.654852	2.20713	1.5281	0.520911	2.22245	41.1599	3.66649	2.43004	1.0727	0.187045	9.42694	0.71947	0.845465	0.720755
EBA-175-077	8.87669	0.390487	0.189093	0.469152	0.0413804	0.185423	9.36069	0.145946	0.498993	0.625896	0.788408	2.38829	0.456859	0.713915	0.979444	1.91527	1.44321	0.107011	0.447198	0.282327	0.707678	0.206135	1.21827	0.398409	0.122926	0.236346	0.837078	2.6021	2.74521	0.347907	1.15568	0.273409	0.596805	0.161886	0.572013	3.8862	0.591851	0.326253	0.235615	0.654696	3.40545	1.0752	0.983689	0.500771	0.242631	0.391642	0.441652	0.882857	0.706918
EBA-175-078	1.08099	0.364918	0.139025	0.83218	0.207758	0.154021	0.370663	0.0488452	0.903786	0.746607	1.52443	2.44977	6.23341	0.509664	1.2496	1.93147	1.37449	0.115006	0.658028	0.495302	0.686394	0.370922	0.833415	0.574715	0.185077	0.54252	3.68759	0.325446	1.61918	0.496396	1.23201	0.363107	0.117793	0.158037	0.562571	4.36363	2.45368	0.604612	0.268546	0.989205	8.1287	0.783125	0.843673	0.637365	0.317942	0.345047	1.15017	0.856371	0.825157
EBA-175-079	0.49981	1.63656	0.135449	0.349867	0.977791	0.213847	0.231893	0.0494371	0.316646	0.517323	1.48423	1.65242	0.885298	0.243421	0.450402	1.84338	1.32989	0.251538	0.396499	0.279642	1.14483	0.762193	0.821255	0.584175	0.162343	0.405292	0.962145	0.358813	0.468787	0.384564	0.521845	1.59116	0.0620243	0.175746	0.814795	0.368474	0.45992	0.296313	0.418881	0.68118	0.956978	1.15402	0.793091	0.723728	0.23008	0.518226	0.651059	0.848581	0.855765
EBA-175-080	0.650343	0.391239	0.111517	0.529099	0.149813	0.391237	1.09148	0.0581389	0.326658	0.536879	1.2748	1.3671	1.02483	2.36154	27.1619	0.757195	3.58302	0.239852	0.689151	1.00756	1.12573	6.73977	0.685409	0.982369	0.24081	0.396877	3.55152	0.409618	1.5359	0.374636	1.18612	0.315234	0.053885	0.3359	0.855258	2.06937	0.491757	3.08189	0.524832	1.94303	21.4641	0.953223	1.29818	2.15752	0.312563	0.66733	0.66691	3.76284	1.18491
EBA-175-081	0.258613	0.423576	0.0907465	0.252491	0.0413804	0.30138	0.412863	0.078153	1.49486	0.764141	1.32585	1.59526	2.5769	0.537972	1.06871	0.82909	1.69469	0.194957	1.12135	0.251902	0.927073	0.85152	9.9934	9.91206	0.380145	0.450603	1.46139	0.453958	1.93141	4.11348	0.829181	0.36613	0.0591527	0.198845	0.764215	0.608401	5.43428	1.167	0.596358	0.990932	1.56556	0.778147	1.17649	1.33729	0.690911	0.743435	2.02601	0.77847	0.887631
EBA-175-082	2.01892	12.9219	4.00715	1.2089	0.0454436	0.2061	15.3738	24.7631	32.0205	0.64815	0.172575	1.33732	2.62122	0.457347	2.24379	0.767559	0.494289	0.46679	31.897	0.523043	4.45104	2.44835	1.52082	6.22683	0.350078	0.214464	7.72725	1.36194	9.03756	0.530073	1.34882	0.780857	-0.0679456	0.113378	0.810074	0.503383	4.7275	0.34891	0.244922	0.96272	7.39789	1.16481	3.41822	9.86246	0.163734	0.991166	0.524247	0.69278	0.47086
EBA-175-083	9.56484	8.54133	1.19857	1.39087	0.46048	0.24793	2.14533	0.967568	2.44211	0.714238	1.05854	2.43921	2.48497	1.16434	9.48171	1.26628	1.66252	0.282903	19.5901	0.452349	3.88235	0.22032	2.67089	0.413029	0.582547	1.25908	18.6496	0.66407	4.56264	2.4954	2.12481	0.579289	0.239581	0.170356	0.937534	0.947693	3.67311	0.324635	0.301477	1.0842	7.23835	1.23119	3.51498	17.8271	0.148493	2.60598	0.690885	1.07216	0.750524
EBA-175-084	3.50991	0.435608	0.164953	1.39209	0.166918	0.161158	15.3738	2.24639	0.454944	0.593526	0.925885	2.2855	1.78978	0.257038	2.54919	2.18666	1.43516	0.258918	2.93901	0.370917	0.90306	0.269783	4.00602	0.978929	0.240077	0.384578	18.6496	0.273902	14.9074	0.462401	13.4667	0.568203	0.21456	0.152647	0.517387	3.9383	0.416714	0.387751	0.997315	0.700756	4.0848	0.893481	1.2344	2.22449	0.317942	1.51692	0.412452	0.764448	0.797904
EBA-175-085	3.90692	0.345366	0.18194	0.413161	0.0430587	0.169693	15.3738	0.0641769	0.28786	0.583411	1.23662	2.04341	1.36298	0.192755	0.572561	2.04481	1.45344	0.269373	0.479827	0.35123	0.517754	0.532598	4.55303	1.09503	0.273077	0.361922	13.3806	0.312626	18.0532	0.534838	18.0149	0.831249	0.0303757	0.120308	0.84784	0.583359	0.343187	0.29955	0.898667	0.685786	0.984641	0.982264	0.678732	0.416171	0.206769	1.80348	0.359057	0.550222	0.939623
EBA-175-086	2.05752	0.398759	0.184622	0.452111	0.16971	0.218494	4.11738	0.0590663	0.259074	0.634662	1.38575	1.54146	0.767108	0.214317	0.521818	2.03315	1.61647	0.289053	0.692665	0.331544	0.403691	0.467633	1.04659	0.661578	0.339078	0.466138	1.97775	0.393915	3.92837	0.609499	3.45123	0.392334	-0.0303757	0.169586	0.717682	0.372917	0.337123	0.319779	0.421745	0.730694	0.769129	1.01131	0.722716	0.420577	0.207666	0.619182	0.379945	0.702128	0.856184
EBA-175-087	0.179241	0.401015	0.164953	0.289616	0.0573242	0.187509	0.245689	0.0372546	0.353567	0.680519	1.08828	1.18409	0.676003	0.226391	0.472955	0.885439	2.94334	0.175277	0.902491	0.286801	0.402053	0.53186	0.739706	0.783702	0.372078	0.438304	1.27512	0.393915	0.644987	0.337215	0.664156	0.373185	-0.0039968	0.148027	0.574036	0.260224	0.2166	0.298741	0.306488	0.930479	1.01745	0.993051	0.758636	0.49284	0.379805	0.470854	0.531755	0.744194	0.869602
EBA-175-088	10.2839	7.71056	0.136343	0.883302	0.926828	0.276592	0.516826	0.817396	0.665608	1.11211	1.76321	2.59195	1.85873	1.58467	2.482	0.919767	1.92571	1.45326	4.12217	0.396868	3.82887	5.18576	2.16649	1.2636	0.730681	1.44551	1.76233	1.77647	5.38956	1.50067	1.69293	0.898775	0.0544879	0.265833	1.06432	1.49217	5.15186	0.703333	4.62524	15.6028	10.5482	1.04781	1.80839	3.13579	0.94247	14.9889	1.17796	3.30946	2.83187
EBA-175-089	1.90919	2.14165	12.0313	1.48155	7.11851	1.57642	2.9466	0.254054	28.7439	1.12897	0.954426	5.78235	1.58869	4.46138	5.58155	1.61669	1.95568	0.714022	2.30752	0.364653	4.33315	0.525216	1.48287	1.43303	1.05482	0.679748	1.92847	0.533806	1.32515	4.70823	2.42998	6.79465	1.27478	0.485274	8.78006	12.587	2.26768	2.06924	5.62998	3.28413	10.9445	0.890992	9.00788	2.53221	1.3974	1.1426	1.0595	3.51745	1.37862
EBA-175-090	0.484923	0.348374	0.17747	0.473108	0.142483	0.185185	0.356056	0.0433415	0.655229	0.602967	0.817752	1.95071	0.754796	0.200517	0.692371	1.93406	1.65229	0.268143	0.461254	0.482774	0.428796	0.367231	1.01726	0.471512	0.246677	0.354802	0.735329	0.193932	0.416301	0.328012	0.610104	0.258291	0.232346	0.136477	0.659009	0.374937	0.295751	0.241289	0.185503	0.458942	1.08564	0.828761	0.597361	0.527209	0.194217	0.381546	0.373344	0.804956	0.755556
EBA-175-091	0.510287	0.518331	0.21949	1.04275	0.109671	0.283563	0.328464	0.208845	0.744819	0.667706	1.17069	2.33834	5.56776	0.490672	0.765666	1.8939	1.73197	0.298893	0.495388	0.423714	1.9853	0.805011	1.17749	0.602236	0.58108	0.477142	0.744199	0.380059	3.85115	0.360126	0.651326	1.39211	0.0795086	0.891819	0.751401	0.427042	0.358579	0.236434	5.49054	0.832602	0.907442	0.730851	0.901585	0.398546	0.248907	0.451439	1.46702	0.720824	0.844864
EBA-175-092	0.675707	1.66485	0.226643	0.643515	0.127473	0.392786	0.515327	0.257985	0.352043	0.837646	1.57629	2.08952	1.50251	0.395355	0.96394	2.13938	1.82994	0.714022	0.988831	0.428188	1.66767	0.982928	1.02083	1.05289	0.661014	1.70119	1.18818	2.31377	0.96954	0.791863	0.727199	1.26009	0.554299	0.198075	0.83705	0.771988	0.311613	0.24938	0.431415	1.30299	0.969201	0.551626	1.59287	0.55629	0.242404	0.567317	0.699223	0.84157	1.48889
EBA-175-093	0.242041	0.589773	0.32478	0.896995	0.206013	0.209973	0.287888	0.55715	4.59555	0.685914	1.50192	1.69421	1.33262	0.329422	2.2109	1.29284	1.74879	0.435424	0.75742	0.513199	0.968551	1.85627	0.822685	1.34616	0.54148	0.690104	1.59064	1.18919	1.01238	0.635869	0.592151	0.712324	0.104529	0.227334	0.815469	1.58225	0.331817	0.42821	0.580671	2.08888	0.69965	0.827102	1.08852	1.01983	0.434198	0.583459	0.854171	1.67043	1.54298
EBA-175-094	0.813602	0.185312	1.57519	1.09722	2.72975	0.182566	0.478803	0.12821	-0.0804199	0.254965	-0.0921679	2.84173	0.669251	0.867456	1.35613	0.217432	38.0886	0.407413	1.73536	0.842744	1.40892	0.927545	2.36132	1.60818	0.20809	0.480196	0.870272	0.707997	2.36163	0.934577	1.9486	1.09371	1.04537	0.421141	0.838621	2.22875	1.20669	0.137384	1.61963	2.11659	3.06979	1.59775	2.64587	3.38868	0.469471	0.254354	3.20482	0.693871	0.657943
EBA-175-095	25.8413	2.79316	0.0340945	19.6772	0.439794	0.948446	2.84256	0.350298	0.17885	0.44465	-0.0473167	2.21264	2.6247	6.54587	6.34268	3.17546	3.09494	1.09277	0.979177	0.53998	0.19122	4.26885	0.584436	0.414934	0.0303343	0.435007	2.74054	2.57512	0.36249	14.0823	2.88167	1.15618	11.2568	7.56185	0.655066	6.18258	0.366202	1.62355	34.8409	4.74476	4.88101	11.8572	3.48219	4.44524	0.349736	1.119	8.92291	0.628974	2.3675
EBA-175-096	0.785436	0.238882	-0.00849352	0.0309799	-0.018199	0.0812257	0.0728342	-0.0193071	0.114412	0.269831	0.598719	0.747463	0.744947	0.216041	0.557056	0.3064	0.830577	0.194342	-0.0256636	0.200353	0.314732	0.570249	0.592002	0.537734	0.141076	0.288777	0.427417	0.0752266	0.0150018	0.304184	0.247184	0.114043	0.367096	0.109528	0.418925	0.500959	0.161266	0.0179538	0.383087	0.19525	0.323952	0.851994	0.21763	0.221414	0.00414659	0.238655	0.557618	0.502702	0.157218
EBA-175-097	0.253334	0.212213	-0.0344211	0.0197033	-0.0131641	0.096213	1.14669	-0.0288791	0.738264	0.184186	0.0201064	1.32771	1.91618	0.170332	0.559406	0.320002	0.561546	0.0639606	-0.00407856	0.0675615	0.165641	0.557699	0.589083	0.42937	0.0596755	0.273889	0.361543	0.0382772	0.000702929	4.0134	0.139682	0.102633	0.0367021	0.092589	0.316417	0.956983	1.01578	0.0325191	0.211991	0.16416	3.09537	0.735829	0.183909	2.0973	0.0346296	0.204485	0.359057	0.231608	0.138034
EBA-175-098	0.531792	0.122913	-0.0111757	0.0175225	-0.0341428	0.158303	0.0314465	0.110172	0.0494368	0.136306	-0.065028	0.526028	0.901713	0.16947	0.690961	0.471562	0.568126	0.197417	0.0360796	0.116779	0.113095	0.560652	0.548801	0.812943	0.0696544	0.113359	0.117778	0.103653	-0.0595464	0.0187581	0.197821	0.120562	-0.0583533	0.0794995	0.479621	0.382207	0.0316468	0.0648865	0.195526	0.44973	0.295646	0.550796	0.0556217	0.247852	0.0507677	0.164879	0.352383	0.458299	0.138801
EBA-175-099	33.5546	0.78401	0.785219	6.98722	0.607389	0.605127	1.45892	0.189654	1.60272	0.660747	0.231017	0.490108	1.50625	2.57349	6.49346	0.682298	1.53129	0.521543	5.884	4.67211	1.01109	10.5194	2.2169	0.61091	0.0330868	0.928222	20.7672	2.19883	2.43367	1.27021	2.48029	0.980583	3.69098	2.14598	0.707291	3.74714	7.73704	0.242809	1.86136	8.06169	11.6781	20.1303	6.51797	53.8668	0.48217	0.131555	0.510022	0.7686	0.519455
EBA-175-100	3.42989	4.40189	3.90324	0.196742	1.00886	0.830849	1.92588	0.469486	0.486661	2.27707	0.197474	0.37401	1.87114	1.35817	3.15266	0.502632	4.74613	0.211843	1.56423	21.5349	1.40316	1.07444	1.06222	2.8643	0.0995056	1.47324	11.6155	0.857341	1.35497	1.35218	0.880907	0.716336	1.9063	1.81697	1.4707	1.72201	1.93676	0.390335	1.04266	1.22914	8.35568	1.44444	0.799738	3.31656	0.359714	-0.0109546	0.93005	0.775811	0.610712
EBA-181-001	0.236792	0.207768	0.0299508	0.101257	0.0136886	0.0883625	0.148306	0.0372546	0.187613	0.154514	0.132363	0.617772	0.639889	0.23329	0.390263	0.348121	0.723842	0.0461255	0.0240321	0.0765101	0.247791	0.463941	0.657971	0.494732	0.200477	0.328263	0.694147	0.0955488	0.0944652	0.244809	0.279515	0.118117	0.281483	0.115688	0.520084	0.375341	0.251469	0.0430385	0.332975	0.36452	0.509871	1.02956	0.400165	0.34479	0.0678023	0.384653	0.515904	0.240177	0.395388
EBA-181-002	0.117138	0.27646	0.0353152	0.1192	-0.00477264	0.078371	0.145871	0.0659705	0.385913	0.19093	-0.00852286	0.703753	0.7589	0.20138	0.482352	0.351091	0.49502	0.0676507	0.0807555	0.0675615	0.217448	0.565819	0.655052	0.536874	0.152076	0.339267	0.438822	0.080769	0.0641544	1.13689	0.224552	0.0993735	0.0659432	0.122618	0.796586	0.664546	0.172636	0.0203813	0.225593	0.935085	0.293716	0.883524	0.414093	0.903503	0.0749748	0.286026	0.566795	0.413896	1.33249
EBA-181-003	24.0959	0.114024	0.0308449	0.149853	-0.00896837	0.60581	0.741939	5.20069	4.58244	0.41347	1.26234	4.52723	1.21196	2.1236	1.70958	0.533093	0.481861	0.541205	0.691159	0.433645	3.15049	0.648503	1.05553	1.2894	0.223549	5.19144	7.625	0.452274	7.31464	9.32323	3.95724	0.308683	0.220288	0.251973	1.10006	2.00959	2.52024	0.175745	0.756779	23.9943	34.9989	0.418866	10.3589	38.0588	0.992155	20.2808	0.782603	0.709918	3.33189
EBA-181-004	0.713754	0.297876	0.0609939	0.00406523	-0.00896837	0.139034	0.0955569	0.109779	0.291953	0.503835	0.0291472	0.405464	1.17913	0.195343	0.589006	0.305752	0.332724	0.391759	0.123925	0.158837	0.225228	0.795414	0.615938	1.13201	0.178734	0.422122	0.146749	-0.0125281	0.190828	0.079853	0.269007	0.0569959	0.115108	0.0525505	0.270558	0.38867	0.199924	0.058413	0.43821	0.475639	1.05991	0.579007	0.221296	0.303371	0.311666	0.458428	0.251434	0.285102	0.292278
EBA-181-005	3.9378	0.304005	0.0728654	8.95542	0.311081	0.139748	0.252181	0.152989	0.485336	0.329849	0.118308	1.08946	0.607059	0.925332	0.467317	1.54933	2.09604	0.0824108	0.240384	0.169575	0.460937	5.59623	0.862298	0.640937	0.305344	0.985921	1.91566	0.383754	2.37754	0.668593	0.563874	3.82303	0.618208	0.194225	4.46259	0.56599	0.494031	0.659153	0.598568	1.31162	1.52889	1.04781	0.906717	0.964399	0.369046	0.654905	1.22556	0.402245	0.569811
EBA-181-006	1.7548	0.254371	0.0773357	1.69182	0.0615199	0.131183	0.208359	0.0398651	0.579842	0.28062	0.0660639	0.958811	0.607059	0.250539	0.320256	0.741651	1.03893	0.098401	0.156052	0.163311	0.561961	0.534813	0.848287	0.70028	0.239344	0.734768	1.68504	0.387449	0.51431	0.328815	0.399949	1.20566	1.75982	0.176516	1.52763	0.597496	0.513739	0.205685	0.632931	0.79633	0.792932	1.20464	0.695592	0.981053	0.752774	0.624618	0.593493	0.380552	7.55556
EBA-181-007	0.761726	0.259893	0.0791238	0.121443	0.0430587	0.110487	0.17184	0.0494371	0.391376	0.294108	0.0856524	0.695587	0.602955	0.242777	0.364421	0.433348	0.750891	0.0742482	0.0757357	0.21504	0.192285	0.514142	0.628781	0.689959	0.332478	0.416943	1.40944	0.342186	0.189494	0.330342	0.634334	0.190648	1.02909	0.190375	0.467482	0.454509	0.362896	0.13043	0.446085	0.857359	0.642395	1.0893	0.610556	1.67266	0.171803	0.477843	0.797059	0.325885	1.53237
EBA-181-008	0.158308	0.211405	0.0621368	0.1192	0.0229192	0.107632	0.162913	0.0476967	0.332377	0.288038	0.0261336	0.608166	0.529086	0.282449	0.224408	0.385808	0.607603	0.0516605	0.135471	0.26443	0.188584	0.475451	0.563396	0.575575	0.284077	0.525042	0.877881	0.694996	0.136245	0.378527	0.275474	0.204875	0.226317	0.117998	0.46411	0.614056	0.238583	0.0859253	0.815415	0.375459	2.54034	0.954053	0.449281	1.10858	0.0964922	0.348153	0.837105	0.223039	1.44319
EBA-181-009	4.24934	0.188945	0.0603487	0.236578	0.0271149	0.419898	0.131264	0.0685811	0.306702	0.248925	0.0841456	0.644191	0.685852	0.216041	0.493158	0.37959	0.512565	0.0676507	0.0842693	0.13557	0.395504	0.748166	0.51786	0.594496	0.240077	0.548993	0.632058	0.688748	0.108392	0.614583	0.235868	0.154987	0.646846	0.157267	0.369694	0.569221	2.02072	1.63038	0.630699	0.473911	0.544779	0.788933	0.642078	5.53154	0.070492	0.24875	0.595161	0.243293	0.774004
EBA-181-010	0.805838	0.129536	0.0379973	0.122938	0.0136886	0.0847941	0.102861	0.0424757	0.199625	0.105285	0.110515	0.50057	0.781061	0.200517	0.578669	0.307695	0.384629	0.0116851	0.0817594	0.138255	0.217448	0.494209	0.515525	0.561815	0.177743	0.452545	0.455928	0.0438196	0.105115	0.138657	0.269007	0.175164	0.150049	0.114148	0.282698	0.679895	0.469016	0.0907804	0.190515	0.764088	0.738893	0.63626	0.54458	1.0987	0.0409055	0.553172	0.323183	0.1911	0.240863
EBA-181-011	0.565979	7.68955	0.0683952	0.183111	21.8758	0.0897899	0.4766	0.0389949	0.144556	0.107308	0.0675707	0.581747	1.89484	0.486014	1.16832	0.29473	8.03884	0.111931	0.197214	0.178523	0.229289	4.47483	1.18747	0.645238	0.270877	0.28101	0.1949	0.531619	0.855464	0.142471	0.243142	9.34802	0.0186148	0.0802695	2.04894	0.561547	1.52805	0.205685	0.398121	0.872328	1.3669	0.517606	0.397966	0.698556	0.177183	0.560161	0.480029	1.66652	0.562398
EBA-181-012	0.329263	1.64222	0.0719714	0.25153	2.91195	0.276774	0.335768	0.0842443	0.774718	0.468094	0.0893651	0.9713	0.679897	0.266063	0.281176	0.550692	0.878827	0.0952433	0.139989	0.272657	0.585428	0.899506	0.889212	0.591916	0.223944	0.414354	1.63626	0.487212	0.260765	0.586177	0.49856	2.01496	0.177783	0.299711	0.411507	0.333333	0.454614	0.326253	0.630783	0.907449	1.16863	1.49671	1.10171	1.36175	0.48022	0.937582	1.35353	1.33546	0.782638
EBA-181-013	8.53813	0.522843	0.141708	2.3418	1.00467	0.205406	0.348752	0.191548	0.555695	0.659614	0.251363	1.04863	0.706371	1.06986	0.521048	0.607223	0.884675	0.172225	0.390977	0.207159	0.686394	0.915748	0.718101	0.663298	0.304611	0.954203	1.48547	1.53062	0.430226	0.44184	1.33059	0.690151	0.343884	0.790953	2.1396	1.05473	0.397006	1.12977	0.795436	1.99964	1.25483	1.56309	1.22927	1.5265	0.89443	0.685191	1.22765	1.44919	1.9836
EBA-181-014	0.33439	0.309269	0.04962	0.215644	0.050611	0.0755163	0.241631	0.044216	0.331285	0.484279	0.0600367	0.698949	0.597209	0.244502	0.199037	0.434644	0.603948	0.0910209	0.0462749	0.159732	0.270734	0.529645	0.702339	0.566975	0.257677	0.421474	1.25232	0.892423	0.171471	0.314305	0.378934	0.190262	0.0891552	0.144177	0.522107	0.569221	0.224938	0.119102	0.345145	0.428427	0.392787	2.77535	0.653074	0.458388	0.568082	0.279814	0.77787	0.88052	0.475052
EBA-181-015	0.254988	0.334837	0.877879	1.5911	0.151559	0.139034	0.201867	0.10742	0.38045	0.319734	0.0977068	0.568778	0.621012	1.10665	0.483291	0.686597	0.519145	0.118081	0.16559	0.650112	0.717502	0.551054	0.593753	0.657278	0.317078	0.508213	5.20265	0.318169	0.156725	0.264665	0.453857	0.18623	0.194664	0.204235	0.480969	0.578512	0.632596	0.089162	0.634341	0.598273	0.356118	2.80688	0.482269	0.500654	0.162838	0.213027	0.621858	0.59073	0.580294
EBA-181-016	0.197558	0.300244	0.0567725	0.213401	0.0450946	0.0905036	0.164536	0.0700737	0.313258	1.37646	0.0871592	0.533233	0.618549	0.203967	0.578669	0.502004	1.81093	0.0943685	0.308151	0.158837	0.570147	0.549578	0.669646	0.590196	0.252544	0.484262	1.02804	1.82052	1.06166	0.18066	4.03002	0.161034	0.254051	0.232724	0.391949	0.477936	0.20902	0.23771	0.370917	0.359338	0.396647	1.02375	0.529185	0.397951	0.0866301	0.195166	0.568464	0.334437	0.683438
EBA-181-017	0.215002	0.206994	0.0442557	0.178263	0.0279541	0.0705205	0.110164	0.053788	0.197747	0.383124	0.0879126	0.521225	0.805684	0.178094	0.436777	0.363397	0.330531	0.0559656	0.0887871	0.193736	0.298117	0.421861	0.354399	0.522253	0.255477	0.465491	0.57377	0.127879	0.0952844	0.136366	0.17363	0.109153	0.0463629	0.122618	0.345351	0.532061	0.196892	0.135285	0.323669	0.344368	0.439749	0.592283	1.1303	0.433502	0.0731817	0.233995	0.469183	0.231608	0.36518
EBA-181-018	0.39725	0.130288	0.0433616	0.125181	0.191003	0.0312681	0.0566038	0.0459564	0.198999	0.130911	0.0668173	0.452537	1.02319	0.153946	0.647266	0.529855	0.285936	0.108856	0.198218	0.180313	0.414606	0.633	0.454227	0.580735	0.293611	0.378752	18.6496	0.0410484	0.00844811	0.0401413	0.176863	0.130342	0.0135891	0.0879692	0.336649	0.419772	0.158234	0.0470844	0.194094	0.228068	2.06992	0.40559	0.804087	0.454946	0.334724	0.393195	0.303994	0.276011	1.11069
EBA-181-019	0.17488	0.309269	0.443909	0.509319	0.050611	1.99085	0.192128	0.183445	0.351497	0.437748	0.116298	1.3671	0.88776	0.497839	0.303812	1.05837	0.865668	0.116238	0.37642	0.161521	0.466453	0.731925	0.57624	0.783702	0.366211	0.413707	1.40691	0.432712	0.272234	0.794087	0.478116	0.316746	0.0167866	0.117228	0.613825	0.453297	0.265113	0.21054	0.310783	1.58222	1.73411	0.718405	0.836342	0.409801	1.091	0.529874	0.667744	0.698233	1.7891
EBA-181-020	0.195813	0.390487	0.0639249	0.120695	0.0489327	0.221593	0.20917	0.0416055	0.684182	0.435725	0.154084	0.72825	0.799118	0.222078	0.42785	0.484516	0.745042	0.124986	0.288072	0.165101	0.469727	0.606423	0.639873	0.647818	0.515079	1.65394	1.28146	0.405	0.225372	0.418166	0.404799	0.247709	0.0623501	0.148027	0.638778	0.976371	0.20523	0.197593	0.242774	1.62713	0.421093	0.761552	0.61862	0.498284	0.318839	0.368344	0.623485	0.562686	0.471698
EBA-181-021	0.285867	0.349878	0.0862763	0.228354	0.534132	0.166594	0.248123	0.26742	0.405507	0.710866	0.213577	0.804623	1.00677	0.403191	0.371469	1.06497	0.744311	0.315498	0.265985	0.330649	1.3091	0.8936	0.808005	0.786283	0.320011	0.697872	1.39804	0.387449	0.805925	0.511336	0.39025	0.935561	0.000799361	0.902599	0.65294	0.739271	0.43758	0.284985	1.70103	1.02836	0.876563	0.693512	0.779162	1.34638	0.254287	0.374557	0.648556	0.897658	0.472117
EBA-181-022	0.255997	0.315285	0.0612427	0.216392	0.0397021	0.0983541	0.147494	0.184079	0.384856	0.420214	0.108254	0.554368	0.712117	0.279	0.280789	0.593976	0.484054	0.0725707	0.183159	0.162416	0.280355	0.463941	0.520196	0.562675	0.234944	0.515333	1.59507	0.379135	0.146075	0.334161	0.317504	0.219993	-0.0351719	0.194225	0.611128	0.440776	0.2166	0.134476	0.242774	0.455488	0.521451	1.14323	0.69266	0.328034	0.248011	0.286026	0.569983	2.01943	0.307338
EBA-181-023	0.219363	0.3025	0.0531962	0.211906	0.0422195	0.0769437	0.156421	0.101916	0.345432	0.331872	0.176814	0.377604	0.641531	0.207417	0.2479	0.511719	0.380974	0.0628759	0.0230092	0.127517	0.202646	0.375352	0.635786	0.560955	0.292877	0.462902	1.11103	0.342186	0.107573	0.236409	0.239909	0.0431416	-0.0183853	0.137247	0.474226	0.294153	0.138526	0.119102	0.253512	0.398489	0.593502	0.842867	0.592229	0.319233	0.126975	0.226229	0.339034	0.374945	0.304822
EBA-181-024	0.928249	0.217522	0.236497	0.162562	0.0237583	0.0134261	3.90226	0.0571007	0.250313	0.449212	1.33229	0.727289	1.04124	1.41625	0.529336	0.947618	0.392671	0.423739	4.27075	0.223266	0.207826	1.00508	0.439632	0.581595	0.280411	0.593009	5.55435	0.218405	0.108392	0.173786	0.16878	0.0945167	0.0231815	0.148797	0.395321	0.517924	0.149896	0.128003	0.300761	2.52587	1.90716	0.626303	0.676533	0.540156	0.423297	0.272824	0.439149	0.37884	0.677149
EBA-181-025	1.26736	0.393641	0.333929	0.196206	0.555425	0.0355502	0.302206	0.0642302	0.287234	0.366265	0.174554	0.719604	0.867241	1.70363	0.714454	0.301218	0.418989	0.440344	1.16653	0.286801	0.293677	1.04789	0.437881	0.595356	0.290677	0.490735	0.819388	1.02362	0.431297	0.157721	0.854676	0.11417	0.0783028	0.144947	0.55313	0.700091	0.131704	0.0883528	0.208412	1.29838	1.15769	0.600581	1.07179	0.826145	0.2298	0.320973	0.539264	0.268221	0.428106
EBA-181-026	8.75152	0.366422	1.15443	0.126676	0.0841769	0.364125	5.89255	2.51921	0.403004	0.502487	0.260608	2.43344	1.68554	1.31054	0.709755	0.63802	0.947546	1.53998	31.897	0.258166	0.457977	0.681724	0.657387	14.3877	0.493079	0.682337	4.45996	4.47734	0.894025	0.313541	0.47027	0.369154	1.1976	0.133397	0.907861	0.51954	3.75036	0.57593	3.77242	5.07528	0.783925	0.902609	0.902318	4.66923	0.377989	1.25171	0.842111	0.688885	0.68847
EBA-181-027	0.344963	0.345366	0.0692892	0.115462	0.0682331	0.163496	0.19294	0.0527764	0.951859	0.402681	0.091375	0.877634	0.885298	0.19793	0.465907	0.525969	0.783789	0.143357	1.12738	0.190157	0.48388	0.59904	0.679571	0.668458	0.443945	0.76066	1.70658	0.422551	0.213251	0.29674	0.340945	0.301124	0.1255	0.160346	1.01914	0.582551	0.268145	0.148232	0.289306	0.602303	0.481565	0.942436	0.903051	0.504296	0.316328	0.411833	0.58515	0.652271	0.507338
EBA-181-028	0.872006	0.382967	0.0755476	2.51951	0.0409058	0.0997814	0.166159	0.16914	0.793438	1.41355	0.190262	0.844491	0.89761	1.87169	0.418453	0.742946	1.04039	0.224477	1.16753	0.25906	1.43135	1.90204	0.741453	1.45625	0.435879	7.28093	1.6578	0.495695	0.587414	0.618395	2.26604	0.414003	0.0655476	0.149567	0.732518	0.717459	0.580965	0.278511	0.367338	0.794602	0.791002	0.839548	0.783561	0.619948	0.490408	0.470077	0.662396	2.01242	0.70021
EBA-181-029	0.880828	0.412296	0.097899	2.40844	0.629426	0.267296	0.177521	0.312629	0.472466	0.546995	0.343014	0.734974	0.83359	22.4835	0.556117	0.601749	0.799141	0.175724	0.921064	0.174049	0.512297	17.2841	0.427373	0.837884	0.25181	7.65119	2.7797	1.95016	0.281874	0.430385	1.25565	0.450789	0.0351719	0.221944	1.28889	0.46905	4.08969	1.69297	0.713826	1.1792	0.898436	1.34237	0.883258	1.70465	3.83608	0.566374	1.54692	2.98072	0.91693
EBA-181-030	0.184474	0.315285	0.0862763	0.140134	0.0631982	0.111914	0.145871	0.24855	0.443272	0.447863	0.0946932	0.443891	0.623474	10.1295	0.491279	0.627657	0.478205	0.0768726	0.285562	0.182103	0.293677	0.734139	0.558142	0.624597	0.284811	0.650619	1.24535	1.09985	0.22472	0.336452	0.226168	0.195301	0.0183853	0.158037	0.499852	0.47834	0.274967	0.106155	0.348009	0.498669	0.524024	0.782295	0.581233	0.506974	0.258769	0.462311	0.452498	0.494912	0.390504
EBA-181-031	0.215288	0.300244	0.0862763	0.174525	0.0464153	0.0384049	0.117468	0.0711916	0.306633	0.50451	0.160239	0.418433	0.649738	0.257439	0.424091	0.437882	0.353194	0.0864954	0.20374	0.326174	0.209307	0.484612	0.47933	0.632337	0.298011	0.446072	1.11167	0.277524	0.143618	0.243282	0.187371	0.154483	0.0424297	0.151107	0.425669	0.622943	0.206746	0.115865	0.254228	0.75833	0.585139	0.643728	0.883992	0.444562	0.250921	0.327962	0.366566	0.29315	0.412758
EBA-181-032	0.34597	0.170897	0.065713	0.113219	0.0279541	0.0576743	0.0614729	0.0476967	0.242178	0.368962	0.191882	0.491444	0.720324	0.276412	0.548599	0.277254	0.193823	0.113161	0.171613	0.251902	0.215227	0.508974	0.466487	0.546334	0.273811	0.350271	0.171448	0.094625	0.14116	0.140948	0.0855266	0.0814148	0.00987264	0.127238	0.346765	0.661315	0.111237	0.109091	0.176197	0.501547	0.349684	0.457035	0.529918	0.389261	0.0989844	0.222346	0.32068	0.237061	0.324508
EBA-181-033	0.730847	0.411544	0.0675011	0.104995	0.393808	0.201452	0.20349	0.293759	0.826215	0.585434	0.142426	1.1764	1.77337	0.335872	0.442415	0.537627	1.1018	0.397909	0.405534	0.234899	2.30129	0.772528	0.655635	0.942808	0.771748	0.771664	1.58304	0.39022	0.399212	0.480789	0.345794	0.259803	0.429196	0.168816	1.10411	0.591033	0.42581	0.146614	0.411723	0.648938	0.803868	0.870248	0.781362	0.425865	0.97781	0.393771	0.698613	0.558791	0.802096
EBA-181-034	1.89816	6.53956	0.119356	0.274097	16.4832	0.368773	0.503334	11.3019	0.471133	0.710191	0.951612	8.09949	5.51934	3.93857	1.06543	0.923005	0.766243	0.150355	0.920562	0.481879	18.9262	0.678033	0.609516	1.33412	0.720414	1.87208	1.63055	1.10672	1.09406	0.571057	0.383397	0.89172	1.77579	0.141097	1.51144	13.0923	2.37001	6.02443	0.400195	1.00648	2.5009	0.53835	1.33369	0.896457	1.24464	1.25914	1.08312	0.980233	0.966457
EBA-181-035	0.338857	0.426584	0.0889584	0.149853	0.474791	0.343985	0.700963	1.67715	1.3348	0.863947	1.71055	1.65578	1.14958	1.7796	0.643507	1.11537	0.739925	0.221402	0.947669	0.315436	10.8462	0.957089	1.57861	0.892066	0.573013	3.24436	1.58876	2.67739	0.589021	0.771847	0.326998	2.84643	0.575401	0.184986	0.813446	1.12057	1.30131	1.8722	0.588033	1.63577	4.48885	0.529223	1.51663	0.982965	0.662785	0.921499	4.5309	8.44934	1.17233
EBA-181-036	4.50574	5.86476	0.0773357	0.318524	2.89938	2.20775	1.09322	0.965602	1.14524	2.35497	0.713238	1.54098	1.01334	1.65311	0.812181	0.968344	0.747967	0.269373	1.82613	0.427293	2.08408	1.94782	0.972051	0.962589	0.478412	1.05259	2.57881	0.788399	0.422192	0.407475	1.59837	5.1559	5.08305	0.168816	1.0859	1.33182	0.559815	0.659714	3.39154	1.3059	2.78827	0.873567	1.29693	2.04476	0.616497	0.472778	0.872584	1.75534	0.44729
EBA-181-037	0.638763	0.281444	0.0844882	0.16331	0.0682331	0.139748	0.141002	0.392826	0.309762	0.434376	0.12935	0.741219	0.595568	0.285037	0.434428	0.645792	0.483323	0.124231	0.237875	0.370917	0.233414	0.564343	0.526617	0.983229	0.480612	0.490735	1.15538	0.450087	0.174748	0.283757	0.275474	0.25426	0.186826	0.148027	0.497155	0.730385	0.203714	0.402476	0.293602	0.9276	0.356761	0.623814	0.56144	0.518396	0.215735	0.262729	0.434978	0.526072	0.355975
EBA-181-038	0.438287	0.411086	0.33071	0.518882	1.47507	0.777417	3.24468	0.428016	0.138785	1.12135	0.296317	1.01319	0.569477	1.35674	1.03429	0.345993	0.684928	0.430353	0.906495	0.85873	0.487729	0.497554	1.04704	0.342201	0.0532714	0.775022	0.505171	0.717779	0.169025	0.882516	1.42797	1.40186	0.779337	0.232304	0.34479	2.45983	0.304421	0.310615	1.12579	2.02003	1.80044	1.18935	1.54073	3.01528	0.73071	0.553899	0.940437	1.05113	2.52039
EBA-181-039	0.81852	0.42132	0.256174	0.949334	0.375657	0.371871	0.244066	0.382211	0.557445	1.11414	2.54345	2.17262	1.23084	0.80529	2.23063	2.57722	1.49657	0.654982	0.797076	0.444295	0.567418	0.814608	1.19609	0.920447	0.419745	0.877822	1.23825	0.541928	0.87287	1.04698	1.17901	1.01619	0.867812	0.183446	1.14727	0.684742	0.800552	0.360239	0.72748	0.584455	0.874978	0.882695	0.707322	0.825072	0.47753	0.715202	1.05359	1.75768	1.15052
EBA-181-040	1.40301	0.795074	0.389131	1.70886	0.798372	0.574824	3.69639	3.4285	0.874834	4.22094	1.62855	2.44977	2.80753	4.8946	1.0861	14.796	1.98419	1.45264	2.35371	0.499776	6.92005	3.22277	3.85774	0.941088	1.05408	1.20083	1.32391	2.9451	4.41054	5.20353	2.9178	1.00006	0.690557	0.232724	1.90192	1.56851	1.8764	0.685531	8.48813	2.03303	2.79623	1.20381	1.45799	3.20254	1.37614	1.28885	2.41686	2.59667	1.46499
EBA-181-041	1.09587	0.449897	0.152436	0.633169	0.246853	1.2991	0.222155	0.313808	0.31435	1.20652	1.3765	1.42089	1.28337	0.733623	0.509133	2.43408	1.22754	0.397294	0.754408	0.295749	1.35713	0.710515	1.00009	1.06923	0.59428	0.710818	1.11673	0.566653	0.66159	0.640317	0.927608	0.842336	0.299872	0.195765	1.06769	0.56801	0.483924	0.364285	0.495415	0.614394	0.691287	0.67028	1.34831	0.59859	0.464978	0.546045	0.837495	2.70807	1.03732
EBA-181-042	0.449633	0.504794	0.289679	0.764017	0.282457	0.278141	0.273281	0.963243	0.660692	0.892944	1.91114	2.16638	1.22099	0.543347	0.633641	2.28381	1.36937	0.393604	0.691159	0.339597	0.647645	0.918701	1.30697	1.31348	0.411678	0.893357	1.80044	1.97452	3.95131	0.356605	0.594777	0.990992	0.249228	0.225024	1.01576	0.896799	0.576922	1.37172	0.551089	1.18208	0.42045	0.621324	1.78355	0.69729	0.898524	0.574407	0.599514	1.72496	0.742558
EBA-181-043	8.61898	0.275963	0.493543	3.44937	1.81027	1.59161	0.98169	0.414877	1.00982	0.256565	6.34539	2.99502	0.734236	1.25702	4.08746	0.254686	8.29331	0.370134	0.183688	0.356384	2.89501	0.559277	1.9568	0.697113	0.164225	0.692912	6.05678	4.22899	0.713061	2.29316	6.79347	2.03588	1.59347	1.1709	1.13963	2.72912	1.52137	2.91698	1.15696	2.69268	2.16766	0.876767	2.52322	3.19779	0.768808	0.0561715	1.27542	4.60865	1.71963
EBA-181-044	0.495951	0.257379	0.123827	0.557703	1.23819	0.262648	0.193751	1.02654	0.534501	0.493046	1.03362	1.64761	2.97907	0.426172	1.74294	2.49302	1.63328	0.267528	0.425613	0.315436	0.481188	0.553269	1.16462	0.557515	0.237877	0.506918	1.19268	0.338878	0.446561	0.273829	0.42339	0.602973	0.434924	0.106449	0.939557	0.64435	0.755453	0.205685	0.273557	0.574667	1.08403	0.359954	0.492532	0.706984	0.276701	1.3216	0.856603	1.72185	1.35178
EBA-181-045	0.273185	0.396503	0.163165	0.383948	0.364138	0.166594	0.177521	0.204914	0.277749	0.587457	1.32827	1.84119	1.40074	0.292513	0.708815	2.13031	1.2736	0.170972	0.567171	0.315436	0.422246	1.03387	1.24116	0.621157	0.289211	0.408528	0.87036	0.466331	0.486728	0.327287	0.344178	0.556108	0.288417	0.0964389	0.742634	0.619711	0.494499	0.195165	0.300761	0.312127	0.331671	0.535861	0.384037	0.526327	0.173596	0.60108	0.601946	0.771459	0.906499
EBA-181-046	21.4497	0.439368	0.52581	0.897299	0.467461	0.193706	0.448367	0.664079	0.346034	1.04265	1.87898	1.62071	1.41305	0.652998	0.910378	2.53836	1.45198	0.730627	1.34724	0.275168	0.952178	2.07627	1.39355	1.41754	1.20149	0.931548	0.767007	1.19544	1.30828	1.54705	0.488006	1.03937	1.49001	0.160346	1.34487	1.1755	1.41826	0.344055	0.908553	1.05599	0.627892	0.507649	0.884245	0.567016	1.50866	0.494387	0.63773	1.40167	1.40084
EBA-181-047	6.84809	0.497274	0.113645	0.726284	0.307241	0.282014	0.218097	4.37081	0.284305	0.842367	1.58352	1.97088	0.998564	0.764081	1.09268	2.06036	3.09687	0.483395	0.559139	0.302908	0.686394	1.45688	1.18894	0.917007	0.328811	0.647382	1.08442	0.535993	6.49951	5.75412	0.48337	0.897767	0.684528	0.240423	1.16346	1.05958	0.604292	0.459768	0.446801	0.922418	0.430099	0.435461	0.824096	0.688285	0.704686	0.458428	0.843749	1.14694	0.563103
EBA-181-048	0.593549	0.600301	0.681635	0.449068	0.464319	1.2077	0.415387	0.644029	0.556352	1.51876	2.89076	30.4788	1.4032	2.06985	0.750162	1.74558	1.60623	0.418204	1.48077	0.370022	1.28727	1.35131	0.87419	1.10191	0.416341	0.905656	18.6496	0.838693	0.750494	0.609182	0.735079	0.798495	0.484362	0.3359	2.19393	1.15046	1.11998	0.587619	0.902309	0.959266	0.750472	0.535031	1.3032	5.07964	1.3185	0.779158	1.14878	2.29831	0.853669
EBA-181-049	0.458455	0.591277	0.193563	0.384608	0.85876	0.360275	0.305704	0.447862	0.382979	0.954986	0.67103	3.31726	0.696522	0.659089	2.68356	2.91726	0.411679	1.18327	1.666	1.36794	1.20214	0.56139	0.603791	0.379488	0.157943	11.3266	0.174147	0.435092	0.979715	6.1379	0.167972	1.16081	0.220589	0.0797754	0.605732	0.99172	0.454687	0.0834977	0.284163	0.294854	0.437436	0.468651	0.918496	1.44395	0.11532	0.594665	17.3468	1.59019	0.376101
EBA-181-050	0.67295	0.300244	0.245418	0.599391	0.685625	3.8701	0.481097	0.35941	1.42439	0.617129	0.626008	1.28304	0.572586	1.54991	6.10777	1.59985	0.952664	0.276138	2.2006	0.327069	1.25344	5.17395	0.992936	0.598796	0.329544	0.263533	0.396623	0.466331	2.23562	1.49844	1.213	0.933041	0.874143	0.0458735	1.17897	4.2368	1.13273	0.168462	0.350244	0.792299	0.6324	0.849505	0.551911	1.29661	0.165527	0.724318	0.893082	1.16018	1.813
EBA-181-051	1.87666	0.214514	0.260617	0.532446	1.20468	0.416025	0.595455	0.296511	0.370071	0.5416	1.04889	1.80516	0.531548	1.62731	1.7528	2.12254	1.63474	0.206642	0.619878	0.289485	0.562506	0.890647	1.03013	0.689959	0.232744	0.195566	0.781009	0.603467	0.865908	0.29674	0.557539	0.641775	0.663125	0.06564	0.913256	0.912956	1.2136	0.204066	2.13132	0.887873	0.828773	0.651195	0.638637	0.474334	0.193349	0.775977	0.93512	1.00983	1.92872
EBA-181-052	4.59176	0.467193	0.165847	0.691898	1.6281	0.293634	0.248123	0.632629	0.749735	1.03389	1.39781	2.19856	1.00759	0.610356	0.821577	2.30389	1.3701	0.127921	1.20669	0.243848	0.648736	0.593873	1.08307	0.665878	0.483546	0.311433	0.834679	3.69545	1.63203	0.731816	1.32487	0.796983	0.407491	0.111838	1.06972	0.862466	1.36414	0.155515	0.360895	0.78527	0.431386	0.499352	0.72886	5.94591	0.288053	0.925551	0.693664	1.21627	1.20881
EBA-181-053	2.19316	0.428088	0.122932	0.577178	0.963828	0.309126	1.63639	0.846486	0.296323	1.08716	5.68171	2.93155	1.39089	1.63985	1.37458	2.48978	1.06305	0.175277	10.3828	0.23311	0.682573	8.53297	1.17463	0.961729	0.983683	0.484262	0.772709	0.635955	7.68633	0.312444	0.524935	0.564675	0.333032	0.160346	0.798609	0.683126	23.5033	0.185455	0.324385	0.684059	0.358048	0.402271	0.580995	3.84128	0.369813	0.863763	1.08486	1.2116	0.553878
EBA-181-054	2.57694	0.507802	0.102369	0.681856	0.434649	0.265747	0.234327	0.198624	0.2597	1.09256	1.00347	1.34116	1.07982	0.355938	1.40418	2.07979	1.02869	0.152522	0.991843	0.291275	0.686394	2.75103	1.2104	0.966029	0.742415	0.483615	1.13257	0.456729	1.09272	0.444895	1.55804	1.53472	0.448489	0.199615	0.870769	0.602343	6.08588	0.225105	0.380224	0.528607	0.479635	0.430483	0.72125	0.641674	0.283965	1.00625	0.801016	4.3097	0.522013
EBA-181-055	1.34952	0.471705	0.0746536	0.565006	0.208456	0.345534	0.23027	0.533563	0.783605	0.970497	1.64824	1.27439	1.05438	1.1776	1.48405	1.84727	1.71735	0.218327	3.04844	0.246532	0.99693	1.56762	1.62298	1.30746	0.476946	0.481673	1.27386	0.693434	2.53151	0.414348	3.48735	2.18529	0.388198	0.236574	1.00295	0.732808	1.76257	0.677439	0.633821	2.32468	0.877206	0.31017	0.992847	0.645229	0.68595	12.0568	0.846181	3.48629	0.488889
EBA-181-056	0.44467	0.461929	0.122932	1.33032	0.850732	0.307577	0.217758	0.464767	0.750282	0.442468	0.820164	1.15383	0.255771	1.26432	0.529336	0.93013	0.423376	0.404674	1.34323	0.598023	0.213221	0.257971	0.649573	1.1905	0.124209	0.18319	0.123307	0.50819	4.97289	0.988205	0.765983	0.445246	0.131962	0.0687573	0.777703	0.47834	0.441313	0.969554	0.291447	0.99031	10.8326	0.258725	1.06887	3.07258	0.144906	7.64421	0.502584	2.97371	0.270021
EBA-181-057	0.343764	8.4686	0.195351	1.13922	0.729258	0.622077	15.3738	0.956953	0.617536	0.716261	0.798859	2.31816	2.05571	2.18237	1.09737	1.27794	0.64708	0.515375	31.897	0.300224	0.578879	3.29142	0.779765	1.15954	0.446879	0.197959	0.590243	0.685937	0.869121	0.243282	3.57249	1.11647	0.636295	0.358618	0.950348	2.05322	0.93585	0.157133	0.224846	1.60405	2.12332	0.460354	0.518189	3.96926	0.17001	1.01266	0.721805	1.83792	0.415094
EBA-181-058	35.1361	2.16913	0.290121	16.5309	7.63407	2.15042	19.9949	24.7631	2.95432	1.03513	3.48006	30.4788	5.23946	1.34602	29.7911	5.69522	5.47428	16.9262	31.897	0.826796	1.31183	11.4018	5.5052	55.3621	27.8107	1.61898	18.6496	19.4721	17.2782	7.1606	9.12632	9.55765	17.2944	2.72158	43.1964	20.6137	48.676	43.3522	25.164	36.7316	38.1325	0.905098	1.66178	24.4337	3.70083	33.3833	0.845448	15.8367	2.10791
EBA-181-059	35.1361	0.304005	13.5231	2.08315	1.69128	0.867635	15.8002	24.7631	0.982451	0.911152	5.49278	30.4788	10.0508	5.54462	7.33406	4.19127	1.89135	11.0603	31.897	0.203579	0.862674	0.75481	0.865606	37.0366	1.34449	0.577474	18.6496	15.5979	10.2107	0.708306	0.748677	0.539479	12.5006	0.238114	18.8285	3.06867	48.676	16.107	13.8865	30.7749	10.666	0.790593	0.789425	13.8604	1.04263	19.9126	1.00113	2.99318	3.76184
EBA-181-060	3.32298	0.492762	0.193563	0.716546	1.69791	0.29131	15.3738	5.44403	0.511557	1.08581	0.976936	9.17592	9.6995	10.4724	1.11335	1.80063	1.1113	1.19004	31.897	0.188367	1.2578	2.07479	0.825547	1.67297	2.46576	0.234404	1.24345	1.59654	1.96301	1.65158	2.4734	1.1593	2.01907	0.203465	1.04072	6.09361	5.26632	0.401507	4.71109	2.98842	1.57566	0.370741	0.834121	7.10725	0.906019	8.00954	1.28184	1.59253	1.22683
EBA-181-061	2.08674	0.521339	0.125615	1.01385	1.66824	0.39511	0.236762	0.35312	0.417051	1.20315	0.887295	2.21057	2.18949	0.753331	0.57538	1.66138	1.036	1.38438	0.772479	0.19821	2.34441	1.00065	0.809173	0.98581	0.553213	0.282304	1.57607	0.410542	1.41085	0.461131	0.502067	0.635728	0.396337	0.179596	1.09939	0.719883	2.54232	0.370758	0.597919	0.432458	0.485425	0.384847	0.644277	0.484909	0.302701	1.45902	0.937204	0.884415	0.514046
EBA-181-062	0.84223	0.476217	0.0683952	0.770711	1.50872	0.350182	0.464358	0.396364	0.431254	1.98002	1.74351	2.5785	1.04453	0.866565	1.26981	2.04416	1.46806	0.245387	0.638451	0.209843	0.682573	1.29225	1.59262	1.01763	1.19415	0.367748	1.79655	0.457653	1.0804	1.94355	0.520918	1.14721	0.391213	0.171896	0.816818	0.517924	1.55947	0.205685	0.925724	0.876093	0.408226	0.326765	12.98	0.52809	5.53463	0.757069	0.640162	0.640586	0.418029
EBA-181-063	0.975118	0.808611	0.0639249	4.03309	1.10415	1.82818	0.326692	0.498182	0.34418	1.04737	1.2736	1.48046	9.74792	0.867998	4.21666	1.62575	0.838811	-0.00861009	5.09199	0.396929	0.989289	0.336225	0.387759	0.233283	0.633147	0.137148	18.6496	1.00207	1.52653	0.958341	0.71561	1.21574	0.19587	0.125543	1.11625	6.59325	0.682983	0.267992	0.282864	0.382368	1.35844	0.264534	4.76259	1.68885	1.30221	1.44585	0.691579	4.27854	0.298952
EBA-181-064	1.52486	0.474713	0.126509	3.27265	1.68255	0.561656	0.569044	0.818575	0.356696	0.803928	0.682285	1.68748	0.909921	1.72728	1.36518	1.27859	0.709952	0.0701107	2.01387	0.279435	0.85285	0.864809	0.523673	0.918727	0.381612	0.327397	18.6496	0.713739	3.01513	0.23259	0.277243	0.776322	0.54405	-0.0176926	1.37252	0.705746	1.40955	0.466926	0.396689	0.461245	0.708188	0.37323	0.783579	1.17573	0.278494	1.83211	0.69019	3.48552	0.480288
EBA-181-065	1.89596	0.351382	0.304039	1.60936	1.80367	0.434616	2.31348	0.415233	3.51446	0.908455	0.920659	6.09745	7.93157	1.36608	1.39901	1.54868	0.87444	0.300738	3.72561	0.213423	4.09738	0.452868	0.723253	2.29478	0.430745	0.155391	5.25182	5.06619	3.90658	0.344852	1.72986	0.539983	0.534403	0.0348412	1.55663	1.02363	10.468	1.14953	0.769626	0.90054	21.567	0.349168	0.509392	6.92554	0.174493	1.02414	0.62418	2.16432	0.654927
EBA-181-066	17.9693	0.22805	0.238624	2.95983	1.88396	0.413701	0.528911	0.24344	2.26184	1.3151	1.598	2.25764	6.47471	1.51551	1.47278	1.58301	1.48415	0.226322	2.52287	0.205369	0.848484	0.580584	0.747291	1.13287	2.5413	0.293309	15.2552	2.63146	2.5291	0.534838	1.25472	0.690655	0.497626	0.216554	1.03397	0.612037	2.64216	0.416072	2.92013	0.759482	9.58454	0.37323	0.845816	5.53628	0.658697	0.920824	1.87662	1.56994	0.639413
EBA-181-067	20.128	0.370934	0.125615	2.58007	2.01276	0.350956	1.06924	0.410516	24.6489	1.7622	1.55056	2.70387	1.25546	1.3754	12.7217	5.67514	3.40318	0.153752	2.92495	0.332438	0.587611	1.24205	1.14894	0.655558	3.0231	0.304313	18.6496	19.4721	3.07752	1.17724	1.17159	2.26944	0.248323	0.294321	1.17425	1.31243	2.01015	0.460578	0.51123	0.971044	12.6384	0.294404	1.40804	1.19627	0.791556	1.53229	1.25787	0.959979	0.471079
EBA-181-068	27.202	0.489002	0.0862763	1.73108	2.40895	0.330816	0.2887	0.432924	6.25132	1.50257	5.37178	1.64665	2.45132	1.34638	0.66512	2.33887	1.50023	0.381304	3.01129	0.187472	1.38715	0.85152	1.017	0.804343	0.458612	0.144967	1.46013	19.4721	2.3679	0.50275	6.79696	0.843344	0.23114	0.195765	0.957092	0.701707	1.6649	0.240479	0.441821	1.0637	0.686784	0.259555	1.47654	1.23024	0.795644	1.95028	0.904199	0.720045	0.405851
EBA-181-069	0.749595	0.476969	0.0362092	1.56767	1.86406	0.320746	0.213228	0.349189	0.629554	1.59428	1.16064	8.13455	6.9606	0.743656	1.00153	1.41396	2.3892	0.124846	0.3714	0.197315	9.73616	0.944539	0.835443	0.893786	0.373545	0.194271	3.58985	0.783401	0.67846	0.388382	0.673427	0.789928	1.29859	0.185756	5.21994	0.602747	1.41297	0.310878	0.393826	0.86254	0.38764	0.365763	0.735544	0.406477	0.584091	1.18418	0.869458	0.487901	0.441918
EBA-181-070	-0.0545137	0.511562	0.0679076	0.920122	1.40574	0.581022	0.537563	1.21405	0.741541	0.673101	0.777152	2.75959	0.541397	1.76993	0.797146	0.518196	0.0387299	-0.0141061	5.3746	0.295816	0.300542	1.66285	0.361988	2.15459	0.16161	0.133674	0.368496	1.63121	0.299548	1.91241	0.597559	1.38405	1.3426	-0.0541371	1.56135	0.336161	1.52774	2.14401	0.367338	0.814178	0.408699	0.166623	1.28278	7.23997	0.287459	0.609521	0.604338	3.75038	0.229353
EBA-181-071	3.0539	0.497274	0.0737595	15.7087	2.23023	0.56243	0.410391	3.33966	9.70108	1.72444	1.1936	1.94638	0.712117	2.07415	7.59059	2.0636	0.630997	-0.0342264	0.920562	0.439859	6.08067	5.9336	0.709928	0.393249	0.883216	0.289174	18.6496	19.4721	8.57831	1.53466	0.446286	1.10437	0.674278	0.0456208	1.04881	0.400788	1.85992	0.547969	1.36488	5.42188	10.6691	0.222216	1.14863	1.05091	0.320632	1.04507	0.557618	4.0129	0.346763
EBA-181-072	0.706034	0.424328	0.0961109	1.32332	2.18729	0.394336	2.21979	0.626339	1.14633	0.952963	0.985378	2.06935	0.502001	2.25834	1.09644	1.38093	0.654391	0.330258	0.604317	0.221477	13.3496	3.83994	2.8612	0.469791	0.243744	0.277012	9.8599	0.564732	10.1719	0.321178	6.44899	0.464395	0.453614	0.138787	1.01914	0.83298	19.3833	1.34178	0.500098	1.51947	1.21476	0.427994	0.661138	0.561577	0.237252	0.904617	0.74404	3.76362	0.506379
EBA-181-073	1.63349	0.376951	0.108628	1.20921	2.30877	0.607359	0.480098	1.29504	0.494623	1.14313	1.1124	1.22732	0.502001	1.86954	1.27169	1.22807	1.06086	0.0885609	0.385455	1.74754	3.30822	1.68205	2.41927	0.42593	0.248144	0.151917	0.915335	0.686874	1.30855	0.596473	0.354811	0.860981	0.485266	0.127238	8.64451	0.914975	19.3833	0.679866	0.633647	14.639	0.735033	0.269512	0.950701	0.41529	0.306287	0.475513	0.554281	2.45879	0.629928
EBA-181-074	4.24382	0.33935	0.0737595	1.46208	2.37439	0.376519	1.41278	0.930221	0.621906	1.25778	1.598	1.80708	0.609521	1.88639	0.839901	1.10306	3.13269	0.129766	0.0712179	0.217002	0.751792	0.459512	0.633836	0.394109	0.21881	0.159317	1.58494	0.778403	3.64576	0.406711	0.202728	0.861485	0.341171	0.150337	0.717007	1.5467	19.3833	0.334345	0.381655	1.11702	0.607012	0.267023	0.658206	0.228464	0.145315	0.79469	0.674209	1.10721	0.329113
EBA-181-075	16.6112	0.352886	0.0201162	2.13975	2.70216	0.194701	0.286265	0.270958	0.562361	1.55382	3.15124	1.73167	1.44752	1.68428	0.819698	1.18467	1.12885	0.130235	0.875384	0.230425	0.690365	0.572463	0.521363	0.523113	0.204143	0.187798	1.73688	1.04455	14.3332	0.350962	0.351452	1.13511	0.375537	0.201925	0.698799	9.31283	19.054	0.173317	0.494894	0.31443	0.992463	0.184878	3.243	0.648389	0.661763	0.900566	0.849655	0.399094	0.260815
EBA-181-076	12.3825	0.445384	0.0245865	18.9422	2.59395	0.670879	0.21972	1.23882	7.5695	2.43589	1.03764	3.61651	5.9051	22.4835	3.39208	1.92564	1.02065	0.571341	31.897	3.40657	1.17364	0.815346	1.65334	2.03677	2.15996	13.3643	7.15996	15.1981	12.1701	4.24851	9.12632	3.31356	1.50268	0.228104	31.1672	2.51934	19.2655	2.95664	0.777431	0.355883	12.1361	0.208111	4.96726	9.85812	0.477463	3.18232	21.6673	2.87945	0.40048
EBA-181-077	1.73991	0.533371	0.603989	4.27045	2.00578	0.560881	10.4123	1.58595	1.81607	0.823485	0.883677	3.44599	13.0039	11.8624	5.36448	1.00008	1.00627	0.144526	8.22532	0.364166	0.947916	0.473539	1.20382	0.652978	2.09543	0.415001	7.22365	15.582	4.04716	1.36373	2.84146	1.64407	3.72168	0.265063	5.45395	13.8981	1.84655	0.865979	6.83506	1.12854	7.28146	0.205622	47.0418	13.8347	0.664911	1.51676	0.551778	6.25644	0.537842
EBA-181-078	9.07906	0.690229	0.297657	2.33815	1.77331	0.606494	7.74817	1.27459	0.887985	1.16471	1.21893	6.85926	5.69252	3.56017	3.88307	1.32393	0.354656	0.0688807	0.875886	0.294687	3.54781	0.497901	1.53483	0.444851	0.837749	0.32566	4.36945	0.816201	1.24161	0.670817	0.27709	0.702246	0.74723	0.156497	3.98782	6.31455	4.1124	0.240479	0.914797	3.14192	1.87797	0.14588	34.3721	4.94139	0.205872	0.624377	1.19846	4.31827	0.47631
EBA-181-079	1.44822	1.05672	0.419445	1.81415	2.62327	0.528347	0.450366	13.231	8.6331	0.888224	1.31018	5.60847	0.589823	2.97608	2.14418	0.893859	0.703372	0.231711	0.608835	0.268904	4.32442	0.936419	2.94819	0.579875	0.446879	0.260943	0.228479	4.25399	3.08797	0.809654	4.82254	7.04309	0.836159	0.123388	3.90352	1.56367	6.70328	0.270419	0.580748	1.36323	0.831308	0.292745	1.19408	2.90549	0.233888	0.966067	0.777044	9.26418	0.5294
EBA-181-080	0.921632	0.467193	0.0375935	1.92704	1.50173	0.428074	0.41064	1.11892	1.46154	0.961055	0.920257	2.13131	3.03817	1.60939	0.941387	0.932073	0.783058	0.0121378	0.168601	0.200895	2.69151	0.347298	0.571601	0.263384	0.171143	0.155433	5.42496	0.923349	0.744099	0.612994	4.23336	0.909357	0.308916	0.169586	0.574036	0.573665	2.63501	4.08168	0.972033	0.819935	0.354188	0.249598	0.94557	1.42814	0.418357	1.10222	0.504224	2.01787	0.669065
EBA-181-081	0.96795	0.496522	0.405086	1.97512	2.59465	0.636469	0.387705	0.592924	0.445557	0.980612	1.42635	3.95803	5.32153	1.20089	2.04927	1.76242	1.67495	0.335793	8.84978	0.300335	0.757713	0.204817	4.65053	0.489572	0.686681	0.218222	0.71062	0.695621	0.839128	0.647624	1.07083	1.50751	0.324591	0.182676	0.581454	0.965465	7.69391	0.959544	1.57457	5.61475	1.31421	0.197324	1.35583	0.491077	0.780567	3.45716	4.96969	1.23886	0.378993
EBA-181-082	0.970613	0.222941	0.871617	1.38086	0.857258	0.578933	1.35676	0.254441	0.198498	0.40103	3.53832	3.12642	3.59681	0.920545	2.47302	1.47348	1.64477	0.538748	11.1004	0.721639	2.32681	0.435486	0.56095	7.91573	0.358382	0.350692	0.849422	0.606261	0.459223	2.45599	2.86569	1.42972	1.03	0.531133	0.619738	2.24967	1.29771	3.56672	1.15969	10.2148	1.26652	1.31157	3.2426	2.93574	10.529	0.256485	7.89394	0.451629	11.9253
EBA-181-083	0.812762	0.209258	0.0582055	0.746051	0.547208	0.49589	1.99399	0.295241	0.128629	0.256565	0.137502	0.704118	1.53177	0.77993	1.23377	0.300339	2.06546	0.49172	4.59463	0.572921	0.300166	0.524795	0.726755	2.64542	0.0422616	0.526486	12.0116	0.764735	0.138759	2.42885	1.83119	1.20937	1.02532	0.60657	0.467671	1.97401	1.9851	0.14853	3.50752	3.41645	1.49093	1.21362	1.74091	2.93323	4.0733	0.104918	0.719062	0.524288	0.656482
EBA-181-084	1.81325	0.907215	0.0898525	0.536097	0.731003	0.834326	0.248935	2.80383	7.15378	0.608362	0.224832	0.891564	1.31045	1.20125	0.75439	1.36085	0.8123	0.245387	1.16051	0.328859	2.53324	1.34393	1.39997	2.29994	0.518746	0.785258	7.00105	1.07798	3.40502	1.01489	5.31529	0.71182	0.34298	0.129548	1.4757	1.22559	0.671786	0.962066	3.33691	9.31347	0.579715	0.739978	1.65824	0.794939	3.5087	1.81557	0.646415	1.46867	0.725786
EBA-181-085	1.37544	0.347622	0.0800179	0.426854	0.440932	0.200678	0.205113	0.739165	4.46663	0.694007	1.76723	1.42378	0.859854	3.37849	0.532155	1.32199	0.620762	0.764453	1.12687	0.205369	2.00822	1.13205	0.638122	0.941948	0.376478	1.01699	2.0532	0.660009	6.59458	0.36709	3.51748	0.594406	0.0294672	0.116458	2.23844	0.768757	1.22573	0.829244	0.559935	1.47341	0.534073	1.61951	0.905251	11.9456	0.854579	0.435638	2.86607	1.43517	0.579036
EBA-181-086	1.70949	0.169918	-0.0291969	3.05498	0.531972	0.258465	5.63969	0.341415	1.02831	0.432645	-0.0346148	1.05748	0.853703	1.95938	1.24595	0.415038	1.06706	1.01305	1.06191	1.22689	0.900383	0.80134	0.676628	4.12741	0.0422616	0.573879	14.7206	0.745822	0.413944	0.956177	3.88913	1.07851	3.90755	3.38753	5.91825	13.0968	1.23443	4.52948	1.97183	52.1751	2.4886	1.09779	1.53438	3.76291	0.884914	0.390204	0.389272	15.2891	0.762629
EBA-181-087	1.39275	0.343071	0.0227087	0.436533	0.587583	0.214992	0.565106	0.43025	0.404218	0.306188	0.09156	0.544686	4.53419	21.8198	2.98971	0.306636	1.46559	0.311635	0.492713	8.63081	0.995997	0.968923	0.63281	0.571176	0.0349217	0.857684	3.69914	1.18668	0.75834	1.80744	2.29405	0.961165	1.2479	4.60231	0.529112	15.6377	0.694156	1.40388	1.10719	52.1751	1.16452	0.954699	1.94237	4.38245	0.366971	-0.123897	0.32695	10.7214	1.14437
EBA-181-088	0.876574	0.269122	0.292463	-0.0174913	0.932676	0.723576	0.872063	0.341415	0.141867	0.240158	0.24935	0.549467	3.00571	9.84172	1.10967	0.342844	0.699471	0.0936985	2.6927	1.00793	0.923715	1.04754	1.53755	0.437831	0.0367567	0.935386	5.18298	1.14299	0.965818	0.723563	1.00261	0.867455	1.23787	2.16496	5.53425	1.01331	0.390648	0.254221	0.744599	7.33742	1.36405	0.554426	1.51404	2.6164	30.9175	1.21277	0.857989	0.964602	0.734343
EBA-181-089	3.61302	0.393495	0.107734	0.137143	0.962432	0.47877	0.304118	0.95774	0.64485	0.496417	0.703992	1.33107	1.15943	5.25688	4.14618	3.02931	11.363	0.618081	4.31443	0.393289	2.93819	1.28339	1.23534	1.41324	0.519479	1.27203	18.6496	0.892735	5.1606	0.671452	10.3815	2.75623	1.35918	0.841771	2.09547	6.33879	1.1732	0.860908	3.6783	23.1438	2.10815	0.459524	2.66315	7.90873	20.808	0.840509	1.47848	1.39466	0.621384
EBA-181-090	7.90678	5.2138	0.0791238	0.385774	0.474442	0.154975	15.3738	0.853956	1.52491	0.528113	0.524709	1.09234	1.2768	2.45936	1.72743	0.82326	1.60404	0.647601	3.4696	0.220582	1.68731	1.15346	0.764805	18.7093	0.288477	0.951614	18.6496	0.654074	3.68539	5.48279	8.56356	0.580801	2.89389	0.562271	1.24371	5.75512	1.12465	0.984483	3.52839	21.5833	0.72791	0.457864	1.64738	4.00363	9.50099	1.10652	1.50593	0.812746	0.508595
EBA-181-091	2.99269	0.235571	0.816187	0.181253	0.682135	0.104624	0.290214	0.610614	1.00649	0.488999	0.334171	0.590874	0.658767	1.13782	0.2775	0.816136	0.689482	0.316113	1.63738	0.383445	0.490466	0.727495	0.628781	1.35562	0.626547	0.800793	5.31329	1.11796	0.665607	0.388058	1.48727	0.406444	0.228729	0.111838	0.985416	0.801878	1.08639	0.755547	0.529128	1.61101	1.30576	0.272831	0.922111	0.880262	0.581025	0.357643	0.930603	1.37597	0.194969
EBA-181-092	0.798489	0.286226	0.175412	1.70521	3.52583	0.6866	18.2174	0.483338	0.433882	1.73763	0.417645	1.02314	1.26987	3.95238	1.18912	0.334973	1.83143	1.06294	0.873236	0.49396	1.39165	1.15133	0.98984	0.55838	0.269213	0.89626	1.6923	1.09212	1.25915	2.62269	1.58164	1.51583	2.09947	1.08937	0.880862	2.49531	1.37813	0.775972	1.33087	2.11415	2.3244	3.29352	2.60964	2.78421	1.29854	0.250347	16.5353	0.623614	3.91783
EBA-181-093	4.22287	0.884587	0.116674	2.92545	1.27764	0.573275	0.646996	17.0037	1.15071	1.04872	1.90229	1.33203	1.39663	10.2614	0.781171	4.25151	1.37668	0.207872	1.06212	0.313647	1.67312	2.28446	1.40639	1.88368	0.463012	9.89603	6.31533	1.4191	6.42802	1.45746	2.01989	0.842336	0.803301	1.24601	1.39342	1.12501	4.81813	0.373995	3.47948	4.05307	1.20574	0.60307	3.2313	4.51162	2.0125	1.24394	1.23842	1.78417	0.524029
EBA-181-094	2.24224	1.82324	0.112204	0.774363	0.605341	0.710385	0.343072	3.32826	6.97678	0.78572	1.73427	1.32483	1.33426	2.02291	0.939978	2.16593	1.5938	0.121771	1.09023	0.430872	4.90238	2.64029	1.57219	1.96108	0.482079	0.545756	4.07231	0.967707	5.53818	1.18645	5.92811	0.502693	0.717085	0.317421	1.48784	1.45421	1.12496	0.624033	5.48161	16.2128	1.14032	1.06026	3.27453	1.48147	5.12243	2.1607	1.21236	1.2412	0.864748
EBA-181-095	1.21608	1.34038	0.0889584	2.18052	0.163427	0.256451	0.433962	2.67725	0.593499	0.878783	1.22616	1.73359	1.08803	1.63161	1.20262	1.14322	4.27314	0.397909	0.766957	0.295749	4.15251	1.40004	0.526617	1.07955	1.30049	1.66947	1.99802	2.0976	2.65416	0.692421	4.53019	0.89424	1.56689	0.361309	1.55326	1.05352	0.77567	2.73196	45.9154	2.67499	1.79844	0.335892	1.05993	1.84449	1.66093	0.811775	1.10049	1.62213	0.573166
EBA-181-096	3.5281	0.578301	0.0451498	1.16052	0.761023	0.326168	0.305454	0.996265	1.36649	1.35826	2.05907	1.87625	2.78045	2.63351	2.62624	2.49107	3.8462	1.80627	1.6419	0.352125	10.1384	5.78226	1.26687	2.33692	1.31222	2.61583	1.79845	1.70899	5.7441	2.19898	4.35667	2.17672	1.99013	0.130318	3.9804	2.24912	2.68011	1.09349	45.9154	2.44761	2.2124	0.420526	6.7074	3.19148	5.33807	0.512282	2.50441	1.17265	0.892662
EBA-181-097	1.08485	0.323557	0.0549844	0.167048	0.0939634	0.0914549	0.257862	0.421916	0.395746	0.417517	0.158908	0.45734	3.89751	0.105649	0.262465	0.672347	0.821804	0.0879459	0.429629	0.257271	0.221888	0.668435	0.738534	0.641797	0.388945	0.564528	1.46139	0.367127	0.187615	0.266956	11.7281	0.222513	0.362876	0.140327	0.667102	0.382611	0.295128	0.825601	3.03148	1.4072	0.219091	0.366592	0.549711	0.327165	0.567058	0.257293	0.331654	0.20668	0.444864
EBA-181-098	0.482166	0.257379	0.0415735	0.146115	0.0810481	0.089131	0.12396	5.81081	0.331831	0.453258	0.187362	0.499129	1.39828	0.154196	0.284548	0.588795	2.08288	0.357319	0.187174	0.548993	0.137906	0.749642	0.557558	1.03053	0.298744	0.541872	1.31891	0.39542	2.17804	0.412839	8.34987	0.23763	0.233552	0.0794995	0.743983	0.652832	0.360622	0.283385	0.363043	1.0137	0.383906	0.369082	0.517456	0.543711	0.623267	0.217687	0.515091	0.769122	0.228512
EBA-181-099	0.390633	0.1536	0.0147519	0.140881	0.187163	0.0705398	0.105295	0.124324	0.147059	0.414819	0.151198	0.358871	0.593106	0.148463	0.340929	0.43011	0.585671	0.108241	0.0975964	0.161521	0.0383459	0.791722	0.575072	0.596216	0.15721	0.274537	0.210105	0.28015	0.031386	0.102764	0.402712	0.0567226	0.166328	0.0456208	0.368346	0.631829	0.230244	0.324296	0.313647	0.231522	0.277971	0.301042	0.591496	0.399531	0.0138182	0.129933	0.428931	0.345343	0.315304
EBA-181-100	0.191577	0.245347	0.0469379	0.472499	1.43716	0.28976	0.17184	0.475381	0.399024	0.647475	1.08587	0.707595	0.621832	0.294663	0.312739	0.877667	1.00457	0.0488792	0.565163	0.215213	0.264522	1.17782	0.49626	0.813803	0.302411	0.466785	1.8409	0.52878	0.191132	0.30285	0.261733	0.207899	0.289622	0.134937	0.617197	0.363627	0.817037	0.0972538	0.310067	0.301187	0.172128	0.261215	0.762302	0.278696	0.599462	0.557187	0.442828	0.354691	0.468344
EBA-181-101	0.264362	0.330325	0.0880644	0.811183	1.4019	0.272718	0.208359	0.397936	0.524668	0.736492	1.6201	1.02414	0.680107	1.84876	0.374758	0.920415	0.992872	0.0471296	0.393487	0.242058	0.489375	1.35279	0.489838	0.689959	0.374278	0.426005	1.61598	0.566653	0.280536	0.427136	0.502221	0.33136	0.209436	0.241963	0.692055	0.704534	0.756386	0.227532	0.909262	0.521698	0.607012	0.63626	1.16769	0.447015	0.936568	4.99848	0.79372	0.416233	0.550887
EBA-181-102	0.145225	0.260387	0.197673	0.702244	0.712154	0.474897	0.268411	0.361376	0.810372	0.616455	1.29128	0.747463	0.882836	0.242346	0.404828	0.876371	1.19318	0.0467405	0.558135	0.280537	0.438073	1.12689	0.711679	2.49172	0.402878	0.455134	1.7712	0.542636	1.11173	0.480828	0.349403	0.226544	0.203708	0.202695	1.37319	0.718267	2.74076	0.178981	2.31096	0.31443	0.329741	0.423015	0.903784	0.8376	0.304065	0.487939	1.48578	0.390525	0.313208
EBA-181-103	1.6776	0.42031	0.0576665	1.18273	0.807099	0.548487	0.284467	3.05504	0.68145	0.890921	0.63043	1.01981	0.872166	2.27482	2.20949	6.24576	1.2641	0.373309	0.967246	0.429978	0.621448	47.3809	1.33809	1.15008	0.606013	1.42738	1.73066	0.490907	2.45707	1.52259	2.97358	0.398885	0.323988	0.136477	43.1964	1.19085	1.66584	0.3392	14.2049	1.69946	1.08825	0.220557	0.969761	17.3661	0.363681	0.676649	1.66053	0.574371	0.466667
EBA-181-104	0.264914	0.246099	0.0263746	0.313047	0.341449	0.177439	0.154798	0.259558	0.526853	0.441794	0.235686	0.52891	0.634965	0.112549	0.313678	0.660689	0.943891	0.070749	0.278534	0.26085	0.172302	0.710515	0.649214	0.443131	0.230544	0.531515	1.31757	0.325559	0.133787	0.242518	0.979835	0.305156	0.19798	0.0910491	1.85336	0.662123	0.544886	0.378378	0.405996	0.382529	0.398274	0.333402	0.609823	0.576892	0.185173	0.245644	0.428236	0.228492	0.197904
EBA-140-001	0.42482	0.184433	0.0111757	0.288164	0.557519	0.210748	0.0923108	0.301229	0.396292	0.415494	0.16702	0.376163	0.560275	0.154913	0.335291	0.502004	0.839349	0.0590406	0.125933	0.274273	0.306546	0.6581	0.575072	0.467211	0.164543	0.449308	1.14081	0.467268	0.387113	0.129493	0.425271	0.0355579	0.216369	0.105679	0.452645	0.248107	0.315141	0.324016	0.400984	0.361065	0.488431	0.269512	0.420691	0.350154	0.121468	0.30092	0.356321	0.420128	0.14717
EBA-140-002	0.424269	0.161121	0.0102816	0.206673	0.46781	0.13251	0.0655305	0.292973	0.558537	0.432353	0.0901728	0.512098	0.52252	0.163154	0.370529	0.394486	0.459198	0.0596556	0.10485	0.191946	0.261248	0.758501	0.501514	0.444851	1.07168	0.339267	0.69985	0.305765	0.136469	0.566927	0.207401	0.118705	0.362876	1.30837	0.409484	0.583359	0.353042	0.303	0.483311	0.538971	0.319387	0.24379	0.577568	0.812714	0.156557	0.334175	0.47618	0.29315	0.246235
EBA-140-003	1.24751	0.240083	0.0388914	1.97543	1.94888	0.200678	0.185636	0.546929	0.541056	1.29824	1.12607	0.84257	0.792552	1.09447	0.373818	3.46326	0.900027	0.0856206	0.515969	0.215213	2.73899	1.30406	0.61477	0.816384	0.395545	0.685573	1.44809	0.372669	0.341048	0.37122	0.422799	0.343958	1.1135	0.268142	0.805353	0.581339	1.32495	0.212967	0.582309	0.532062	0.217804	0.315978	0.702923	5.08162	0.634428	2.12248	0.750988	0.397536	0.516143
EBA-140-004	19.8237	0.589211	0.0639249	6.1577	6.36279	4.26672	15.3738	3.0114	0.979719	1.10065	6.34618	5.30393	1.0199	2.05301	1.02361	7.63571	1.39276	0.399754	1.02347	0.26085	5.3177	2.32875	0.702339	1.17502	0.845815	0.945141	1.88588	0.961772	1.21188	2.31463	6.65713	1.05046	2.36845	1.79423	1.40826	0.971928	6.63392	0.282557	1.52254	1.80734	2.43638	0.764041	1.11418	23.351	0.910568	4.21077	2.94945	1.67822	1.23606
EBA-140-005	1.38867	0.236323	0.0478319	1.59232	1.39736	0.203002	0.573541	0.474201	0.512104	0.620501	1.76843	1.38775	10.1575	0.412555	0.556117	0.766911	1.66764	0.121771	0.925582	0.188367	2.68878	1.2236	0.348561	2.75919	0.283344	0.750303	1.17692	1.02519	0.30169	1.05238	0.222935	0.48052	0.553998	0.189605	0.787144	1.35323	0.980949	0.151469	0.553171	0.245916	1.67681	0.230514	0.827545	12.0398	0.605553	0.468726	0.723889	2.51487	3.48595
EBA-140-006	0.186615	0.227298	0.0362092	1.09053	0.877959	0.13406	0.159667	0.31656	0.536686	0.43505	0.716856	0.697989	2.26254	0.148821	0.390263	0.565478	1.11642	0.11099	0.343289	0.238479	0.268514	1.1542	0.444303	0.867985	0.245944	0.475848	1.43478	0.405	0.251079	0.453506	0.224707	0.387295	0.232045	0.152647	0.844468	0.622539	0.519692	0.172508	0.602148	0.20547	1.12629	0.248768	0.6758	0.327165	0.134073	0.316313	0.369523	0.381177	2.81426
EBA-140-007	0.612296	0.284138	0.0254806	2.39171	1.26263	0.229339	1.08548	0.768256	0.490252	0.476861	0.81936	1.34692	0.79091	1.3711	2.87949	0.739708	2.18377	0.389914	8.55412	0.327964	1.64802	0.711992	0.733864	0.631477	0.442479	0.816328	1.60165	0.414163	3.42269	5.90121	2.89462	9.37372	0.44879	0.249663	0.876839	0.480763	10.0975	0.426592	2.2692	1.10551	2.05011	0.37323	0.867864	1.93574	0.469287	0.672766	1.06089	0.950631	0.685954
EBA-140-008	2.29793	0.854282	0.0120697	4.41955	4.33543	0.293634	0.122566	0.499361	2.08921	0.592177	0.731327	0.84257	0.877911	3.21294	1.9539	0.818726	9.67641	0.269373	4.54835	0.308277	9.05451	0.552531	0.78874	0.607396	0.168943	0.695283	1.98694	3.92692	4.06564	1.88858	0.711593	0.167585	0.60826	0.112608	0.951022	0.376956	3.99299	0.897336	0.521951	3.54024	17.4638	0.270342	0.553844	5.17129	0.451572	17.957	1.25752	3.01655	0.303145
EBA-140-009	0.541717	0.23767	0.00312919	0.397033	0.571482	0.107722	0.0703997	0.329533	0.169587	0.277923	0.264628	0.4852	0.526624	0.786657	0.312269	0.323888	0.842274	0.127921	0.0934907	0.230425	0.136815	0.678033	0.412194	0.386369	0.0486754	3.15697	0.632692	0.247974	0.233138	0.863347	0.187623	0.0123776	0.300475	0.0256015	0.491085	0.365647	0.409892	0.236589	0.230604	0.142857	0.772425	0.0869678	0.30573	0.610073	0.119424	0.592001	1.02406	0.082039	0.189518
EBA-140-010	0.493194	0.261891	0.0523022	1.32058	1.96285	0.177439	0.184013	1.41258	0.461846	0.819439	0.699972	1.1716	0.68339	1.48469	0.595583	1.1225	0.861281	0.190596	0.815147	0.239374	0.902771	0.798367	0.41208	0.824124	0.212943	0.383283	1.04641	0.624085	0.25585	0.372345	0.297297	0.512267	0.569372	0.34437	0.381834	0.569221	1.33366	0.149042	0.739967	0.190068	0.262476	0.161645	0.585632	0.960449	0.311666	0.781042	0.44387	0.249525	0.933333
EBA-140-011	1.2828	1.14319	0.120558	3.02921	1.86197	0.337787	0.334687	2.35803	0.717505	0.969148	1.05773	2.94692	2.04504	4.57963	1.03442	2.80715	11.0303	0.159902	1.41802	0.236689	2.37497	1.87325	0.512606	0.98753	0.397745	1.77951	1.11167	0.466956	2.14403	0.981851	0.364855	0.90331	0.410807	0.34591	0.496481	0.657276	1.48948	0.315734	2.56995	2.30306	2.51273	0.354146	1.01448	20.845	0.289757	1.20714	1.67026	2.06539	0.379036
EBA-140-012	3.49667	0.247603	0.0353152	1.00076	0.911818	0.165045	0.19752	0.550074	0.532316	0.349406	1.65266	0.656199	1.31784	0.856173	2.86774	0.840748	1.19903	0.0768726	0.429127	0.20179	0.768074	7.73492	0.251844	0.984949	0.840682	0.240877	1.18262	0.279372	2.02032	0.240991	2.95905	2.3279	0.296857	0.272762	0.328556	0.556296	1.56942	0.465433	0.671805	1.70084	0.817221	0.156666	0.546046	0.734107	0.195052	0.514343	0.357363	3.64989	0.171908
EBA-140-013	0.584726	1.56343	0.04962	1.01993	0.648275	0.177439	0.256239	1.48138	0.527399	0.391216	1.1112	0.536596	0.785165	0.787015	0.472015	0.546695	0.754546	0.154729	7.52607	0.230425	0.430593	0.59904	0.726274	0.676199	0.226144	0.276479	1.08324	0.271058	0.197686	0.209825	0.332054	0.431136	0.151858	0.201925	0.373066	0.586186	0.5312	0.132858	0.438179	0.186205	0.552386	0.230514	0.398699	0.866436	0.0955957	0.504247	0.325401	0.23005	0.170264
EBA-140-014	0.822931	0.666389	0.0478319	1.82936	1.52407	0.569402	0.253486	2.10683	3.57073	1.03591	0.997839	1.1178	1.05438	1.45208	1.07764	0.875724	2.11724	0.315498	0.483534	0.320805	1.25999	0.655885	0.315284	0.601376	0.217343	0.793673	0.953275	0.431656	0.977038	0.584083	1.47846	0.30566	2.26777	0.164966	0.29079	0.470665	1.46305	1.79654	0.738881	0.751997	28.9542	0.151688	0.757903	0.82812	0.0839404	0.775275	0.41295	0.785481	0.528721
EBA-140-015	1.14219	0.358891	0.0433616	0.894865	1.37328	0.165045	0.676728	0.584275	0.652498	0.367614	2.67409	0.619213	0.639068	0.421514	0.659952	0.651978	1.44394	0.169127	0.278933	0.202685	2.04861	0.229179	0.233553	0.518813	0.0677422	0.477789	0.747367	0.983639	0.350962	0.565338	0.671882	0.103587	0.0544879	0.0433109	0.314394	0.286732	2.02369	1.80059	0.549172	0.774451	1.04994	0.0413317	0.553377	1.49056	0.274908	0.658479	0.331654	0.826769	0.274214
EBA-140-016	0.323914	0.41142	0.0245865	0.993762	0.90379	0.0984265	0.109353	0.407764	0.37171	0.31299	1.19803	0.384809	0.678465	4.10949	0.497387	0.338137	1.16248	0.0891759	0.175605	0.159732	1.92472	0.401929	0.359653	0.363148	0.0450087	0.277773	0.455928	0.355747	0.261791	0.675265	0.707575	0.0214481	0.120506	0.0217517	0.245821	0.171362	0.887436	0.455722	0.21652	0.947651	0.41546	0.0380128	0.558857	0.450488	0.0678023	0.0949862	0.300387	0.105409	0.0683438
EBA-140-017	1.9726	1.86204	5.58454	2.01042	5.27266	1.42924	1.36756	2.16029	22.8429	1.87752	1.17712	6.83044	1.35478	3.22871	4.38392	1.13998	1.57918	0.336687	1.36331	0.19075	3.87308	0.596826	1.05553	2.15287	0.834082	0.775548	0.706185	0.469455	0.889205	2.96497	1.1363	7.57069	0.947698	0.978056	5.7372	4.66162	2.39645	2.23676	5.912	3.19431	6.74249	0.185708	6.68185	1.89228	0.988569	1.53161	1.27489	1.0184	0.453249
EBA-140-018	35.1361	1.42402	0.34818	1.64161	2.45782	0.922634	5.62921	24.7631	3.76411	1.47222	1.20004	1.72879	3.00862	3.31614	0.7854	1.22224	3.01864	0.530891	0.561147	0.269799	2.28055	2.88317	0.690079	7.4498	0.350078	1.07331	6.39868	3.50989	5.479	0.686702	0.281415	1.19105	9.22745	0.269682	1.02655	0.363627	1.23288	17.3639	3.39883	0.970781	0.847086	-0.000985324	4.60052	3.41466	5.5285	0.856673	0.64572	1.24509	0.391614
EBA-140-019	2.00293	0.38556	0.749177	1.72012	1.36351	0.329587	6.23059	3.9773	0.378598	0.838321	1.24104	1.57893	0.598851	2.72023	0.861514	0.621827	1.23778	0.741717	0.222313	0.242953	0.247604	0.528169	0.193856	0.667598	0.276011	0.877175	3.58295	0.815889	0.354155	0.17455	0.052387	0.298101	1.4659	0.105679	0.835026	0.203272	0.526535	0.564962	2.34517	0.2914	0.45265	-0.0175803	0.753505	4.42313	6.58728	0.715478	0.26217	0.34768	0.28307
EBA-140-020	0.707689	0.484961	0.0379973	1.40274	1.42878	0.198269	1.52596	1.05366	0.384856	0.654893	0.942768	2.71972	0.556992	0.623973	1.07153	0.494231	1.06379	0.319191	0.0818578	0.269799	0.128083	0.350251	0.257489	0.168781	0.790815	0.975564	1.17139	0.118642	4.84141	0.2022	0.0919929	0.466914	0.259477	0.0841193	0.145796	0.166518	1.63007	0.191119	0.836748	0.57294	1.4255	-0.000155577	0.538715	0.97072	0.530607	0.541656	0.123203	0.241735	0.512518
EBA-140-021	1.67374	0.815491	0.168529	6.62754	7.06789	0.986928	0.359172	1.09022	0.976846	1.77569	1.16386	13.4937	2.85596	22.4835	0.732308	1.07327	2.93749	0.226937	0.733827	0.431951	5.6517	1.37863	0.365491	1.04085	0.683747	1.6617	5.36726	1.54281	2.36522	4.35684	0.476737	1.55538	0.453312	0.426422	7.49602	2.07462	0.879856	0.560107	5.65236	3.67103	1.31449	0.201473	3.32365	1.35112	0.602146	0.853711	0.611673	1.06748	0.847866
EBA-140-022	0.338371	0.202416	0.0508382	0.277198	0.678998	0.181918	0.819348	0.350564	0.0393913	0.876044	0.305991	0.690183	0.364021	1.79437	0.906709	0.217691	0.618881	0.413148	1.11069	0.423234	0.474487	0.426866	0.698361	0.420995	0.0514364	0.548529	0.374702	0.670824	0.778921	1.05587	1.29028	1.31406	1.01863	0.377825	0.532185	1.19253	0.310719	0.33941	1.24228	1.89102	0.82285	1.12802	1.65512	2.59583	0.410511	-0.0232078	10.8069	0.464383	3.35496
EBA-140-023	0.29555	0.147683	-0.0787585	0.123228	0.469504	0.168295	0.769899	0.275187	-0.0429056	0.173328	0.156044	0.802663	0.291815	0.644337	0.679968	0.225562	1.31845	0.278371	0.628787	0.287597	0.204462	0.284455	0.498203	0.334792	0.0440966	0.408555	0.415735	0.710606	0.347397	0.640486	1.14214	1.14099	0.872248	0.41238	0.340949	1.86575	0.367301	0.0505355	0.999453	2.17744	0.627261	0.639988	1.90996	2.54728	0.332502	-0.0557054	0.483405	0.408343	0.94084
EBA-140-024	0.295414	0.296644	0.8331	0.199612	0.346016	0.153492	0.59017	0.0858471	0.889971	0.688994	2.0295	1.02715	0.189708	0.684367	0.517437	0.562379	0.678219	0.446474	3.8659	0.712657	0.421684	0.912619	0.00733496	0.236808	0.503591	0.235596	0.2314	0.844767	0.865988	3.41553	1.49461	0.588367	1.63923	0.290265	1.95598	0.321008	0.333761	0.688504	0.362527	0.339858	0.713085	0.362342	0.519961	0.334913	0.53467	1.46916	0.654069	0.28219	0.982883
EBA-140-025	0.0587904	0.284755	0.0546509	0.221157	0.138354	0.115165	0.00795484	0.052321	0.487129	0.748759	0.806274	0.806761	0.422238	0.466023	0.314529	0.517418	0.728212	0.415801	0.38742	0.695463	0.375237	0.393291	-0.00523926	0.205773	0.453321	0.0526564	0.202715	0.427375	0.393723	0.324844	1.05551	0.278747	0.202011	0.079646	1.49778	0.133605	0.257418	0.139824	0.232047	0.322954	0.390633	0.341372	0.373086	0.148139	0.298635	0.573478	0.145796	0.324257	0.408558
EBA-140-026	1.54935	0.144262	0.23502	0.775394	0.630243	0.166349	1.48924	0.256516	0.356833	0.127307	0.486975	13.2357	0.413908	1.28787	3.74408	2.84763	3.54435	0.339164	2.47282	0.288242	0.28737	1.23788	1.05416	6.17613	0.0440966	0.355101	0.728719	0.926469	0.202821	2.83648	1.63265	1.0726	2.46977	2.77868	0.430039	3.13214	17.0004	0.308757	1.41236	3.70369	1.36703	0.658726	2.11967	2.79007	3.69142	0.0745513	0.330196	0.401773	1.04114
EBA-140-027	7.11679	1.77495	3.0972	1.77074	6.45036	0.930509	5.65042	1.45038	0.914283	0.494272	3.85474	11.8829	1.43791	14.7841	8.28022	4.85322	13.8535	0.796258	3.5371	1.09271	4.53554	13.2014	1.7023	2.44857	0.0800899	2.55225	5.1599	6.54088	5.13052	6.67129	4.38271	2.1279	1.44308	6.20207	4.46134	8.24046	17.0004	0.63525	5.81706	10.0797	8.55671	5.55254	9.60714	9.77453	25.0695	0.124097	1.62469	3.01508	1.60256
EBA-140-028	0.154388	0.145532	0.129601	0.458149	0.169875	0.116545	0.22733	0.20518	0.832745	0.910045	0.801729	0.521959	0.690599	0.492016	0.659123	0.332282	1.46811	0.463424	0.222674	0.573611	0.67344	0.708855	-0.0324834	0.849278	0.469955	-0.0436449	0.207325	0.485776	0.579644	1.16876	1.42757	0.4434	0.282438	0.480531	0.392786	0.204341	1.08994	0.0920175	0.440815	0.307829	0.796651	0.561555	0.495183	0.299834	0.795744	0.867277	0.237643	0.0792449	0.681097
EBA-140-029	0.122823	0.164258	0.0814187	0.30906	0.152764	0.161468	0.299207	0.14347	0.560168	0.629228	0.489429	0.775885	0.959691	0.478648	0.596152	0.331618	1.46964	0.391585	0.325276	0.531748	0.33754	0.600661	-0.0143206	0.234069	0.47307	-0.0538642	0.131515	0.407908	0.38626	1.08524	1.12842	0.277852	0.158865	0.331858	0.706333	0.113395	0.276664	0.128277	0.194089	0.261566	0.525972	0.625164	0.38201	0.221142	0.166031	0.447564	0.118367	0.0614803	0.326132
EBA-140-030	0.0930613	0.194382	0.0796342	0.306474	0.132951	0.163074	0.010692	1.08587	1.49762	0.526071	0.59526	0.655576	1.51323	0.39844	0.638442	0.430576	1.44272	0.355262	0.253587	0.535486	0.284362	2.07029	-0.0268949	0.205773	0.411601	-0.0291676	0.143808	0.74457	0.325869	0.795703	0.821724	0.300224	-0.0331367	0.144248	0.398845	0.074812	0.324098	0.426642	0.17511	0.251779	0.367017	0.682481	0.455025	0.142451	0.128018	0.243958	0.298735	0.237241	0.42958
EBA-140-031	0.961031	0.210105	0.157964	0.688345	0.945688	0.180254	0.48322	1.93551	6.30914	0.562826	2.35868	1.86931	2.8799	2.82616	1.22611	0.65705	1.52348	0.767733	1.14565	0.618465	0.429761	1.13261	0.0646175	0.355468	2.07259	0.248825	0.1602	1.82269	0.82338	1.0288	2.05081	0.313647	5.69934	1.27958	0.356433	0.0904289	0.310666	0.885924	0.376761	0.694609	0.344309	0.636348	1.51374	0.402051	0.167799	0.359156	13.0987	0.146191	0.521872
EBA-140-032	0.131841	0.354773	0.118894	0.320263	0.220308	0.250046	0.20503	0.322878	0.958492	0.639871	0.521243	0.923875	1.37137	0.633123	0.631648	0.601262	1.64577	1.09141	0.867172	0.685745	0.269553	0.498479	0.110723	0.392892	0.520646	0.140346	0.390191	0.930077	0.515182	0.579074	0.896303	0.400447	0.185643	0.156637	0.803276	0.176781	0.244587	0.410554	1.22765	0.294484	0.396083	0.627261	0.291553	0.323827	0.310128	0.652062	5.46916	0.113344	0.446155
EBA-140-033	4.99646	0.301852	2.63971	0.721667	0.19239	1.99352	0.599802	0.419734	0.943024	1.29893	1.16727	1.24807	0.437725	0.789083	0.880398	0.322369	1.81729	0.333468	0.319357	0.587815	0.857209	0.524237	0.028292	1.67534	0.483154	0.0236321	0.489563	0.552192	0.423579	4.46733	4.83229	0.349441	0.00303248	0.317699	0.364006	0.305391	0.480032	0.0394361	0.96827	6.34908	0.3761	0.2519	5.38191	0.241052	0.440579	0.390411	0.634536	0.0367009	0.453095
EBA-140-034	0.38949	0.141461	0.276729	0.452979	0.123945	0.551075	0.115193	0.297949	1.84625	2.46163	0.780303	0.839233	0.665737	0.397698	0.77632	0.28712	1.90804	0.426294	0.368027	0.418867	3.01216	0.718472	-0.0387705	1.18792	0.364452	1.25159	0.279549	0.663267	0.591858	2.92635	1.42551	0.309172	-0.00402492	0.39646	0.204961	0.141873	0.367121	-0.00781101	0.199624	0.271405	0.30616	0.596505	1.14623	0.179426	0.193436	0.368979	0.0572742	0.116802	0.398587
EBA-140-035	0.162505	0.161001	0.0724961	0.547776	0.134752	0.291337	0.0428535	0.443846	1.16631	0.547111	0.836789	3.06335	1.36406	3.89419	0.749207	0.696235	1.58501	0.439209	3.39442	0.444284	1.19513	0.880762	-0.0422634	1.03366	0.519278	-0.0257611	0.222692	0.593988	0.596607	1.22016	1.58786	0.286801	0.178553	0.689381	0.207233	0.163002	0.190698	0.132747	0.131617	0.590748	0.367017	0.640542	0.631883	0.245793	0.151887	0.201094	0.123354	0.279308	0.35198
EBA-140-036	0.547333	0.168329	0.0724961	4.1896	0.168074	19.351	0.416777	1.76672	2.93581	0.742735	1.70422	6.27549	1.78086	9.76054	2.29726	1.28069	2.92248	2.4717	0.387101	0.453254	0.61555	1.08693	0.262956	0.446745	0.741577	0.108219	0.258852	1.17055	0.864631	1.53726	16.7407	0.320805	0.688135	0.375221	0.766922	0.149222	0.238813	0.396471	0.183809	2.27461	0.975589	0.730013	0.770206	0.270443	0.180176	0.362728	0.266734	6.03332	0.526016
EBA-140-037	0.202126	0.162869	0.0814187	2.44492	0.362037	1.39645	0.0914817	1.56606	2.08871	1.38163	3.22481	10.7626	2.1026	8.96364	0.789604	1.14985	3.01594	1.18263	1.64305	0.444284	1.63276	0.673391	0.600906	0.549459	0.441473	8.01694	0.781961	2.92714	0.766655	1.32754	15.6867	0.242953	1.47628	0.583147	0.27691	0.115232	0.203528	0.486986	0.179064	0.645663	0.486915	0.703451	0.558868	0.235282	0.387944	0.495786	0.163667	0.286224	0.49249
EBA-140-038	5.0126	3.32876	2.49902	14.2427	1.89119	2.44438	4.09877	1.95676	4.36948	5.87828	3.12807	14.9516	2.4375	6.33766	5.00007	2.2955	2.32158	1.62012	9.30198	0.484652	1.99492	6.73402	0.0981488	29.2484	1.33901	11.8851	2.47598	14.5689	4.54203	10.8231	2.76771	1.60586	3.28966	1.39732	1.76074	0.281507	0.393401	3.65167	0.71618	2.72826	0.702186	0.783836	9.93723	1.36518	1.89633	2.30472	2.02055	0.422798	2.12172
EBA-140-039	2.91143	1.10182	2.65752	1.4623	0.420596	1.89142	2.5869	1.96084	2.70389	3.95076	3.75332	15.848	2.13916	7.39684	5.36467	2.23307	1.54886	3.12067	35.1385	0.356819	0.653507	3.70341	0.894608	6.90146	0.802709	2.29669	0.964105	9.34031	5.83275	3.91115	1.54097	0.243848	1.86941	2.33873	0.35719	0.059195	0.311949	0.754062	0.20516	6.43861	0.974681	0.715334	1.13934	0.654648	0.920455	17.3634	0.0788852	0.322528	0.586665
EBA-140-040	6.64102	3.37708	2.70777	4.7652	1.72628	2.75231	2.57479	5.38839	23.2059	7.99329	5.24859	5.7671	0.357159	19.4389	4.21878	3.91868	2.37748	2.89063	14.3344	1.06288	14.8598	2.15925	6.1722	1.31571	0.938173	1.46552	2.75193	2.64144	5.90464	5.83026	12.2884	6.51675	4.60289	0.676991	1.25197	0.219958	0.646832	0.181543	1.09095	7.30353	1.25293	0.328091	0.850117	1.70849	0.270346	1.22832	0.14164	0.097785	0.671126
EBA-140-041	2.22063	0.808307	0.654495	1.42581	0.501804	5.31211	1.61916	2.7835	7.86705	2.61444	2.60476	3.07559	0.893881	5.00332	1.4537	2.55784	2.04558	1.64595	3.73741	0.513059	1.85147	2.44356	0.123944	0.970677	1.20424	0.116534	7.53848	1.64119	1.99094	3.59405	4.82571	3.26585	0.554089	0.420354	0.242829	0.295286	1.00212	0.0213717	0.260515	8.53374	0.436957	0.511927	0.774668	0.253378	0.660127	0.55919	0.265487	0.182496	0.39194
EBA-140-042	0.444204	2.22863	0.529335	0.896214	0.148261	1.9633	1.6735	1.1533	5.50045	2.67405	2.40543	2.04764	1.40355	1.78955	1.07721	1.01635	2.24996	0.984058	3.18377	0.49138	1.49642	3.28025	0.00244499	0.977067	0.737409	0.0253353	0.800072	3.62852	0.990161	2.0214	1.95381	0.25906	0.501309	0.352212	0.191328	0.151978	0.631969	0.0191368	0.180645	1.86335	0.425149	0.581826	0.495994	0.249585	0.368502	0.311827	0.110886	0.218801	0.359369
EBA-140-043	1.0059	0.938116	0.141976	0.736742	0.916685	1.16448	1.86023	2.22648	6.74286	3.87435	2.23142	3.51318	1.38746	1.70172	0.636384	1.35042	1.40811	0.932398	7.07913	0.443536	0.668065	1.84489	0.0213063	0.5864	0.910386	0.218209	0.951989	4.43124	1.4158	3.47657	4.59068	0.245638	1.81768	0.354867	0.417779	0.111558	0.48985	0.43223	0.140315	1.03962	0.425149	0.683879	0.607951	0.233468	0.428724	0.210024	0.571365	0.398019	0.477045
EBA-140-044	22.5517	2.08476	0.392297	1.36868	1.09043	2.24509	2.1013	1.24812	5.17064	5.5526	2.17494	3.85387	1.60171	25.4028	2.52203	1.8565	1.38273	1.12774	9.463	0.487642	0.48734	1.59784	0.0520433	1.0461	1.18895	0.665352	1.21934	8.46373	2.18265	2.35548	3.8	0.26264	2.0732	0.406195	0.907791	0.100534	0.240105	0.903059	0.133989	1.84663	0.491456	0.64893	0.418112	0.664426	0.716555	1.18749	1.24795	0.305817	0.529406
EBA-140-045	3.59398	1.91925	0.210495	1.13939	2.83337	0.304406	3.57563	1.70828	4.26707	6.38657	3.0086	11.2917	1.78817	11.3402	1.40841	1.86779	1.72067	1.26819	7.48334	0.339625	1.40481	23.5984	0.0702061	0.451147	1.11323	1.16768	1.75274	11.7479	1.60175	2.51517	2.37113	0.530801	0.358676	2.55859	0.453375	0.105127	0.734805	22.6249	0.26526	1.4097	0.598638	0.680384	0.501268	11.9873	6.06158	0.976873	1.33855	0.293139	0.768611
EBA-140-046	0.866562	0.961553	0.0662503	0.37654	0.404851	0.520854	0.650931	1.14881	1.55711	1.86554	3.03263	12.9968	2.25762	4.56418	2.8034	1.8751	1.01971	0.657956	2.06931	0.288044	0.664869	5.44111	0.112447	0.387415	0.646405	0.565567	0.345884	1.88109	1.98244	1.06138	16.9733	0.195526	-0.029608	1.83186	0.32841	0.0674628	0.178508	15.6493	0.201206	0.486655	0.442407	0.660813	2.40777	1.38962	1.01861	0.790478	0.206057	0.183072	0.490985
EBA-140-047	3.5247	1.08595	0.613384	4.48395	0.769184	1.30987	1.24496	15.1414	5.05845	3.10052	2.85992	3.1251	2.27444	8.51765	4.53073	3.75397	1.07509	1.08334	3.56316	0.753025	2.2495	9.16357	0.582789	1.26276	2.29628	4.40275	3.18605	3.28842	6.58351	7.11748	16.9733	0.605263	0.658394	0.722656	0.558282	1.17626	0.562985	0.812544	0.896308	6.17001	0.486915	0.305723	14.6877	1.01317	0.648272	0.701452	0.232655	1.48774	1.23282
EBA-140-048	17.4759	2.76517	1.03957	6.4952	2.01493	1.6815	2.89713	4.84854	17.5639	0.708054	1.80096	13.0889	9.00905	12.8099	1.39312	2.50205	6.63967	6.45919	2.35385	0.842732	12.7273	4.48541	0.886832	1.40151	8.87009	0.253738	3.30383	6.95849	14.1343	7.11931	14.6059	0.84061	1.29239	2.12723	0.898335	0.620486	1.55079	1.41635	2.1039	5.39045	1.17633	0.545478	3.32816	7.43512	1.14475	5.80095	1.76205	1.48774	1.83317
EBA-140-049	11.9352	3.45027	0.679162	1.4869	1.74286	1.39155	2.72818	9.55319	5.34609	0.684752	0.962748	4.67581	3.00713	2.40837	0.595277	3.08385	1.46195	1.6403	1.41641	0.480166	8.34194	2.63229	0.0513447	1.18335	0.849253	0.0926123	2.42647	8.83246	12.3573	29.074	16.9733	2.08882	0.757462	2.33482	0.554104	0.255785	0.537129	0.498533	0.397976	5.22153	27.82	0.557361	2.39763	1.77585	1.73321	1.27886	0.692304	18.3199	3.20624
EBA-140-050	9.70773	0.507223	0.239729	3.94483	6.81949	4.28705	17.7597	21.1926	6.06669	2.39497	0.932232	2.68166	16.1729	1.21947	0.631136	3.57731	2.40892	1.00747	35.1385	0.567631	2.47815	2.22537	1.26008	0.743397	1.58215	0.251471	9.27327	36.3826	24.0585	8.97373	53.9157	9.80742	12.726	2.85268	2.3681	1.26813	0.372895	3.13019	0.490609	36.9953	16.6964	0.495151	1.0862	6.63767	28.4005	0.401405	0.656147	0.556492	1.69567
EBA-140-051	24.7961	0.51804	0.044836	3.27442	0.357341	0.63602	15.187	1.06462	1.07294	0.459755	0.981577	1.9087	3.58846	8.8883	1.32292	1.20298	1.20507	0.580466	10.8664	1.07896	0.345317	1.33878	1.44299	0.575307	0.848559	0.303253	10.6317	4.21138	29.8797	2.94195	53.9157	0.268009	2.62425	1.67634	2.64242	0.281507	0.490938	0.233692	0.251816	3.50006	0.779393	0.50284	0.436771	1.64439	11.0695	0.335938	0.291295	0.164632	0.911004
EBA-140-052	3.30624	0.136576	0.0546509	0.840784	0.170776	0.193323	4.51521	0.331052	2.56986	0.446656	2.40543	1.72505	1.90956	5.45334	0.532306	0.718152	0.875883	0.368177	4.05559	0.294772	0.153099	0.742515	0.0785889	4.72381	0.28239	0.082393	7.53848	1.47286	14.2865	0.676361	36.9269	0.226846	0.0162321	0.543363	0.624538	0.0821611	0.401764	0.187503	0.118173	0.635516	0.837525	0.547575	0.27411	0.505262	0.463339	0.454708	0.0298123	0.294868	0.639219
EBA-140-053	1.5676	0.42429	0.117109	0.741678	0.196893	0.350962	0.907561	1.40791	10.8571	0.601301	2.6093	1.66649	3.03784	16.6812	0.738084	4.73293	0.838196	0.469075	1.60555	0.37177	0.725584	7.5569	0.0764932	11.3371	0.548454	0.112376	1.42624	6.07275	13.7411	4.72477	17.6689	0.193736	-0.0207862	0.287611	4.96275	0.0784865	2.63824	1.70615	0.143478	3.84924	0.674936	0.577632	2.50553	11.5082	0.677198	0.824413	1.53056	0.478696	0.939676
EBA-140-054	4.74454	0.775697	0.470865	2.88803	0.224811	0.540456	0.691932	0.919542	2.00664	0.558	1.06728	1.34176	3.09561	0.866949	0.943369	0.729443	6.82733	0.912219	0.823608	1.67103	1.50679	1.66216	0.434718	1.37138	0.542897	0.381115	1.2994	19.2306	15.9209	7.4433	22.4805	0.584629	0.668028	0.427434	0.710878	0.521272	0.965036	0.294723	0.561805	2.92349	1.05007	0.211359	1.31133	0.638303	1.06774	2.07499	0.325324	0.378426	2.04977
EBA-140-055	4.59772	22.6306	0.383162	2.41239	0.203197	0.255398	4.19411	1.18069	1.4788	0.50724	1.48346	2.19031	2.95521	1.13809	1.14458	0.681624	1.63347	0.853294	1.89285	1.30996	22.2688	0.468425	0.16591	1.21804	1.42654	0.319128	7.53848	7.71999	18.8794	18.8437	53.9157	3.10287	0.468007	1.03237	1.41718	0.198829	1.02064	0.495181	1.45123	1.41865	0.931081	0.166623	1.91167	0.538399	0.712287	1.36862	0.0465281	0.314461	0.782135
EBA-140-056	0.88703	22.6306	0.0501896	0.647743	0.140155	0.304406	1.47887	0.511686	0.493906	0.496597	2.3418	2.30423	1.19661	0.499443	1.03305	0.688265	1.30428	0.466653	1.80131	0.542214	12.6754	0.403485	0.0317848	1.08569	0.508857	0.101128	7.53848	2.13129	15.6683	4.44806	53.9157	0.429978	0.113624	0.327434	0.523052	0.15749	0.42101	0.204265	0.165621	0.386121	0.416974	0.178506	0.504107	0.377606	0.246478	0.288969	0.054365	0.133595	0.461977
EBA-140-057	0.221126	0.310808	0.041267	0.427987	0.159968	0.273368	0.313147	1.66088	0.707751	0.748696	0.849126	1.93958	1.47082	3.08602	0.443971	0.997094	1.45042	0.552215	0.237802	0.414381	0.544149	0.630114	0.0464548	0.429403	0.441473	0.0738769	7.53848	3.63081	5.34285	0.756668	7.78936	0.182103	0.00869201	0.306195	0.613178	0.107883	0.600642	0.617358	0.128454	0.460623	0.401533	0.247007	0.758442	0.521016	0.269462	0.88323	0.197745	0.0626328	0.565193
EBA-140-058	0.491439	0.209851	0.0484051	0.527954	0.172577	0.187605	0.182448	1.03234	9.45433	1.28084	0.877693	9.70216	2.22033	2.78506	2.98797	0.685609	0.884344	0.469882	0.238459	0.349344	1.22941	0.621098	0.079986	0.307091	0.416464	0.0525868	7.53848	22.2004	4.05365	0.870017	6.92123	1.32865	-0.0234328	0.29646	0.666193	0.160246	1.07538	2.46417	0.171156	2.96225	0.671303	0.244211	0.386878	0.939838	1.98927	1.24841	0.289176	0.142913	0.511701
EBA-140-059	0.279747	0.354773	1.79921	0.658085	0.168974	2.5375	0.671432	0.56277	12.1025	0.414727	1.45814	2.23769	1.8613	1.02045	3.99176	3.07057	0.568235	1.2028	1.51456	0.502183	0.210989	1.18611	1.74959	0.349079	14.2122	0.122582	4.28491	2.37921	4.72616	29.074	4.31434	4.4613	0.0216777	0.240708	0.7156	0.113395	2.07811	1.89947	0.244699	1.24316	1.04462	0.325295	4.48261	0.483764	0.437427	1.25132	0.490691	0.386713	0.626589
EBA-140-060	0.83271	1.09566	0.206335	0.711516	0.382416	0.583746	0.365402	2.54075	1.87562	0.518932	5.74918	1.16609	2.6247	1.20617	1.04381	3.83633	1.02202	0.925134	5.74134	0.720133	0.258782	4.32432	5.60918	0.621085	2.39562	0.479389	9.66359	3.59531	1.51227	10.4211	16.9733	0.251007	0.212692	0.274336	1.61788	0.140954	1.04972	0.704521	0.286611	0.920836	3.02475	0.562254	2.2228	0.923542	0.715896	1.73885	0.38562	0.565293	1.57449
EBA-140-061	3.34403	3.01628	0.26344	0.835123	2.33093	0.319329	0.270037	6.06066	2.55781	0.654608	1.9886	1.18632	2.96472	1.47248	0.94162	1.42414	1.7073	1.27626	2.09633	0.953371	1.09146	4.30328	1.61894	0.498773	2.86106	0.892514	8.75387	3.05482	8.82429	7.47634	16.9733	0.81549	0.579642	0.59115	1.49912	0.249354	1.46993	8.64604	0.250235	0.649245	3.69509	0.213456	1.47034	6.37204	2.63423	1.47749	0.545017	0.22832	2.05044
EBA-140-062	1.17752	0.657643	0.0565564	0.792676	0.155465	0.411404	0.422458	1.31882	0.651278	0.460574	0.748488	1.54884	1.87592	1.10062	0.84905	2.01125	0.819738	1.8994	26.1154	2.54642	1.26243	17.6477	0.893215	0.467739	0.346995	0.119864	19.5061	1.62687	3.61563	1.14811	9.53548	0.208054	0.155933	0.342076	0.481397	0.104209	0.426143	2.935	1.47279	1.45924	0.803917	0.125382	0.608356	0.532117	0.976883	1.23318	0.0880283	0.0701243	0.739229
EBA-140-063	4.60953	0.619377	1.32963	0.622751	0.155465	4.61948	15.187	0.431585	3.39437	0.696132	1.25752	15.8879	9.21526	0.771259	0.511315	0.578017	0.970485	0.70558	8.0061	2.49633	37.9926	5.92378	0.272363	0.36277	0.469955	0.125825	13.0361	1.58451	3.32169	1.28165	16.9733	0.204474	-0.014611	0.224779	0.538957	0.149222	0.567281	0.513805	0.189344	1.79231	0.525972	0.142857	0.82659	8.65899	8.41592	0.612021	0.253435	0.201922	1.24966
EBA-140-064	1.53769	0.511907	0.0492973	0.388344	0.174378	0.225994	1.67004	0.274655	0.641489	0.49496	0.973136	4.13708	3.26452	0.627924	0.573412	0.50496	0.60823	0.515084	0.287058	0.480166	1.18574	0.647545	0.100943	0.397456	0.445641	0.0764318	7.53848	1.10814	0.488041	0.877818	2.1457	0.133781	-0.0172575	0.20885	0.2913	0.10972	0.820048	0.43372	0.0944497	0.354971	0.361567	0.226038	0.405537	4.2676	0.622666	0.311827	0.122346	0.202698	1.07223
EBA-140-065	0.371384	0.451659	0.128708	2.5917	0.215805	0.242676	0.834944	0.774872	0.89223	0.46303	0.956255	6.2478	2.46821	0.64352	0.576036	1.33183	0.622074	0.502976	5.31784	1.77419	0.241281	0.94147	0.230178	1.13224	0.530392	0.159889	3.12417	9.99188	0.715694	1.21236	6.16819	0.449664	0.000385951	0.211504	0.695004	0.438594	1.434	0.447874	0.638511	2.04182	0.859324	0.712538	4.91542	1.96848	0.379966	0.610091	0.242342	1.5273	0.691388
EBA-140-066	0.470193	0.315805	0.164361	4.65274	0.735371	0.527022	0.910782	0.526905	0.0536454	0.15612	0.364035	0.572228	0.533374	1.33163	1.13287	0.203522	46.0481	0.929314	0.471187	0.395622	0.651241	0.580656	1.20177	0.451974	0.11173	0.760143	0.451074	0.974729	0.365921	1.20264	0.853861	1.32334	0.860216	0.668867	0.542169	1.57372	1.03706	0.73278	1.66339	4.80395	1.15606	1.13612	3.93403	2.43509	0.181926	0.63953	0.295395	1.23426	2.04906
EBA-140-067	0.0425568	0.108081	0.0994947	0.10223	0.106833	0.0503854	0.0866478	0.227657	0.371923	1.28192	1.11208	0.310088	0.647457	0.295664	0.781112	0.196131	1.77046	1.63626	0.265001	0.343363	0.319752	0.559187	-0.054139	0.286097	0.913164	-0.0938897	0.0444359	0.734264	0.0689721	0.219756	0.484864	0.142729	0.129542	0.0867257	0.364006	0.0279612	0.336327	0.409135	0.231256	0.270808	0.520522	0.0100481	0.254234	0.360766	0.604647	0.750293	0.262578	0.489645	0.78933
EBA-140-068	3.54832	5.30437	0.960088	2.90509	1.97019	1.05095	1.13999	1.12837	15.9668	1.7149	6.4387	1.76604	0.819295	0.808934	11.9892	0.5561	3.73039	1.90263	5.56433	0.236462	0.882875	3.52248	8.98101	0.230418	1.0917	0.760601	3.37719	5.82197	11.9511	2.23295	6.75783	1.40909	0.23636	1.875	0.195872	0.00775105	0.177867	0.278391	0.531975	2.50681	0.259835	-0.0598515	0.95396	6.86582	0.502223	0.491808	0.244708	0.522492	2.4389
EBA-140-069	2.53907	8.9145	0.962372	0.13584	0.752611	-0.00644924	0.246102	1.53909	2.34171	1.64337	2.33336	1.61698	1.10009	0.573249	2.53618	0.540824	1.47	1.49823	0.239635	0.201327	0.403901	3.67215	-0.079986	0.164698	0.8562	0.581819	1.62884	4.27722	11.9536	2.31142	3.14673	4.05203	0.312598	3.17634	0.163306	0.236493	0.712449	1.01779	0.0675629	1.53386	0.161737	-0.140236	1.28537	1.43145	0.32298	0.231456	0.93792	0.437205	4.54692
EBA-140-070	0.610313	1.56769	-0.0104841	0.178929	0.0319551	0.00534365	0.0969122	0.445889	1.81161	1.38217	0.742645	1.75433	0.736667	1.98373	2.11836	0.104479	0.869971	1.4385	0.0496979	0.264122	0.0514536	0.799617	-0.10723	0.197558	0.275443	-0.0146229	0.744047	4.57094	5.84609	1.26926	1.89393	1.05801	0.330611	-0.0100446	0.150431	0.142792	0.111147	0.444895	0.391965	0.443313	0.0545558	-0.166798	0.690295	1.37713	0.23573	0.068929	0.36523	0.628525	0.698168
EBA-140-071	0.825231	0.188683	0.0082534	0.273726	0.127547	0.140962	0.266109	0.228066	0.7582	0.653864	1.02053	0.716263	1.27266	0.752128	0.458972	0.241958	1.35504	0.758854	0.273318	0.411391	0.538113	0.328976	-0.0569333	0.373724	0.331239	-0.0598254	0.0910488	0.8545	0.412723	0.518958	0.41699	0.177629	-0.0101581	0.0752212	0.120894	0.0261239	0.22919	0.105927	0.07468	0.19484	0.282543	0.391	0.11355	0.190804	0.186364	0.226098	-0.0333255	-0.000756348	0.389273
[truncated: 1,108 more rows]
[truncated: 11 more columns]

## Sheet: FM-Burma
Peptide No.	VA-1	F4	VA-3	IVA-3	F8	F1	F3	IVA-4	VIA-1	VA-4	TCF548	F9	F14	F7	F2	F6	2009PF	F18	F12	F16	TCF545	F5	IIIA-1	PFCJC	KTF1	IIIA-2	TCF550	IIIA-3	F11	F15	F10	IIIA-4	F17	IVA-2	PF64	F36	TCF538	IVA-1	KTF2	IIIB-1	FC50-1	F09N-32	F09N-33	F09N-34	F09N-35	F09N-36	F09N-37	F09N-38	F09N-39
[truncated: 2,024 more rows]
[truncated: 122 more columns]

[truncated: 2 more sheets: FM-China, Healthy]
