# Supplementary material for: Low-Complexity Repetitive Epitopes of Plasmodium falciparum Are Decoys for Humoural Immune Responses
Source: Front Immunol. 2020 Apr 15;11:610. doi: 10.3389/fimmu.2020.00610 (PMC7174639; doi:10.3389/fimmu.2020.00610)
Supplement: Supplementary file 5 [file Data_Sheet_5.xlsx]

## Sheet: burma high
Supplementary File 3. Peptides with higher antibody intensity and prevalece in Burma compared to Libya.
Peptide No.	FM patients						Healthy-CR		Burma-PR/Libya-PR	Burma-Q3/Libya-Q3
	Libya		Burma		China
	PR	Q3	PR	Q3	PR	Q3	PR	Q3
AMA-1-002	5	0.634234	19.883	1.27518	0.346021	0.331171	0	-0.324125	3.97661	2.01059
AMA-1-034	8.33333	0.958887	25.1462	2.08811	0	0.793467	-0.694444	-0.293851	3.01754	2.17764
AMA-1-038	15	1.46657	39.1813	3.2319	4.84429	1.78682	-1.38889	-0.387781	2.61209	2.20372
CLAG2-003	3.33333	0.688829	21.0526	1.64116	3.46021	0.894903	-2.08333	-0.34208	6.31579	2.38254
CLAG3.1-002	10	1.04001	27.4854	2.40191	2.42215	0.806635	-3.47222	-0.417711	2.74854	2.30951
CLAG3.1-003	10	1.24495	33.3333	2.83995	2.76817	0.829475	-2.77778	-0.358426	3.33333	2.28118
CLAG3.1-011	3.33333	0.839968	25.731	2.05908	5.19031	1.99633	-0.694444	-0.284291	7.7193	2.45138
CLAG3.1-035	6.66667	0.488733	29.8246	2.54511	3.46021	1.31148	-2.08333	-0.368493	4.47368	5.20757
CLAG3.1-087	1.66667	0.467599	11.6959	1.11539	6.22837	2.61162	-2.77778	-0.38363	7.01754	2.38536
CLAG3.1-089	6.66667	0.596975	29.8246	2.36295	9.34256	4.91118	-8.33333	-0.999481	4.47368	3.95821
CLAG3.2-029	5	0.534021	14.6199	1.09061	3.11419	1.05332	-0.694444	-0.354809	2.92398	2.04226
CLAG3.2-035	3.33333	0.507616	22.807	1.88994	2.76817	1.1031	-2.08333	-0.431287	6.84211	3.72317
CLAG3.2-036	0	0.568294	21.0526	1.75513	3.46021	1.1679	-1.38889	-0.326934	>10	3.08841
CLAG3.2-042	6.66667	0.676895	22.807	1.73061	4.84429	1.78401	-2.08333	-0.394568	3.42105	2.55669
CLAG3.2-059	3.33333	0.509048	11.6959	1.14221	4.49827	1.88565	-1.38889	-0.361151	3.50877	2.24382
CLAG3.2-087	0	0.392202	19.2982	1.44415	8.3045	3.64122	-8.33333	-0.866036	>10	3.68217
CLAG3.2-088	1.66667	0.535465	10.5263	1.08184	5.53633	2.36745	-2.08333	-0.482181	6.31579	2.02036
CLAG3.2-093	13.3333	1.37551	40.3509	3.27244	3.80623	1.82256	-4.86111	-0.652074	3.02632	2.37907
CLAG9-002	10	1.23327	35.6725	3.14833	4.84429	1.96536	-9.02778	-0.865971	3.56725	2.55283
CLAG9-003	3.33333	0.493593	12.2807	1.1158	2.07612	1.05285	-4.16667	-0.533151	3.68421	2.26056
CLAG9-038	1.66667	0.805012	47.9532	10.697	1.03806	0.949057	-4.16667	-0.520252	28.7719	13.288
CLAG9-088	3.33333	0.678757	19.883	1.67092	3.46021	1.65342	-8.33333	-0.570603	5.96491	2.46173
EBA-140-065	20	1.53673	40.3509	6.26873	1.38408	0.59305	-0.694444	-0.353301	2.01754	4.07928
EBA-140-079	8.33333	0.917496	29.8246	3.02977	3.46021	1.03504	-5.55556	-0.55444	3.57895	3.30221
EBA-165-013	11.6667	0.864136	25.1462	2.02797	2.76817	1.4685	-5.55556	-0.622669	2.15539	2.34681
EBA-165-023	8.33333	0.594772	21.6374	1.39765	0.346021	0.507035	-0.694444	-0.346931	2.59649	2.34989
EBA-165-028	5	0.457218	38.5965	4.10813	1.03806	1.23628	-3.47222	-0.733523	7.7193	8.98505
EBA-175-100	20	1.87993	63.1579	9.16058	6.92042	3.82816	-7.63889	-0.986993	3.15789	4.87283
MCP1-015	13.3333	1.10698	38.5965	2.86127	3.80623	1.74757	-0.694444	-0.285232	2.89474	2.58474
MCP1-020	23.3333	1.97397	63.7427	5.7488	7.61246	2.61307	-3.47222	-0.493139	2.73183	2.9123
MESA-002	11.6667	1.22239	36.8421	2.59912	4.15225	1.57808	0	-0.335228	3.15789	2.12627
MESA-037	10	1.17143	33.9181	2.54708	3.46021	1.37	-1.38889	-0.664982	3.39181	2.17433
methionine-tRNA ligase-055	3.33333	0.964394	39.1813	6.02766	5.19031	2.04578	-4.86111	-0.55712	11.7544	6.2502
MSP1-002	0	0.543804	25.731	2.04271	1.7301	0.594211	0	-0.256008	>10	3.75635
MSP1-023	15	0.819434	35.6725	3.85341	2.07612	0.654637	0	-0.167699	2.37817	4.70252
MSP1-027	5	0.841597	25.731	2.61861	2.76817	0.638103	-2.77778	-0.253049	5.1462	3.11148
MSP1-108	3.33333	0.803723	26.3158	2.20088	1.03806	0.500705	-1.38889	-0.316419	7.89474	2.73836
MSP7.2-016	16.6667	1.34672	40.9357	3.768	6.22837	2.69482	-2.77778	-0.529839	2.45614	2.79792
MSP9-006	10	1.24157	30.9942	2.75958	1.7301	0.449594	-3.47222	-0.507031	3.09942	2.22266
MSP9-026	8.33333	1.11954	25.731	2.34366	0	0.36666	-0.694444	-0.513945	3.08772	2.09342
MSP10-002	8.33333	0.964679	35.0877	3.50888	2.76817	0.557411	-18.75	-1.53268	4.21053	3.63735
MSP11-005	1.66667	0.694221	22.2222	1.53092	0.346021	0.259645	-4.16667	-0.557199	13.3333	2.20524
PF332-001	5	0.898864	23.3918	1.95121	1.03806	0.936747	-4.16667	-0.727109	4.67836	2.17075
PF332-013	13.3333	0.95538	39.1813	4.12277	2.76817	1.069	-2.77778	-0.604614	2.9386	4.31531
PF332-016	8.33333	1.01406	28.0702	2.12459	1.7301	1.12983	-2.77778	-0.535787	3.36842	2.09514
PF332-022	11.6667	1.07875	36.8421	3.29081	3.46021	1.37156	-2.77778	-0.469656	3.15789	3.05058
PF332-023	18.3333	1.5642	41.5205	3.6632	7.26644	3.79092	-11.8056	-1.17147	2.26475	2.3419
PF332-028	21.6667	1.82873	81.2865	13.5906	6.92042	2.90531	-2.77778	-0.598215	3.75169	7.43171
RAP1-001	1.66667	0.480845	15.7895	1.08545	0	0.514784	0	-0.183949	9.47368	2.25739
RAP1-005	11.6667	1.14482	28.655	2.37075	1.38408	1.0309	-1.38889	-0.398781	2.45614	2.07084
RAP1-007	21.6667	1.96452	50.2924	7.1393	5.53633	2.50654	-1.38889	-0.600354	2.32119	3.63411
RAP1-013	21.6667	1.68978	45.614	6.28277	10.3806	9.3645	-2.77778	-0.443896	2.10526	3.7181
RAP1-014	5	0.628278	30.4094	2.55692	6.57439	3.64798	0	-0.257852	6.08187	4.06974
RAP1-015	1.66667	0.822253	39.7661	3.76702	2.07612	0.962933	-0.694444	-0.243465	23.8596	4.58134
RAP1-016	20	1.48143	57.3099	8.81055	7.26644	3.54067	-3.47222	-0.522356	2.8655	5.94731
RAP1-017	11.6667	1.12002	47.3684	4.99363	8.3045	3.18643	-11.8056	-0.978008	4.06015	4.4585
RAP1-018	11.6667	1.19619	42.1053	3.91861	6.57439	2.72605	-6.25	-0.642856	3.60902	3.27592
RAP1-022	0	0.535685	22.2222	1.62371	0.346021	0.610138	0	-0.271255	>10	3.0311
RAP1-023	6.66667	0.860131	33.9181	2.67932	3.80623	1.46044	-0.694444	-0.599908	5.08772	3.11501
RAP1-024	3.33333	0.647155	29.8246	2.48297	3.46021	1.44096	-0.694444	-0.458188	8.94737	3.83675
RAP2-044	0	0.626714	21.0526	1.64742	0	0.682692	-1.38889	-0.459306	>10	2.62866
RAP2-061	1.66667	0.344096	15.2047	1.01861	1.03806	0.4902	0	-0.244756	9.12281	2.96027
SERA5-039	10	1.47894	52.0468	5.06665	5.53633	2.0757	-0.694444	-0.346365	5.20468	3.42587
