# Supplementary material for: Low-Complexity Repetitive Epitopes of Plasmodium falciparum Are Decoys for Humoural Immune Responses
Source: Front Immunol. 2020 Apr 15;11:610. doi: 10.3389/fimmu.2020.00610 (PMC7174639; doi:10.3389/fimmu.2020.00610)
Supplement: Supplementary file 6 [file Data_Sheet_6.xlsx]

## Sheet: Sheet1
Supplementary File 4. Peptides with repetitive motifs.
Protein	Peptide ID	Amino Acid Sequence	Repeat Motif
HRPⅡ	S01-002	NKRLLHETQAHVDDAHHAHHVADAHHAHHV	-HHA
	S01-003	HHAHHVADAHHAHHVADAHHAHHVADAHHA
	S01-004	ADAHHAHHVADAHHAHHAADAHHAHHAADA
	S01-005	HHAADAHHAHHAADAHHAHHAADAHHAHHA
	S01-006	HHAHHAADAHHAHHAHHAADAHHAHHAADA
	S01-008	HHAHHAADAHHAHHAADAHHAHHAADAHHA
	S01-009	ADAHHAHHAADAHHAHHASDAHHAHHAAYA
	S01-010	HHASDAHHAHHAAYAHHAHHASDAHHAADA
	S01-011	HHAHHASDAHHAADAHHAAYAHHAHHAADA
	S01-012	HHAAYAHHAHHAADAHHAADAHHATDAHHA
	S01-013	HHAADAHHATDAHHAADAHHAADAHHAADA
	S01-014	ADAHHAADAHHAADAHHATDAHHAHHAADA
	S01-015	HHATDAHHAHHAADAHHATDAHHAHHAADA
	S01-016	HHATDAHHAHHAADAHHAAAHHATDAHHAA
	S01-017	HHAAAHHATDAHHAAAHHATDAHHAAAHHE
	S01-018	AHHATDAHHAAAHHEAATHCLRH
MSP1	S02-004	FQKEKMVLNEEEITTKGASAQSGASAQSGA	GASAQS
	S02-005	KGASAQSGASAQSGASAQSGASAQSGASAQ
	S02-006	SAQSGASAQSGASAQSGASAQSGTSGPSGP
	S02-007	SGASAQSGTSGPSGPSGTSPSSRSNTLPRS
MSP2	S03-003	INNAYNMSIRRSMAESKPSTGAGGSAGGSA	AGGS
	S03-004	SKPSTGAGGSAGGSAGGSAGGSAGGSAGGS
	S03-005	GGSAGGSAGGSAGGSAGSGDGNGADAEGSS
MCP1	S04-013	NNENDEEGDVQGEGEGEGEGDEEKTADTDK	GEGE
	S04-024	AGKKIDKKKEQANKKNNNNKNKNKNKNLSK	NKNK
	S04-025	NNNNKNKNKNKNLSKGNNMKHNKKPAKKVV
MSPDBL	S05-040	ENEGEETKEEDDEEKNETNDTEDTDDTEDT	TE(/D)D
	S05-041	NETNDTEDTDDTEDTEDIEEENKEKELSNQ
GLURP	S06-043	FEPDQNDSELSENELVESEKSVSEPAEHVE	SEKSVSEPAEHVE
	S06-044	VESEKSVSEPAEHVEIVSEKSVSEPAEHVE
	S06-045	IVSEKSVSEPAEHVEIVSEKSTSEPAEHVE
	S06-046	IVSEKSTSEPAEHVESVSEQSNNEPSEKKD
	S06-058	QEINEDDKSAHIQHEIVEVEEILPEDDKNE	-HEIVEVEEILPED-
	S06-059	IVEVEEILPEDDKNEKVEHEIVEVEEILPE
	S06-060	KVEHEIVEVEEILPEDKNEKVQHEIVEVEE
	S06-061	DKNEKVQHEIVEVEEILPEDKNEKVEHEIV
	S06-062	ILPEDKNEKVEHEIVEVEEILPEDKNEKGQ
	S06-063	EVEEILPEDKNEKGQHEIVEVEEILPEDKN
	S06-064	HEIVEVEEILPEDKNEKVQHEIVEVEEILP
	S06-065	EKVQHEIVEVEEILPEDKNEKGQHEIVEVE
	S06-066	EDKNEKGQHEIVEVEEILPEDKNEKVEHEI
	S06-067	EILPEDKNEKVEHEIVEVEEILPEDKNEKG
	S06-068	VEVEEILPEDKNEKGQHEIVEVEEILPEDD
	S06-069	QHEIVEVEEILPEDDKNEKGQHEIVEVEEI
	S06-070	KNEKGQHEIVEVEEILPEIVEIEEVPSQTN
MSP3	S07-011	SISTKTKEYAEKAKNAYEKAKNAYQKANQA	EKAKNAY
MSP4	S08-012	GEEEDHNEGEGEHEEEEEHEEDDDDEDDDT	-EDDD-
	S08-013	EEEHEEDDDDEDDDTYNKDDLEDEDLCKHN
MSP6	S10-018	EEIEENEEDDIDEESVEEKEEEEEKKEEEE	-EEK-
	S10-019	VEEKEEEEEKKEEEEKKEEKKEEKKPDNEI
	S10-020	KKEEKKEEKKPDNEITNEVKEEQKYSSPSD
MSP7.1	S11-009	PKEREDEQEETDDEQKETEDEQKETEDEQK	-EQKETED-
	S11-010	KETEDEQKETEDEQKETEDEQKETEDEQKE
	S11-011	ETEDEQKETEDEQKETEDEQKESDDEQKET
	S11-012	TEDEQKESDDEQKETEDEQKETEDEASEEY
	S11-013	EDEQKETEDEASEEYSDNEEDDEEDEEDDE
	S11-015	EENEENNDNETNEENEDNDENEDNDENEEE	ENEDND
MSP8	S16-005	NMSMNNNNNNNNNNNNNDNNNNINNNNNNN	INNNNNNNINNNNNNN
	S16-006	NNDNNNNINNNNNNNINNNNNNNNNNGNGF
	S16-011	DTNNDAKARDNNNNDDNDDNDENDDNDDND	-NDDNDDND
	S16-012	DNDDNDENDDNDDNDDIDEIDERDDNDDNG
	S16-013	DIDEIDERDDNDDNGDDDDDNDDDDDNNDN	DDDDDN
	S16-014	DDDDDNDDDDDNNDNNNKNNSNNLTDTKKE
MSP9	S17-016	VNDEDDVNDEEDTNDDEDTNDEEDTNDDED	DTND-
	S17-017	DEDTNDEEDTNDDEDTNDDEDTNDEEDTND
	S17-018	TNDDEDTNDEEDTNDEEDHENNNATAYELG
	S17-045	QIEAEVDALAPKNKEEEEKEKEKEEKEKEE	-KEKE-
	S17-046	EEEKEKEKEEKEKEEKEKEKEEKEKEEKEK
	S17-047	KEKEKEEKEKEEKEKEEKEKEEKEEEKKEK
	S17-048	EEKEKEEKEEEKKEKEEEQEEEEEEEIVPE
MSP10	S18-004	KNKENMNNEKNDNKDNKDNIYNDNINNDNI	NDNIN
	S18-005	NKDNIYNDNINNDNINNDNINNEDEYKFLS
	S18-006	NNDNINNEDEYKFLSMKHYKDSLSNKLNNE
	S18-008	NDHMNYLIRKRKDNTQGSQHFNENIENNEN	-ENIENNEN-
	S18-009	QGSQHFNENIENNENVENNENIENNENNEN
	S18-010	VENNENIENNENNENIENIENNENNENNEN
	S18-011	IENIENNENNENNENIENNENNENNENSSI
	S18-012	IENNENNENNENSSIMNSESYNNIINSNEH
MSP11	S19-019	DIIKENEDTKREVQETEDTDETEDTDETEE	ETEDTD
	S19-020	TEDTDETEDTDETEETEDMEDENEIVEDQL
EBA-181	S20-058	QLEAEAQKQKQEEEPKKKQEEEPKKKQEEE	KKKQEEE
	S20-059	KKKQEEEPKKKQEEEQKREQEQKQEQEEEE
MESA	S34-013	KAFRELQFIKLRDRTRPRKHVNVMGESKET	G(/D)ESKET
	S34-014	RPRKHVNVMGESKETDESKETDESKETGES
	S34-015	DESKETDESKETGESKETGESKETGESKET
	S34-018	KETGESKETGESKETGESKETGESKETGES
	S34-019	GESKETGESKETGESKETGESKETGESKET
	S34-020	KETGESKETGESKETGESKETRIYEETKYN
	S34-021	GESKETRIYEETKYNKITSEFRETENVKIT
	S34-032	KFLREANTEKNDNEKKDKLLGEGDKEDVKE	-GEGDKEDVKEKND-
	S34-033	KDKLLGEGDKEDVKEKNDEQKDKVLGEGDK
	S34-034	KNDEQKDKVLGEGDKEDVKEKNDEQKDKVL
	S34-035	EDVKEKNDEQKDKVLGEGDKEDVKEKNDGK
	S34-036	GEGDKEDVKEKNDGKKDKVIGSEKTQKEIK
	S34-038	EKVEKRVKKKCKKKVKKGIKENDTEGNDKV	-GIKEN-
	S34-039	KKGIKENDTEGNDKVKGPEIIIEEVKEEIK
	S34-040	KGPEIIIEEVKEEIKKQVEDGIKENDTEGN
	S34-041	KQVEDGIKENDTEGNDKVKGPEIITEEVKE
	S34-042	DKVKGPEIITEEVKEEIKKQVEEGIKENDT
	S34-043	EIKKQVEEGIKENDTEGNDKVKGPEIITEE
	S34-044	EGNDKVKGPEIITEEVKEEIKKQVEEGIKE
	S34-045	VKEEIKKQVEEGIKENDTESKDKLIGQEII
	S34-046	NDTESKDKLIGQEIITEEVKEGIKENDTEN
	S34-047	TEEVKEGIKENDTENKDKVIGQEIITEEVK
	S34-048	KDKVIGQEIITEEVKEGIKENDTENKDKVI
	S34-049	EGIKENDTENKDKVIGQEIITEEVKKEIEK
	S34-050	GQEIITEEVKKEIEKQEEKGNKENILEIKD
	S34-051	QEEKGNKENILEIKDIVIGQEVIIEEVKKV
	S34-052	IVIGQEVIIEEVKKVIKKKVEKGIKENHTE
	S34-053	IKKKVEKGIKENHTESKDKVIGQEIIVEEV
	S34-054	SKDKVIGQEIIVEEVKEEIEKQVEEGIKEN
	S34-055	KEEIEKQVEEGIKENDTESKDKVIGQEVIK
	S34-059	VKKRVKKRNNKNERKDNVIGKEIMKEDVNE	DNVIGKEIMKEDVNEKDTANKDKEIEQEKE
	S34-060	DNVIGKEIMKEDVNEKDTANKDKEIEQEKE
	S34-061	KDTANKDKEIEQEKEKEEVKEKEEVKEKEE	KEEVKE
	S34-062	KEEVKEKEEVKEKEEVKEKEEVKEKEEVKE
	S34-063	VKEKEEVKEKEEVKEKEEVKEKEEVKEKEE
	S34-064	KEEVKEKEEVKEKEEVKEKDTESKDKEIEQ
	S34-065	VKEKDTESKDKEIEQEKEKEEVKEVKEKDT
	S34-066	EKEKEEVKEVKEKDTENKDKVIGQEIIIEE
	S34-070	DVNEKDTANKDKVIEQEKEKEEVKEKEEVK
	S34-071	QEKEKEEVKEKEEVKEKEEVKEKEEVKEKE
	S34-072	EKEEVKEKEEVKEKEEVKEKEEVKEKDTES
	S34-073	EVKEKEEVKEKDTESKDNVIVQEIMNEDVN
	S34-074	KDNVIVQEIMNEDVNEKDTESKDKMIGKEV	QEIMNEDVNEKDTESKDKMIGKEVIIEEVK
	S34-075	EKDTESKDKMIGKEVIIEEVKEEVKKRVNK
	S34-076	IIEEVKEEVKKRVNKEVNKRVNRRNRKNER
	S34-077	EVNKRVNRRNRKNERKDVIEQEIVSEEVNE
	S34-078	KDVIEQEIVSEEVNEKDTKNNDKKIGKRVK
	S34-079	KDTKNNDKKIGKRVKKPIDDCKKEREVQEE
	S34-080	KPIDDCKKEREVQEESEEESEEESEEESEE	EEES
	S34-081	SEEESEEESEEESEEESEEESEEESEEESE
	S34-082	ESEEESEEESEEESEEESEEESEEESEEES
	S34-083	EESEEESEEESEEESEEESEEESEEESEEE
	S34-084	EEESEEESEEESEEESEEESEEESDEEKNT
	S34-085	SEEESEEESDEEKNTSGLVHRRNCKKEKKY
SERA5	S35-003	TGGGQAGNTGGDQAGSTGGSPQGSTGASPQ	SPQGSTGAS
	S35-004	STGGSPQGSTGASPQGSTGASPQGSTGASQ
	S35-005	GSTGASPQGSTGASQPGSSEPSNPVSSGHS
- indicates varied amino acid.
