# Supplementary material for: Low-Complexity Repetitive Epitopes of Plasmodium falciparum Are Decoys for Humoural Immune Responses
Source: Front Immunol. 2020 Apr 15;11:610. doi: 10.3389/fimmu.2020.00610 (PMC7174639; doi:10.3389/fimmu.2020.00610)
Supplement: Supplementary file 7 [file Data_Sheet_7.xlsx]

## Sheet: Sheet1
Supplementary File 5. Glutamic-rich peptides
* Peptides those are both repetitive and glutamic (E)-rich.
Peptide ID	Amino acid sequence	FM-PR (%)	Healthy-PR (%)	E proportion (%)
MCP1-012	EEEENEENNNNEDKDNNENDEEGDVQGEGE	35.64	1.39	0.4
MCP1-013	NNENDEEGDVQGEGEGEGEGDEEKTADTDK	12.46	1.39	0.3
MSPDBL-038	DEEDIIKHNEDVREEIEEQQEDIEEDEEEL	7.61	0	0.4333
MSPDBL-039	IEEQQEDIEEDEEELENEGEETKEEDDEEK	21.8	0	0.5333
MSPDBL-040	ENEGEETKEEDDEEKNETNDTEDTDDTEDT	26.3	2.78	0.3667
MSPDBL-041	NETNDTEDTDDTEDTEDIEEENKEKELSNQ	33.91	0.69	0.3
GLURP-029	DDVPSPKHSNHETFEEETSESEHEEAVSEK	19.72	2.08	0.3
GLURP-033	SNNELNENEFVESEKSEHEPAENEESSLEE	28.37	0.69	0.4
GLURP-034	SEHEPAENEESSLEEGHHEEIVPEQNNEES	35.99	1.39	0.4
GLURP-035	GHHEEIVPEQNNEESGESKLVDNDEGGFEE	41.18	3.47	0.3
GLURP-038	NENEFVESDKSVTEPAEHEEVVSEESNPEP	34.26	0	0.3333
GLURP-039	AEHEEVVSEESNPEPAENEESSIEEAHQEE	32.53	1.39	0.4333
GLURP-040	AENEESSIEEAHQEEIVPEQNDEESGESGL	32.18	1.39	0.3667
GLURP-041	IVPEQNDEESGESGLVDNEEGDFEEPNHEE	53.63	0.69	0.3333
GLURP-042	VDNEEGDFEEPNHEEFEPDQNDSELSENEL	31.83	1.39	0.3333
GLURP-043	FEPDQNDSELSENELVESEKSVSEPAEHVE	25.95	2.08	0.3
GLURP-044	VESEKSVSEPAEHVEIVSEKSVSEPAEHVE	25.26	6.25	0.3
GLURP-052	VDPEVKEKENVSEVVEEKQNSQESVEEIPV	42.56	0	0.3
GLURP-053	EEKQNSQESVEEIPVNEDEFEDVHTEQLDL	57.09	0	0.3
GLURP-056	PSELHENEVAHPEIVEIEEVFPEPNQNNEF	78.2	1.39	0.3
GLURP-059*	IVEVEEILPEDDKNEKVEHEIVEVEEILPE	78.2	0	0.3667
GLURP-060*	KVEHEIVEVEEILPEDKNEKVQHEIVEVEE	83.39	0.69	0.3667
GLURP-061*	DKNEKVQHEIVEVEEILPEDKNEKVEHEIV	83.74	1.39	0.3
GLURP-062*	ILPEDKNEKVEHEIVEVEEILPEDKNEKGQ	85.47	1.39	0.3
GLURP-063*	EVEEILPEDKNEKGQHEIVEVEEILPEDKN	84.78	0.69	0.3333
GLURP-064*	HEIVEVEEILPEDKNEKVQHEIVEVEEILP	84.08	0	0.3333
GLURP-065*	EKVQHEIVEVEEILPEDKNEKGQHEIVEVE	83.04	0.69	0.3333
GLURP-066*	EDKNEKGQHEIVEVEEILPEDKNEKVEHEI	83.39	0.69	0.3333
GLURP-067*	EILPEDKNEKVEHEIVEVEEILPEDKNEKG	85.12	0.69	0.3333
GLURP-068*	VEVEEILPEDKNEKGQHEIVEVEEILPEDD	84.43	0	0.3333
GLURP-069*	QHEIVEVEEILPEDDKNEKGQHEIVEVEEI	84.08	0.69	0.3333
GLURP-070*	KNEKGQHEIVEVEEILPEIVEIEEVPSQTN	77.16	0	0.3
MSP3-016	SKENDDVLDEKEEEAEETEEEELEEKNEEE	33.91	1.39	0.5333
MSP3-017	EETEEEELEEKNEEETESEISEDEEEEEEE	14.53	0	0.7
MSP3-018	TESEISEDEEEEEEEEEKEEENDKKKEQEK	33.22	3.47	0.5667
MSP3-019	EEKEEENDKKKEQEKEQSNENNDQKKDMEA	26.3	0.69	0.3333
MSP4-012*	GEEEDHNEGEGEHEEEEEHEEDDDDEDDDT	41.87	2.08	0.4667
MSP5-010	NSNNPETKEENGEEPLDLEINENAEIGQEP	7.27	0	0.3
MSP6-016	VIEDPQEDNKDEDEDEETETENLETEDDNN	28.72	2.08	0.3333
MSP6-017	EETETENLETEDDNNEEIEENEEDDIDEES	15.92	0	0.4667
MSP6-018	EEIEENEEDDIDEESVEEKEEEEEKKEEEE	27.68	0.69	0.6333
MSP6-019	VEEKEEEEEKKEEEEKKEEKKEEKKPDNEI	31.14	2.08	0.5333
MSP7.1-007	EDDDDEEETDEDDDEDSDEDDEEQEELNVE	11.42	2.78	0.4
MSP7.1-008	DSDEDDEEQEELNVEPKEREDEQEETDDEQ	9.69	0	0.4
MSP7.1-009	PKEREDEQEETDDEQKETEDEQKETEDEQK	7.27	0	0.4
MSP7.1-010*	KETEDEQKETEDEQKETEDEQKETEDEQKE	14.88	0	0.4333
MSP7.1-011*	ETEDEQKETEDEQKETEDEQKESDDEQKET	31.83	0	0.4
MSP7.1-012	TEDEQKESDDEQKETEDEQKETEDEASEEY	10.38	0	0.4
MSP7.1-013	EDEQKETEDEASEEYSDNEEDDEEDEEDDE	9.34	0.69	0.4667
MSP7.1-014	SDNEEDDEEDEEDDEEENEENNDNETNEEN	5.19	1.39	0.4667
MSP7.1-015	EENEENNDNETNEENEDNDENEDNDENEEE	1.73	0	0.4667
MSP7.1-016	EDNDENEDNDENEEEIEVTDVEFVGQSTNK	10.73	0.69	0.3
MSP9-044	ETEEEMEKQVEAITKQIEAEVDALAPKNKE	19.03	1.39	0.3
MSP9-045*	QIEAEVDALAPKNKEEEEKEKEKEEKEKEE	44.29	0	0.4333
MSP9-046*	EEEKEKEKEEKEKEEKEKEKEEKEKEEKEK	38.06	0	0.6
MSP9-047*	KEKEKEEKEKEEKEKEEKEKEEKEEEKKEK	34.95	0	0.5667
MSP9-048*	EEKEKEEKEEEKKEKEEEQEEEEEEEIVPE	23.53	0	0.6667
MSP9-049	EEEQEEEEEEEIVPE	17.3	0.69	0.3667
MSP10-010*	VENNENIENNENNENIENIENNENNENNEN	45.67	1.39	0.3333
MSP10-011*	IENIENNENNENNENIENNENNENNENSSI	60.9	6.25	0.3
MSP11-019	DIIKENEDTKREVQETEDTDETEDTDETEE	18.69	2.08	0.3333
MSP11-020	TEDTDETEDTDETEETEDMEDENEIVEDQL	16.26	1.39	0.3667
MSP11-021	TEDMEDENEIVEDQLQENEDDEDNVNLEDI	23.53	3.47	0.3
EBA-175-073	SEETTERISNNEYKVNEREGERTLTKEYED	17.99	0.69	0.3
EBA-181-058*	QLEAEAQKQKQEEEPKKKQEEEPKKKQEEE	61.25	9.03	0.3667
EBA-181-059*	KKKQEEEPKKKQEEEQKREQEQKQEQEEEE	42.56	2.08	0.4333
EBA-181-060	QKREQEQKQEQEEEEQKQEEEQQIQDQSQS	28.37	1.39	0.3333
MESA-010	LLEMQESERRKQQEEENAKDIEEIRKKEKE	12.11	0.69	0.3333
MESA-011	ENAKDIEEIRKKEKEYLMKELEEMDESDVE	13.15	1.39	0.3333
MESA-015*	DESKETDESKETGESKETGESKETGESKET	61.25	0	0.3333
MESA-018*	KETGESKETGESKETGESKETGESKETGES	62.28	0	0.3333
MESA-019*	GESKETGESKETGESKETGESKETGESKET	62.98	0	0.3333
MESA-020*	KETGESKETGESKETGESKETRIYEETKYN	56.4	0	0.3
MESA-024	ENSENSNVTSESEETKKLAEKEENEGEKLG	11.76	0	0.3333
MESA-027	KLTEQEENGTKESSEETKDDKPEENEKKAD	22.15	1.39	0.3
MESA-044	EGNDKVKGPEIITEEVKEEIKKQVEEGIKE	56.06	2.78	0.3
MESA-050	GQEIITEEVKKEIEKQEEKGNKENILEIKD	27.34	0	0.3
MESA-054	SKDKVIGQEIIVEEVKEEIEKQVEEGIKEN	55.71	1.39	0.3
MESA-061*	KDTANKDKEIEQEKEKEEVKEKEEVKEKEE	39.79	2.08	0.4
MESA-062*	KEEVKEKEEVKEKEEVKEKEEVKEKEEVKE	36.68	2.08	0.5
MESA-063*	VKEKEEVKEKEEVKEKEEVKEKEEVKEKEE	39.1	2.08	0.5
MESA-064*	KEEVKEKEEVKEKEEVKEKDTESKDKEIEQ	30.1	1.39	0.4
MESA-065*	VKEKDTESKDKEIEQEKEKEEVKEVKEKDT	37.02	9.03	0.3333
MESA-066*	EKEKEEVKEVKEKDTENKDKVIGQEIIIEE	25.26	4.17	0.3333
MESA-070*	DVNEKDTANKDKVIEQEKEKEEVKEKEEVK	37.72	0.69	0.3
MESA-071*	QEKEKEEVKEKEEVKEKEEVKEKEEVKEKE	43.94	2.08	0.5
MESA-072*	EKEEVKEKEEVKEKEEVKEKEEVKEKDTES	36.33	4.17	0.4667
MESA-080*	KPIDDCKKEREVQEESEEESEEESEEESEE	12.8	0.69	0.5
MESA-081	SEEESEEESEEESEEESEEESEEESEEESE	5.19	0.69	0.7333
MESA-082	ESEEESEEESEEESEEESEEESEEESEEES	3.81	0	0.7333
MESA-083	EESEEESEEESEEESEEESEEESEEESEEE	16.26	2.78	0.7667
MESA-084	EEESEEESEEESEEESEEESEEESDEEKNT	6.23	0	0.6667
MESA-085*	SEEESEEESDEEKNTSGLVHRRNCKKEKKY	10.03	2.78	0.3
Endoplasmin homolog-004	SGEKKEVKRDRDTLEEIEEGEKPTESMESH	20.42	4.86	0.3
